# Supplementary material for: XPC is an RNA polymerase II cofactor recruiting ATAC to promoters by interacting with E2F1
Source: Nat Commun. 2018 Jul 4;9:2610. doi: 10.1038/s41467-018-05010-0 (PMC6031651; doi:10.1038/s41467-018-05010-0)
Supplement: Supplementary file 3 — Supplementary Data 1 [file 41467_2018_5010_MOESM3_ESM.xlsx]

## Sheet: Down-regulared
Transcript/RepeatID (cmd=analyzeRepeats.pl Genelist/Annotated_Genelist-4 hg19 -count exons -raw -d BTBN73_tag/ BTBN74_tag/ BTBN75_tag/ BTBN76_tag/) (cmd=getDiffExpression.pl XPCPOLIIgene_RNAexp_A-raw XPC XPC R579 R579)	chr	start	end	strand	Length	Copies	Annotation/Divergence	BTBN73_tag/	BTBN74_tag/	BTBN75_tag/	BTBN76_tag/	XPC vs. R579 Log2 Fold Change	XPC vs. R579 p-value	XPC vs. R579 adj. p-value
NM_000024	chr5	148206156	148208197	+	2041.0	1	ADRB2|ADRB2R|ADRBR|B2AR|BAR|BETA2AR|-|5q31-q32|protein-coding	459.21	366.9	1.68	5.64	-5.82334844744348	7.38529336757342e-55	1.66060493514996e-53
NM_000269	chr17	49230920	49239450	+	802.0	1	NME1|AWD|GAAD|NB|NBS|NDKA|NDPK-A|NDPKA|NM23|NM23-H1|-|17q21.3|protein-coding	13796.9	15658.7	3114.73	3876.62	-1.12663970668677	8.32686348060329e-14	3.85811341267953e-13
NM_000505	chr5	176829139	176836577	-	2024.0	1	F12|HAE3|HAEX|HAF|-|5q35.3|protein-coding	75.52	113.82	5.88	7.25	-2.87533031118387	3.36076985337718e-13	1.50251962158295e-12
NM_000527	chr19	11200038	11244505	+	5248.0	1	LDLR|FH|FHC|LDLCQ2|-|19p13.2|protein-coding	13876.1	11950.9	2820.65	2817.9	-1.24643513569565	1.13053262648311e-17	6.67407098800261e-17
NM_000882	chr3	159706623	159713806	+	1430.0	1	IL12A|CLMF|IL-12A|NFSK|NKSF1|P35|-|3q25.33|protein-coding	165.66	184.79	24.37	31.4	-1.69622457647461	1.13141379696631e-10	4.28200914742944e-10
NM_001004339	chr1	53308183	53360247	+	4244.0	1	ZYG11A|ZYG11|-|1p32.3|protein-coding	582.23	641.4	107.55	137.67	-1.36872144433476	2.74376385223189e-11	1.07020789032208e-10
NM_001006109	chr3	128997817	129024135	+	1780.0	1	HMCES|C3orf37|DC12|SRAPD1|-|3q21.3|protein-coding	2757.67	2857.5	603.29	597.39	-1.27522513339627	8.05065435968506e-18	4.80837910779627e-17
NM_001010853	chr6	89855769	89875288	+	4699.0	1	PM20D2|ACY1L2|bA63L7.3|-|6q15|protein-coding	2695.55	2356.7	30.25	27.37	-5.50203306259417	4.73519309380923e-134	6.03342520036192e-132
NM_001011708	chr2	174937175	175113365	-	4236.0	1	OLA1|DOC45|GBP45|GTBP9|GTPBP9|PTD004|-|2q31.1|protein-coding	6517.8	7064.75	1575.43	1781.72	-1.06730184730194	2.45644188849827e-13	1.11121291346564e-12
NM_001012716	chr18	649620	658340	-	841.0	1	TYMSOS|C18orf56|-|18p11.32|protein-coding	288.68	309.32	57.98	40.26	-1.65426463442637	2.03808297857827e-11	8.03151771712931e-11
NM_001024024	chr14	55308724	55369542	-	1966.0	1	GCH1|DYT14|DYT5|DYT5a|GCH|GTP-CH-1|GTPCH1|HPABH4B|-|14q22.1-q22.2|protein-coding	1047.53	1033.73	84.02	77.29	-2.73872836589999	2.48014734929689e-42	3.68169446317956e-41
NM_001032280	chr6	10396916	10412607	-	3795.0	1	TFAP2A|AP-2|AP-2alpha|AP2TF|BOFS|TFAP2|-|6p24|protein-coding	2461.69	2106.3	355.42	385.65	-1.67555759455601	1.39186619415035e-24	1.15035860046264e-23
NM_001039469	chr11	63606400	63678492	+	4692.0	1	MARK2|EMK-1|EMK1|PAR-1|Par-1b|Par1b|-|11q13.1|protein-coding	3582.29	3685.02	837.71	887.24	-1.12529828183772	1.93577701401152e-14	9.3369181527559e-14
NM_001040061	chr3	138666076	138672830	+	4070.0	1	FOXL2NB|C3orf72|-|3q22.3|protein-coding	64.56	80.34	10.08	14.49	-1.59608346919653	3.28434558079973e-06	8.48271012338308e-06
NM_001040274	chr6	10887064	10974541	+	3070.0	1	SYCP2L|C6orf177|NO145|dJ62D2.1|-|6p24.2|protein-coding	102.32	77.66	0	0	-8.99861418362953	1.0156012867835e-25	8.7731885169038e-25
NM_001040619	chr1	212781970	212794119	+	2380.0	1	ATF3|-|-|1q32.3|protein-coding	808.79	937.32	44.53	33.01	-3.54035408037347	5.66885153444003e-49	1.03186595192367e-47
NM_001042618	chr14	20811773	20826063	+	1817.0	1	PARP2|ADPRT2|ADPRTL2|ADPRTL3|ARTD2|PARP-2|pADPRT-2|-|14q11.2|protein-coding	4667.58	4883.46	1023.4	1129.57	-1.20006587091757	1.26100887212778e-16	7.0885388436889e-16
NM_001043318	chr14	74181825	74253961	-	7698.0	1	ELMSAN1|C14orf117|C14orf43|LSR68|MIDEAS|c14_5541|-|14q24.3|protein-coding	3778.4	3236.45	766.29	672.27	-1.33563123776287	4.56330280369483e-16	2.46547349358636e-15
NM_001077594	chr14	103566481	103576894	+	2558.0	1	EXOC3L4|C14orf73|-|14q32.32|protein-coding	10.96	10.71	0.84	0	-3.50471237991086	0.000479549324967552	0.000960984164974295
NM_001080416	chr8	67474410	67525484	-	5161.0	1	MYBL1|A-MYB|AMYB|-|8q13.1|protein-coding	5962.37	5338.73	625.13	1286.57	-1.6217438212174	1.80153378989947e-10	6.71840284086899e-10
NM_001080471	chr1	156863523	156886226	+	4821.0	1	PEAR1|JEDI|MEGF12|-|1q23.1|protein-coding	2143.77	2072.83	216.78	224.63	-2.30615766883132	4.58756537386741e-44	7.08523985519523e-43
NM_001080836	chr10	15001438	15014850	+	620.0	1	MEIG1|SPATA39|bA2K17.3|-|10p13|protein-coding	13.4	17.41	2.52	1.61	-1.90245990391798	0.00700456543451343	0.0116666454786177
NM_001085347	chr9	130493803	130497628	-	1546.0	1	TOR2A|TORP1|-|9q34.11|protein-coding	852.64	799.4	177.29	136.06	-1.44732623796818	2.77701055355272e-12	1.1729417503818e-11
NM_001093725	chr1	156041804	156051789	-	6121.0	1	MEX3A|MEX-3A|RKHD4|-|1q22|protein-coding	572.48	669.52	94.11	140.89	-1.4521398069462	2.58252210669481e-10	9.44659402185734e-10
NM_001100420	chr21	19161284	19191703	-	5424.0	1	C21orf91|C21orf14|C21orf38|CSSG1|EURL|YG81|-|21q21.1|protein-coding	2297.25	1893.39	350.38	421.07	-1.49430170373377	1.49067137585715e-17	8.69937608276941e-17
NM_001126118	chr17	7571720	7590868	-	2689.0	1	TP53|BCC7|LFS1|P53|TRP53|-|17p13.1|protein-coding	8752.93	7911.01	1429.23	1088.51	-1.77435795414096	3.26105518439856e-24	2.6381763899182e-23
NM_001126130	chr16	58426298	58440048	+	2037.0	1	GINS3|PSF3|-|16q21|protein-coding	2017.1	2008.55	427.68	459.72	-1.23220460819398	1.67029773388867e-15	8.65723808513821e-15
NM_001130862	chr12	4647950	4669213	+	2250.0	1	RAD51AP1|PIR51|-|12p13.2-p13.1|protein-coding	3652.94	3347.59	638.57	949.23	-1.19492108587703	7.64894320992019e-11	2.91651724886982e-10
NM_001134470	chr3	143692167	143711210	+	3396.0	1	C3orf58|DIA1|GoPro49|HASF|-|3q24|protein-coding	1360.57	1361.8	256.27	231.07	-1.53117625970406	7.57617078790781e-18	4.54273142537688e-17
NM_001134707	chr9	136528684	136603479	-	3177.0	1	SARDH|BPR-2|DMGDHL1|SAR|SARD|SDH|-|9q33-q34|protein-coding	1229.02	978.83	10.08	8.86	-5.90537101033388	6.88960802900522e-87	3.63248644012034e-85
NM_001142651	chr5	172068269	172118533	+	6405.0	1	NEURL1B|NEURL3|hNeur2|neur2|-|5q35.1|protein-coding	1684.57	1407.33	184.85	303.53	-1.71735253079516	3.75647529907084e-14	1.77273170749361e-13
NM_001144995	chr14	99977603	100070727	-	5660.0	1	CCDC85C|-|-|14q32.31|protein-coding	6318.04	5929.24	589.84	726.21	-2.27041597493891	1.26970158488434e-45	2.11018882966104e-44
NM_001145652	chr6	49518113	49519808	+	1695.0	1	C6orf141|-|-|6p12.3|protein-coding	87.7	91.05	0	0	-8.98353625383973	7.67567385875559e-27	7.02760798205826e-26
NM_001145775	chr6	35541362	35696360	-	3917.0	1	FKBP5|AIG6|FKBP51|FKBP54|P54|PPIase|Ptg-10|-|6p21.31|protein-coding	4835.67	4623.69	359.62	460.53	-2.57989218565366	4.63985041704521e-54	1.01347589823745e-52
NM_001146683	chr14	21567096	21571883	+	1511.0	1	TMEM253|C14orf176|C14orf95|NCRNA00220|-|14q11.2|protein-coding	37.76	36.15	6.72	4.03	-1.82250026693829	6.46704314897609e-05	0.000144774655560534
NM_001164440	chr5	10564435	10657928	+	9326.0	1	ANKRD33B|-|-|5p15.2|protein-coding	4441.02	3710.46	1067.93	683.54	-1.26504274350621	1.56470371198133e-09	5.34024994557914e-09
NM_001164556	chr1	231762561	231954990	+	1544.0	1	DISC1|C1orf136|SCZD9|-|1q42.1|protein-coding	40.2	33.48	2.52	4.03	-2.50892209141548	1.3466945792465e-06	3.58727528165139e-06
NM_001173463	chr12	39687030	39837192	-	6463.0	1	KIF21A|CFEOM1|FEOM1|FEOM3A|-|12q12|protein-coding	1454.36	1531.86	87.38	115.94	-2.92583322923899	2.34888453418188e-49	4.32704150935433e-48
NM_001173467	chr12	53720360	53730167	-	3146.0	1	SP7|OI11|OI12|OSX|osterix|-|12q13.13|protein-coding	1.22	1.34	0	0	-3.03836331122859	0.503296123934409	0.574097813655612
NM_001177693	chr5	72921983	73237818	+	6203.0	1	ARHGEF28|RGNEF|RIP2|p190RHOGEF|-|5q13.2|protein-coding	3086.55	3153.43	148.72	156.19	-3.40464469581691	5.65720411109044e-89	3.32687118686819e-87
NM_001178040	chr11	59522532	59573355	+	6342.0	1	STX3|STX3A|-|11q12.1|protein-coding	1321.59	1617.55	194.93	311.58	-1.58888963641534	7.06344261931052e-13	3.0945569527008e-12
NM_001190737	chr9	14081842	14314045	-	8465.0	1	NFIB|CTF|HMGIC/NFIB|NF-I/B|NF1-B|NFI-B|NFI-RED|NFIB2|NFIB3|-|9p24.1|protein-coding	2260.71	1857.24	138.64	207.72	-2.62487228307859	5.70846580839026e-35	6.98259537682297e-34
NM_001191057	chr7	31790793	32110474	-	4769.0	1	PDE1C|Hcam3|cam-PDE 1C|hCam-3|-|7p14.3|protein-coding	2537.2	2130.4	231.9	437.18	-1.85907888539992	1.07461602294748e-14	5.30028354544097e-14
NM_001195396	chr7	12726911	12730558	+	3205.0	1	ARL4A|ARL4|-|7p21.3|protein-coding	1062.14	961.43	90.74	142.51	-2.1691201558938	9.06064577286485e-22	6.44359413335366e-21
NM_001195422	chr19	17445791	17453540	+	2578.0	1	GTPBP3|COXPD23|GTPBG3|MSS1|MTGP1|THDF1|-|19p13.11|protein-coding	1495.77	1569.35	184.85	231.07	-1.93223482571644	2.43355195713463e-26	2.16331450142956e-25
NM_001195610	chr6	24171983	24383520	-	4594.0	1	DCDC2|DCDC2A|DFNB66|NPHP19|RU2|RU2S|-|6p22.1|protein-coding	17.05	13.39	0	0	-6.45101169635687	1.56678000089415e-06	4.1446481338532e-06
NM_001195800	chr19	11200038	11244505	+	4748.0	1	LDLR|FH|FHC|LDLCQ2|-|19p13.2|protein-coding	12684.8	10740.4	2620.68	2610.18	-1.21396732192775	2.67549692775861e-16	1.4662490331695e-15
NM_001204408	chr17	75084725	75213181	+	3321.0	1	SEC14L1|PRELID4A|SEC14L|-|17q25.2|protein-coding	6499.53	6559.93	1650.21	1686.71	-1.01875802321913	1.21638631580687e-12	5.22431089008063e-12
NM_001205254	chr5	68788590	68853931	+	6191.0	1	OCLN|BLCPMG|PPP1R115|-|5q13.1|protein-coding	1229.02	1264.05	39.49	37.84	-4.05814985603978	8.53256135177781e-75	3.18202105045567e-73
NM_001242501	chr17	73262310	73266326	-	1221.0	1	MIF4GD|AD023|MIFD|SLIP1|-|17q25.1|protein-coding	1104.77	1136.84	189.89	227.04	-1.47726333793697	2.16764306358562e-16	1.20084284210957e-15
NM_001243089	chr12	2966847	2986321	-	3469.0	1	FOXM1|FKHL16|FOXM1B|HFH-11|HFH11|HNF-3|INS-1|MPHOSPH2|MPP-2|MPP2|PIG29|TRIDENT|-|12p13|protein-coding	21006.5	18765.2	3795.32	4850.81	-1.25509244671794	2.64901078792549e-15	1.35011249824603e-14
NM_001243120	chr5	36152145	36184142	+	3242.0	1	SKP2|FBL1|FBXL1|FLB1|p45|-|5p13|protein-coding	7750.47	8073.04	1192.29	1264.03	-1.73789038578265	4.35756062372975e-33	4.99269913290775e-32
NM_001243743	chr9	97861336	98079536	-	4505.0	1	FANCC|FA3|FAC|FACC|-|9q22.3|protein-coding	2503.1	2276.36	520.1	528.96	-1.23861767828399	2.22711158321072e-15	1.14655003728255e-14
NM_001256126	chr2	169312759	169631644	+	6830.0	1	CERS6|CERS5|LASS6|-|2q24.3|protein-coding	4436.15	3828.3	671.34	864.69	-1.48108491881328	1.23906411297278e-18	7.67015801107441e-18
NM_001256763	chr8	130851839	130952118	-	3900.0	1	FAM49B|BM-009|L1|-|8q24.21|protein-coding	2719.91	3053	572.2	747.15	-1.18118605614846	7.83308633285245e-13	3.42193971512326e-12
NM_001258393	chr11	72003470	72145728	-	3069.0	1	CLPB|ANKCLB|HSP78|MEGCANN|MGCA7|SKD3|-|11q13.4|protein-coding	2802.74	3307.41	568	522.52	-1.53443066179116	2.55767530449811e-22	1.89839103911534e-21
NM_001258430	chr20	3734146	3748452	-	1756.0	1	C20orf27|-|-|20p13|protein-coding	3952.58	4507.19	1106.58	979.02	-1.06819794686765	1.26163460312375e-12	5.40347145147399e-12
NM_001258451	chr16	3022792	3030540	-	2018.0	1	PKMYT1|MYT1|PPP1R126|-|16p13.3|protein-coding	3214.44	3896.59	478.09	605.45	-1.76513917572519	7.41515609714869e-25	6.22954597392326e-24
NM_001261461	chr12	54685891	54694821	-	1805.0	1	NFE2|NF-E2|p45|-|12q13|protein-coding	32.89	29.46	1.68	0	-4.15292576377928	5.98597131866216e-09	1.93500003091637e-08
NM_001276320	chr1	207217194	207226325	-	6284.0	1	YOD1|DUBA8|OTUD2|PRO0907|-|1q32.2|protein-coding	1658.99	1669.78	362.14	495.95	-1.00836174601428	7.96923858567137e-09	2.53853454114407e-08
NM_001277233	chr11	64879326	64883707	+	1503.0	1	TM7SF2|ANG1|DHCR14A|NET47|-|11q13|protein-coding	1052.4	923.93	21.85	11.27	-4.94834893104677	1.36183621885464e-71	4.84243622936917e-70
NM_001281529	chr14	24605367	24608176	+	946.0	1	PSME1|HEL-S-129m|IFI5111|PA28A|PA28alpha|REGalpha|-|14q11.2|protein-coding	10074.5	10567.7	1891.36	1550.65	-1.63195965787323	6.46839752398677e-25	5.46418774263855e-24
NM_001281742	chr20	44441215	44445596	+	636.0	1	UBE2C|UBCH10|dJ447F3.2|-|20q13.12|protein-coding	5460.53	5342.75	841.91	1293.01	-1.393795778733	1.10433497469394e-13	5.08592824188866e-13
NM_001286490	chr15	44162959	44486644	-	4802.0	1	FRMD5|-|-|15q15.3|protein-coding	432.41	433.85	50.41	89.37	-1.68224969374428	7.31188739163869e-11	2.80197389017934e-10
NM_001286821	chr8	38243959	38251951	+	2096.0	1	LETM2|-|-|8p11.23|protein-coding	193.67	234.33	39.49	41.87	-1.4411850837333	4.15263329958387e-09	1.35960948930701e-08
NM_001286840	chr9	123617929	123657174	-	4131.0	1	PHF19|MTF2L1|PCL3|TDRD19B|-|9q33.2|protein-coding	8685.94	8202.92	1321.68	1483.02	-1.64173411071108	1.48196480345977e-28	1.4525155028782e-27
NM_001288729	chr9	90113450	90323549	+	5722.0	1	DAPK1|DAPK|-|9q21.33|protein-coding	5549.45	4635.74	2.52	4.03	-9.60948445661302	1.66136834580695e-225	8.46744066912941e-223
NM_001288968	chr17	48503519	48552206	+	2287.0	1	ACSF2|ACSMW|AVYV493|-|17q21.33|protein-coding	3271.69	3012.83	205.86	177.13	-3.08608364292388	6.88071493803444e-68	2.14706390617442e-66
NM_001289152	chr6	31367561	31383092	+	2250.0	5	MICA|MIC-A|PERB11.1|-|6p21.33|protein-coding	2669.97	3081.12	566.32	632.82	-1.31186127254572	1.14482310623941e-17	6.73244049784639e-17
NM_001289395	chr6	35465651	35480679	-	1940.0	1	TULP1|LCA15|RP14|TUBL1|-|6p21.3|protein-coding	9.74	8.03	1.68	2.42	-1.13541077657007	0.189573180967975	0.242355680351199
NM_001290051	chr19	4910105	4962165	+	3861.0	1	UHRF1|ICBP90|Np95|RNF106|hNP95|hUHRF1|huNp95|-|19p13.3|protein-coding	10765.1	10498	2399.7	2829.17	-1.07579192320207	3.57001515866647e-14	1.68995454414893e-13
NM_001291219	chr10	99332198	99343641	+	1395.0	1	ANKRD2|ARPP|-|10q23|protein-coding	81.61	79	0	1.61	-5.51322484832238	4.34172262837276e-22	3.1763128702306e-21
NM_001291813	chr14	100757448	100772884	-	2758.0	1	SLC25A29|C14orf69|CACL|ORNT3|-|14q32.2|protein-coding	1802.72	1802.34	82.34	88.56	-3.44781487605754	5.07901042325044e-71	1.7257348749222e-69
NM_001301684	chr2	159027869	159313265	-	2567.0	1	CCDC148|-|-|2q24.1|protein-coding	41.41	58.92	7.56	4.83	-2.04989877295396	2.62344679480772e-06	6.78722529485787e-06
NM_001302617	chr14	75519928	75536186	-	796.0	1	ACYP1|ACYPE|-|14q24.3|protein-coding	722.31	753.88	130.24	157.8	-1.40771293765047	4.71298572732927e-13	2.08874063103955e-12
NM_001304511	chr9	116135696	116139289	-	1392.0	1	HDHD3|2810435D12Rik|C9orf158|-|9q32|protein-coding	561.52	657.47	94.95	57.97	-2.04103380995154	3.56938127312365e-15	1.80118282726273e-14
NM_001321	chr12	77252495	77272820	-	912.0	1	CSRP2|CRP2|LMO5|SmLIM|-|12q21.1|protein-coding	1657.77	1638.98	363.82	453.28	-1.06430714402412	2.30026240665819e-10	8.47494269826596e-10
NM_001338	chr21	18885224	18942429	+	5728.0	1	CXADR|CAR|CAR4/6|HCAR|-|21q21.1|protein-coding	571.27	492.76	1.68	1.61	-7.31214699179364	4.25751680489048e-75	1.62743579866938e-73
NM_001379	chr19	10244020	10305811	-	5331.0	1	DNMT1|ADCADN|AIM|CXXC9|DNMT|HSN1E|MCMT|-|19p13.2|protein-coding	21765.4	21693.7	4934.67	5537.57	-1.10447443113601	1.50526862064217e-15	7.82842081959822e-15
NM_001407	chr3	48673896	48700348	-	11893.0	1	CELSR3|ADGRC3|CDHF11|EGFL1|FMI1|HFMI1|MEGF2|RESDA1|-|3p21.31|protein-coding	3032.95	3303.4	150.4	133.65	-3.52815828982543	2.35590390596533e-88	1.33413965637814e-86
NM_001453	chr6	1610681	1614129	+	3448.0	1	FOXC1|ARA|FKHL7|FREAC-3|FREAC3|IGDA|IHG1|IRID1|RIEG3|-|6p25|protein-coding	814.88	808.78	136.96	150.56	-1.54771606950583	2.20702418360563e-16	1.21824547896498e-15
NM_001466	chr17	42634812	42638630	+	3818.0	1	FZD2|Fz2|fz-2|fzE2|hFz2|-|17q21.31|protein-coding	3421.51	4110.84	875.52	735.87	-1.27200097670764	3.27457763494174e-14	1.5646341261956e-13
NM_001490	chr9	79074068	79122332	+	5589.0	1	GCNT1|C2GNT|C2GNT-L|C2GNT1|G6NT|NACGT2|NAGCT2|-|9q13|protein-coding	3885.59	3367.67	615.05	762.44	-1.44953108676945	2.15676697134589e-18	1.32971641096285e-17
NM_001498	chr6	53362140	53409927	-	3781.0	1	GCLC|GCL|GCS|GLCL|GLCLC|-|6p12|protein-coding	1673.6	1696.56	394.91	428.32	-1.08401572593456	4.574660872377e-12	1.89044769563904e-11
NM_001624	chr6	106959730	107018324	+	7503.0	1	AIM1|CRYBG1|ST4|-|6q21|protein-coding	2236.35	1801	306.68	233.48	-1.95125799080744	7.56499796921497e-23	5.69797137681265e-22
NM_001814	chr11	88026760	88070955	-	1908.0	1	CTSC|CPPI|DPP-I|DPP1|DPPI|HMS|JP|JPD|PALS|PDON1|PLS|-|11q14.2|protein-coding	9599.48	12514.6	2120.74	2019.23	-1.46524143594973	3.76906630088011e-20	2.51655125504179e-19
NM_001945	chr5	139712428	139726188	-	2347.0	1	HBEGF|DTR|DTS|DTSF|HEGFL|-|5q23|protein-coding	1181.51	1688.52	139.48	300.31	-1.76045228357262	2.88148410556942e-09	9.55702645860225e-09
NM_001951	chr8	86089619	86126753	+	1719.0	1	E2F5|E2F-5|-|8q21.2|protein-coding	376.38	470	39.49	38.65	-2.48295729907097	2.01933014846982e-24	1.64231691330338e-23
NM_001962	chr5	106712590	107006596	-	5326.0	1	EFNA5|AF1|EFL5|EPLG7|GLC1M|LERK7|RAGS|-|5q21|protein-coding	660.18	615.96	3.36	3.22	-6.6121075689226	5.6175921809043e-83	2.45408526988648e-81
NM_002117	chr6	31236526	31239913	-	1562.9	7	HLA-C|D6S204|HLA-JY3|HLC-C|PSORS1|-|6p21.3|protein-coding	48513.8	54454.5	2546.74	2180.25	-3.49285909766601	4.59856823404781e-106	3.90622823881061e-104
NM_002204	chr17	48133332	48167849	+	4984.0	1	ITGA3|CD49C|FRP-2|GAP-B3|GAPB3|ILNEB|MSK18|VCA-2|VL3A|VLA3a|-|17q21.33|protein-coding	34569.6	30892.9	5257.32	6557.65	-1.52326475887018	1.43330336335355e-23	1.14141710550394e-22
NM_002214	chr7	20370725	20455382	+	8750.0	1	ITGB8|-|-|7p21.1|protein-coding	752.76	417.78	165.53	127.21	-1.05128236877759	0.000381961536008962	0.000781819529528385
NM_002221	chr1	226819391	226926876	-	6147.0	1	ITPKB|IP3-3KB|IP3K|IP3K-B|IP3KB|PIG37|-|1q42.13|protein-coding	568.83	751.2	96.63	67.63	-2.05227687567305	3.7029949677833e-16	2.01490366752337e-15
NM_002266	chr17	66031718	66042975	+	2094.0	1	KPNA2|IPOA1|QIP2|RCH1|SRP1alpha|-|17q24.2|protein-coding	29838.6	31111.1	6472.29	8718.58	-1.05762816721714	1.36254222663624e-11	5.45373577101261e-11
NM_002419	chr11	65365226	65381720	-	3554.0	1	MAP3K11|MEKK11|MLK-3|MLK3|PTK1|SPRK|-|11q13.1-q13.3|protein-coding	4316.78	4958.44	1077.17	784.99	-1.36241314608045	5.48648806572367e-14	2.58118161615123e-13
NM_002608	chr22	39619364	39641060	-	3788.0	1	PDGFB|IBGC5|PDGF-2|PDGF2|SIS|SSV|c-sis|-|22q13.1|protein-coding	404.39	354.84	17.64	21.74	-3.31344577132311	3.08015218756886e-35	3.89219230974611e-34
NM_002662	chr3	171318195	171528284	-	5972.0	1	PLD1|-|-|3q26|protein-coding	1101.12	869.03	115.11	63.6	-2.51025426141772	2.0221323356144e-19	1.30457398360946e-18
NM_002759	chr2	37332284	37384190	-	4312.0	1	EIF2AK2|EIF2AK1|PKR|PPP1R83|PRKR|-|2p22-p21|protein-coding	10115.9	8595.26	1537.62	1560.31	-1.6457233903431	1.9363284151548e-27	1.82755934985907e-26
NM_003060	chr5	131705401	131731306	+	3261.0	1	SLC22A5|CDSP|OCTN2|-|5q23.3|protein-coding	750.32	961.43	84.86	81.32	-2.4117520566592	4.63313224130736e-28	4.45538314274148e-27
NM_003091	chr20	2442281	2451499	-	1140.0	1	SNRPB|CCMS|COD|SNRPB1|Sm-B/B'|SmB/B'|SmB/SmB'|snRNP-B|-|20p13|protein-coding	18155.1	18672.8	3799.52	3901.58	-1.30786650431802	8.74922189103066e-21	5.94558234283817e-20
NM_003114	chr8	101170563	101254132	+	3910.0	1	SPAG1|CILD28|CT140|HEL-S-268|HSD-3.8|SP75|TPIS|-|8q22.2|protein-coding	1000.02	1014.99	99.15	132.04	-2.17386049887046	3.6027945599272e-27	3.37955391541638e-26
NM_003129	chr8	126010720	126034525	+	2968.0	1	SQLE|-|-|8q24.1|protein-coding	15923.6	12063.4	1842.62	1642.43	-2.05593809137057	1.43759121218306e-32	1.61623306134404e-31
NM_003184	chr8	120743014	120845074	-	4969.0	1	TAF2|CIF150|MRT40|TAF2B|TAFII150|-|8q24.12|protein-coding	11119.6	11064.4	1665.34	1924.22	-1.67924517362379	6.1382355400434e-31	6.42833023337421e-30
NM_003222	chr20	55204358	55214338	+	2852.0	1	TFAP2C|AP2-GAMMA|ERF1|TFAP2G|hAP-2g|-|20q13.2|protein-coding	1034.13	950.71	100.83	155.39	-2.00581732868285	1.35799313627594e-19	8.79818434477079e-19
NM_003355	chr11	73685716	73693889	-	1631.0	1	UCP2|BMIQ4|SLC25A8|UCPH|-|11q13|protein-coding	4148.69	3868.47	21.01	38.65	-6.11286972972274	9.68143195817139e-168	2.46715157734068e-165
NM_003412	chr3	147127181	147134506	+	5226.0	1	ZIC1|ZIC|ZNF201|-|3q24|protein-coding	1202.22	1189.06	26.89	27.37	-4.50774263638585	1.55232296725883e-84	7.41719317793362e-83
NM_003514	chr6	27860477	27860963	-	486.0	1	HIST1H2AM|H2A.1|H2A/n|H2AFN|dJ193B12.1|-|6p22.1|protein-coding	13.4	33.48	4.2	1.61	-2.02022292854255	0.000907692024124834	0.00173917431690084
NM_003517	chr1	149858525	149858961	+	436.0	1	HIST2H2AC|H2A|H2A-GL101|H2A/q|H2AFQ|-|1q21.2|protein-coding	48.72	64.27	2.52	4.03	-3.11374996865195	7.18892983252355e-11	2.76177731505742e-10
NM_003520	chr6	27806440	27806888	+	448.0	1	HIST1H2BN|H2B/d|H2BFD|-|6p22.1|protein-coding	26.8	41.51	7.56	4.83	-1.4948939709447	0.00124899482119044	0.00233461256919337
NM_003525	chr6	26273204	26273640	+	436.0	1	HIST1H2BI|H2B/k|H2BFK|-|6p22.2|protein-coding	4.87	6.7	0	0	-5.06559456870759	0.00921878046180011	0.0150754174610614
NM_003526	chr6	26123695	26124132	-	437.0	1	HIST1H2BC|H2B.1|H2B/l|H2BFL|dJ221C16.3|-|6p22.1|protein-coding	267.97	251.74	21.01	22.54	-2.62298079560292	1.66421364447715e-23	1.31164054763173e-22
NM_003530	chr6	26197012	26199521	-	918.0	1	HIST1H3D|H3/b|H3FB|-|6p22.1|protein-coding	345.93	381.62	9.24	18.52	-3.74693572077143	7.30574432941119e-39	9.88538325634488e-38
NM_003533	chr6	27839623	27840099	-	476.0	1	HIST1H3I|H3.f|H3/f|H3FF|-|6p22.1|protein-coding	1.22	1.34	0	0	-3.03836208728246	0.503224822494441	0.574097813655612
NM_003535	chr6	27858093	27858570	-	477.0	1	HIST1H3J|H3/j|H3FJ|-|6p22.1|protein-coding	4.87	8.03	0	1.61	-1.89671300370142	0.0745858740819529	0.103298733216763
NM_003536	chr6	27777842	27778314	+	472.0	1	HIST1H3H|H3/k|H3F1K|H3FK|-|6p22.1|protein-coding	68.21	93.73	7.56	4.03	-2.83789490722101	3.11340378018301e-12	1.30421763832872e-11
NM_003537	chr6	26031817	26032288	-	471.0	1	HIST1H3B|H3/l|H3FL|-|6p22.2|protein-coding	15.83	12.05	2.52	0	-2.47032997152123	0.00303357758627976	0.00535605095776183
NM_003538	chr6	26021907	26022278	+	371.0	1	HIST1H4A|H4FA|-|6p22.2|protein-coding	1.22	1.34	0	0	-3.03836265526792	0.503257901938207	0.574097813655612
NM_003539	chr6	26188938	26189304	-	366.0	1	HIST1H4D|H4/b|H4FB|dJ221C16.9|-|6p22.2|protein-coding	21.92	16.07	0.84	0.81	-3.45017083413659	3.69249596649456e-05	8.56726302393047e-05
NM_003542	chr6	26104176	26104565	+	389.0	1	HIST1H4C|H4/g|H4FG|dJ221C16.1|-|6p22.1|protein-coding	7.31	13.39	0	0	-5.87858938633441	0.000111980865505698	0.000244249277258506
NM_003543	chr6	26285354	26285727	-	373.0	1	HIST1H4H|H4/h|H4FH|-|6p22.1|protein-coding	188.8	277.18	22.69	10.47	-2.85656831532991	2.2164006431155e-16	1.21902035371352e-15
NM_003764	chr6	144471654	144513076	+	5501.0	1	STX11|FHL4|HLH4|HPLH4|-|6q24.2|protein-coding	700.38	760.57	59.66	43.48	-2.87243905902325	5.66264115746752e-35	6.98240187884503e-34
NM_003979	chr12	13043956	13066600	+	2844.0	1	GPRC5A|GPCR5A|PEIG-1|RAI3|RAIG1|TIG1|-|12p13.1|protein-coding	13223.2	19442.8	1325.88	1338.9	-2.66360521045344	8.39245433076973e-47	1.45818893997124e-45
NM_004111	chr11	61560109	61564714	+	2291.0	1	FEN1|FEN-1|MF1|RAD2|-|11q12|protein-coding	8534.9	8853.69	1825.82	2032.91	-1.22292091750839	5.90387194412406e-18	3.56799217492715e-17
NM_004148	chr9	95883771	95896570	-	1274.0	1	NINJ1|NIN1|NINJURIN|-|9q22|protein-coding	2511.63	2521.4	644.46	437.18	-1.26460516921238	7.47962138543885e-11	2.859085274584e-10
NM_004176	chr17	17714663	17740325	-	4874.0	1	SREBF1|SREBP-1c|SREBP1|bHLHd1|-|17p11.2|protein-coding	6416.7	5901.12	1720.79	1452.43	-1.00555469277894	1.5735519274485e-10	5.88254498060821e-10
NM_004237	chr5	892969	918164	+	2365.0	1	TRIP13|16E1BP|-|5p15.33|protein-coding	7995.3	9045.18	1605.68	2190.71	-1.2189165240773	2.99447742076915e-13	1.34268503705455e-12
NM_004431	chr1	16450832	16482582	-	3931.0	1	EPHA2|ARCC2|CTPA|CTPP1|CTRCT6|ECK|-|1p36|protein-coding	7408.2	8302.01	395.75	580.49	-3.06095213719935	8.16138510739209e-57	1.86250116853769e-55
NM_004628	chr3	14186648	14220172	-	3689.0	1	XPC|RAD4|XP3|XPCC|p125|-|3p25.1|protein-coding	5176.73	5508.79	321.81	287.43	-3.18136776658139	1.49227234246269e-87	8.14887289866232e-86
NM_004657	chr2	192699032	192712006	-	3247.0	1	SDPR|CAVIN2|PS-p68|SDR|cavin-2|-|2q32-q33|protein-coding	2248.53	2129.06	220.14	128.82	-2.6954699078086	3.00768139476882e-31	3.26152117205782e-30
NM_005085	chr9	134000948	134110057	+	7529.0	1	NUP214|CAIN|CAN|D9S46E|N214|p250|-|9q34.1|protein-coding	8469.12	8722.47	2173.68	2258.34	-1.00597624992814	4.57461363217553e-13	2.03330937313848e-12
NM_005155	chr6	32121776	32131458	+	1921.2	8	PPT2|C6orf8|G14|PPT-2|-|6p21.3|protein-coding	2125.5	2386.16	535.23	448.45	-1.24518808118879	3.45846235942618e-14	1.64734858179521e-13
NM_005253	chr2	28615779	28637516	+	3984.0	1	FOSL2|FRA2|-|2p23.3|protein-coding	4542.12	5157.96	1140.19	1219.75	-1.08917896713544	1.2066084469189e-13	5.52366561478742e-13
NM_005263	chr1	92940318	92952433	-	2774.0	1	GFI1|GFI-1|GFI1A|SCN2|ZNF163|-|1p22|protein-coding	74.3	66.95	5.04	0.81	-3.62583376472895	1.01458064764213e-14	5.02036831794438e-14
NM_005302	chr7	124385655	124406079	-	3812.0	1	GPR37|EDNRBL|PAELR|hET(B)R-LP|-|7q31|protein-coding	186.36	170.06	0.84	0	-7.5227637241356	2.30593354229682e-41	3.32620036431305e-40
NM_005320	chr6	26234440	26235216	-	776.0	1	HIST1H1D|H1.3|H1D|H1F3|H1s-2|-|6p21.3|protein-coding	45.07	45.53	2.52	1.61	-3.45480649728801	3.13655238854903e-10	1.13914218576994e-09
NM_005348	chr14	102547075	102553512	-	3342.0	1	HSP90AA1|EL52|HEL-S-65p|HSP86|HSP89A|HSP90A|HSP90N|HSPC1|HSPCA|HSPCAL1|HSPCAL4|HSPN|Hsp89|Hsp90|LAP-2|LAP2|-|14q32.33|protein-coding	122965	139888	27213.4	37608.5	-1.07276834686545	9.10865110396523e-12	3.70402328137309e-11
NM_005573	chr5	126112315	126172712	+	3382.0	1	LMNB1|ADLD|LMN|LMN2|LMNB|-|5q23.2|protein-coding	8761.45	7451.73	1774.57	2390.38	-1.01506237811652	2.48330655902805e-09	8.27227827615225e-09
NM_005686	chr1	204042246	204096871	+	4046.0	1	SOX13|ICA12|Sox-13|-|1q32|protein-coding	1181.51	1148.89	126.87	136.06	-2.19780682197732	2.19452877426038e-31	2.39673892560295e-30
NM_005921	chr5	56110900	56191978	+	7472.0	1	MAP3K1|MAPKKK1|MEKK|MEKK 1|MEKK1|SRXY6|-|5q11.2|protein-coding	1588.34	1490.35	269.71	253.61	-1.6065772167504	3.82302317306064e-20	2.54147931809118e-19
NM_006194	chr14	37126773	37147011	+	3097.0	1	PAX9|STHAG3|-|14q13.3|protein-coding	116.93	135.24	6.72	2.42	-3.82053268745336	1.48446957043097e-22	1.11262449666125e-21
NM_006340	chr17	79008947	79091232	+	3323.0	1	BAIAP2|BAP2|FLAF3|IRSP53|-|17q25|protein-coding	2537.2	2911.06	710.83	611.08	-1.09095384389079	6.77140236228797e-12	2.79069385766531e-11
NM_006361	chr17	46802127	46806111	-	3033.0	1	HOXB13|PSGD|-|17q21.2|protein-coding	627.3	713.71	0	0	-11.8877372481139	7.50506473628709e-94	5.21601999171952e-92
NM_006516	chr1	43391046	43424847	-	3651.0	1	SLC2A1|CSE|DYT17|DYT18|DYT9|EIG12|GLUT|GLUT-1|GLUT1|GLUT1DS|HTLVR|PED|-|1p34.2|protein-coding	4514.1	4203.23	865.44	1111.06	-1.19389423720349	1.58074455937088e-14	7.67288390881928e-14
NM_009586	chr21	38071433	38118219	+	2953.0	1	SIM2|HMC13F06|HMC29C01|SIM|bHLHe15|-|21q22.13|protein-coding	353.24	478.04	40.33	39.45	-2.42626010960468	1.74066371706068e-21	1.22648609372617e-20
NM_012064	chr12	56843286	56848435	-	2601.0	1	MIP|AQP0|CTRCT15|LIM1|MIP26|MP26|-|12q13|protein-coding	6.09	9.37	0.84	1.61	-1.6165634131346	0.134861308423547	0.177761155672072
NM_012478	chr17	73841780	73851501	-	1929.0	1	WBP2|WBP-2|-|17q25|protein-coding	5151.15	5317.31	1193.13	899.31	-1.3697939626494	2.24152275908487e-15	1.15009674451032e-14
NM_013432	chr8	145654163	145669812	-	4464.0	1	TONSL|IKBR|NFKBIL2|-|8q24.3|protein-coding	1355.69	1696.56	374.74	414.63	-1.00029839114422	1.24809766250979e-08	3.90253849893144e-08
NM_013445	chr2	171673200	171699269	+	1242.0	1	GAD1|CPSQ1|GAD|SCP|-|2q31|protein-coding	271.63	295.93	0.84	3.22	-6.09817716247545	1.72251952356631e-52	3.46543730464853e-51
NM_013449	chr12	56989380	57030163	-	8877.0	1	BAZ2A|TIP5|WALp3|-|12q13.3|protein-coding	11053.8	11135.4	2744.19	2905.66	-1.02423257263725	6.03739472151838e-14	2.82298976428184e-13
NM_014053	chr1	213031597	213072705	+	5920.0	1	FLVCR1|AXPC1|FLVCR|MFSD7B|PCA|PCARP|-|1q32.3|protein-coding	1098.68	1230.57	162.16	175.51	-1.83537025246104	2.59741195278703e-23	2.02624636520988e-22
NM_014109	chr8	124332091	124408705	-	5509.0	1	ATAD2|ANCCA|CT137|PRO2000|-|8q24.13|protein-coding	35707.2	31241	2795.45	4036.84	-2.34751249474809	2.58791012712071e-38	3.47097770558559e-37
NM_014212	chr12	54366910	54370203	+	2034.0	1	HOXC11|HOX3H|-|12q13.3|protein-coding	354.45	326.72	3.36	4.03	-5.5418924510012	7.19194989677683e-54	1.52729047113497e-52
NM_014246	chr22	46756731	46933067	-	11320.0	1	CELSR1|ADGRC1|CDHF9|FMI2|HFMI2|ME2|-|22q13.3|protein-coding	2176.66	2131.74	57.98	32.2	-4.62758521041146	1.49031086739852e-84	7.35059779436239e-83
NM_014434	chr9	140100119	140113813	+	4823.0	1	NDOR1|NR1|bA350O14.9|-|9q34.3|protein-coding	3392.28	3876.5	696.55	703.67	-1.42532661506937	6.334642442167e-21	4.36682338848697e-20
NM_014562	chr2	63277937	63284966	+	2847.0	1	OTX1|-|-|2p13|protein-coding	140.08	164.7	2.52	0.81	-5.50504864744897	4.37555058083479e-33	4.99269913290775e-32
NM_014585	chr2	190425316	190445537	-	3340.0	1	SLC40A1|FPN1|HFE4|IREG1|MST079|MSTP079|MTP1|SLC11A3|-|2q32|protein-coding	283.81	287.89	0.84	0	-8.20250585286703	3.26222916263179e-59	8.17696457321967e-58
NM_014636	chr9	129677053	129985445	+	6301.0	1	RALGPS1|RALGEF2|RALGPS1A|-|9q33.3|protein-coding	398.3	302.62	24.37	17.71	-3.10768737231007	9.53968744647791e-27	8.63087698560043e-26
NM_014712	chr16	30968615	30995983	+	6412.0	1	SETD1A|KMT2F|Set1|Set1A|-|16p11.2|protein-coding	3402.02	3560.49	815.86	706.08	-1.24212705810657	2.31556693096355e-15	1.18411432690411e-14
NM_014788	chr9	100846635	100881635	-	4600.0	1	TRIM14|-|-|9q22.33|protein-coding	14173.3	13691.6	764.61	846.17	-3.16374202914841	4.5308831459842e-99	3.46386016510492e-97
NM_015254	chr8	28924795	29120610	-	8687.0	1	KIF13B|GAKIN|-|8p12|protein-coding	2130.37	2025.96	18.49	12.88	-6.0964137251299	5.5257110021149e-136	7.68073829293972e-134
NM_015314	chr7	36363759	36406850	-	4310.0	1	KIAA0895|-|-|7p14.2|protein-coding	438.5	483.39	0	4.03	-6.79859669352734	4.39135495125449e-70	1.45964820010176e-68
NM_015567	chr13	88324870	88331870	+	4443.0	1	SLITRK5|LRRC11|bA364G4.2|-|13q31.2|protein-coding	1656.55	1576.04	0	0	-13.1583558068509	4.51343262302284e-151	7.66782053400213e-149
NM_016192	chr2	192813772	193059659	-	2780.0	1	TMEFF2|CT120.2|HPP1|TENB2|TPEF|TR|TR-2|-|2q32.3|protein-coding	394.65	340.11	3.36	0	-6.77641436327775	3.45971744498737e-59	8.53210963449304e-58
NM_016323	chr4	89378268	89427319	+	3473.0	1	HERC5|CEB1|CEBP1|-|4q22.1|protein-coding	3378.88	2803.94	2.52	5.64	-8.57601587937187	1.14214535087865e-186	3.4926804829869e-184
NM_016360	chr17	61678231	61685725	+	1460.0	1	TACO1|CCDC44|-|17q23.3|protein-coding	3212.01	3576.56	694.03	694.81	-1.33857962976447	8.7698673144662e-19	5.47311311176279e-18
NM_016408	chr20	31946645	31989375	-	2103.0	1	CDK5RAP1|C20orf34|C42|CGI-05|HSPC167|-|20q11.21|protein-coding	2465.34	2652.63	586.48	684.35	-1.06069927976528	3.46437168786737e-12	1.44727440184405e-11
NM_017446	chr21	26957968	26979801	-	1063.0	1	MRPL39|C21orf92|L39mt|MRP-L5|MRPL5|MSTP003|PRED22|PRED66|RPML5|-|21q21.3|protein-coding	3101.16	3348.92	665.46	798.67	-1.1904810254709	2.00457521302724e-14	9.6383506311907e-14
NM_017492	chr16	28834369	28848558	+	3816.0	1	ATXN2L|A2D|A2LG|A2LP|A2RP|-|16p11|protein-coding	10218.2	11029.6	2259.38	2678.61	-1.15676709845631	1.0454310835399e-15	5.51194526459483e-15
NM_017955	chr14	105475910	105487425	-	2450.0	1	CDCA4|HEPP|SEI-3/HEPP|-|14q32.33|protein-coding	3919.69	3939.44	621.77	695.62	-1.62766926410041	1.53598966821838e-27	1.45871316938255e-26
NM_017956	chr8	125463048	125465266	+	2218.0	1	TRMT12|TRM12|TYW2|-|8q24.13|protein-coding	1831.95	2189.32	308.36	332.51	-1.69873767338146	5.33876633314229e-24	4.29630195967082e-23
NM_018154	chr19	14230321	14247440	-	1724.0	1	ASF1B|CIA-II|-|19p13.12|protein-coding	7113.43	6571.98	826.79	927.49	-2.01530366845436	6.75447128654956e-38	8.90309189408127e-37
NM_018214	chr6	53659778	53788919	+	3153.0	1	LRRC1|LANO|dJ523E19.1|-|6p12.1|protein-coding	624.86	546.33	93.27	77.29	-1.82985875399668	5.23447297993675e-17	2.96426266160122e-16
NM_019852	chr14	21966275	21979517	-	2001.0	1	METTL3|IME4|M6A|MT-A70|Spo8|-|14q11.1|protein-coding	4231.52	5115.11	1037.68	1307.5	-1.04597445597587	2.26064467442463e-10	8.34909591109966e-10
NM_019891	chr1	236378422	236445339	-	5023.0	1	ERO1B|ERO1LB|Ero1beta|-|1q42.2-q43|protein-coding	308.17	299.94	40.33	50.72	-1.7877687340379	1.13295383927368e-14	5.53446140654778e-14
NM_020247	chr1	227127938	227175246	+	2895.0	1	ADCK3|ARCA2|CABC1|COQ10D4|COQ8|SCAR9|-|1q42.13|protein-coding	896.49	903.85	251.23	170.68	-1.14032774657192	2.0095119110875e-07	5.73235767174028e-07
NM_020700	chr12	63037763	63328665	-	6181.0	1	PPM1H|ARHCL1|NERPP-2C|URCC2|-|12q14.1|protein-coding	1107.21	846.27	20.17	14.49	-4.86449114503199	6.48891812889402e-65	1.80391923983254e-63
NM_021032	chr3	191857182	192126838	-	6165.0	1	FGF12|FGF12B|FHF1|-|3q28|protein-coding	656.53	395.02	0.84	0.81	-8.22331986179986	3.00542983898013e-52	5.89141310743669e-51
NM_021052	chr6	26217148	26217711	+	563.0	1	HIST1H2AE|H2A.1|H2A.2|H2A/a|H2AFA|-|6p22.2|protein-coding	81.61	92.39	3.36	6.44	-3.1671838241454	4.35280555715468e-15	2.18211137602935e-14
NM_021058	chr6	27100095	27100575	-	480.0	1	HIST1H2BJ|H2B/r|H2BFR|H2BJ|-|6p22.1|protein-coding	360.54	397.69	18.49	12.88	-3.6405365209063	4.80818093001247e-39	6.56402557320452e-38
NM_021063	chr6	26158349	26158835	+	486.0	1	HIST1H2BD|H2B.1B|H2B/b|H2BFB|HIRIP2|dJ221C16.6|-|6p21.3|protein-coding	912.32	819.49	42.01	38.65	-3.47317206371314	1.77299546089056e-51	3.43153172114135e-50
NM_021224	chr9	109625378	109773796	+	8270.0	1	ZNF462|Zfp462|-|9q31.2|protein-coding	2481.17	2514.71	318.45	299.5	-2.06468178357705	2.35887689341422e-39	3.24929979282012e-38
NM_021229	chr12	96051583	96184536	-	3596.0	1	NTN4|PRO3091|-|12q22|protein-coding	5124.35	5238.3	1025.92	469.38	-1.83467269326862	8.56889042289432e-11	3.25916255139438e-10
NM_021734	chr17	73269061	73285530	-	1627.0	1	SLC25A19|DNC|MCPHA|MUP1|THMD3|THMD4|TPC|-|17q25.3|protein-coding	1894.07	1960.35	157.96	181.96	-2.55323168073246	5.04024967919031e-47	8.85809397641608e-46
NM_021873	chr20	3776386	3786768	+	3665.0	1	CDC25B|-|-|20p13|protein-coding	12793.2	12100.9	1987.98	2532.08	-1.51437910058249	3.80835790752652e-23	2.92612022141108e-22
NM_022045	chr8	121457638	121535875	+	3044.0	1	MTBP|MDM2BP|-|8q24.12|protein-coding	3649.29	3204.31	318.45	409	-2.2885766013761	1.09624778159179e-40	1.56650734397556e-39
NM_022572	chr2	219187902	219211516	+	2970.0	1	PNKD|BRP17|DYT8|FKSG19|FPD1|KIPP1184|MR-1|MR1|PDC|PKND1|TAHCCP2|-|2q35|protein-coding	668.71	555.7	14.28	11.27	-4.62704755032575	8.59827832212567e-58	2.02257962377387e-56
NM_023073	chr5	37106330	37249530	-	11096.0	1	C5orf42|Hug|JBTS17|OFD6|-|5p13.2|protein-coding	6343.62	5096.36	1269.59	1644.04	-1.0273338117626	7.32673742958246e-09	2.34854958696679e-08
NM_024017	chr17	46698519	46703835	-	2697.0	1	HOXB9|HOX-2.5|HOX2|HOX2E|-|17q21.3|protein-coding	589.54	881.08	1.68	2.42	-7.46853268831216	1.73828990609234e-68	5.53717763836498e-67
NM_024031	chr16	30662188	30667761	+	2175.0	1	PRR14|-|-|16p11.2|protein-coding	2078	2441.06	606.65	529.76	-1.03930598527221	2.90331381856705e-10	1.0594670235296e-09
NM_024103	chr19	6440075	6459781	-	3441.0	1	SLC25A23|APC2|MCSC2|SCaMC-3|-|19p13.3|protein-coding	5286.35	4675.91	921.73	855.84	-1.53670239907967	2.38165272945416e-23	1.86746001196688e-22
NM_024407	chr19	1383883	1395588	+	771.0	1	NDUFS7|CI-20|CI-20KD|MY017|PSST|-|19p13.3|protein-coding	1824.64	2254.93	630.17	388.87	-1.04520947222736	2.36981438522949e-06	6.15490651765624e-06
NM_024980	chr1	9164476	9189229	-	1146.0	1	GPR157|-|-|1p36.23|protein-coding	49.94	68.29	13.44	13.69	-1.16271794779559	0.00139894520493492	0.00259901241597266
NM_025008	chr1	150521845	150531224	+	2918.0	1	ADAMTSL4|ADAMTSL-4|ECTOL2|TSRC1|-|1q21.3|protein-coding	1483.59	1277.44	254.59	233.48	-1.55052349795314	4.42861785696654e-17	2.53608865292204e-16
NM_030753	chr17	44839872	44896126	-	3346.0	1	WNT3|INT4|TETAMS|-|17q21|protein-coding	660.18	662.82	68.9	102.25	-2.00063344491935	7.73903454986581e-19	4.84958353555116e-18
NM_031429	chr19	12936291	12946242	-	1332.0	1	RTBDN|-|-|19p12|protein-coding	37.76	20.09	0	0	-7.3760937192295	6.77917295094694e-11	2.61092076624632e-10
NM_032799	chr9	131483149	131486408	-	1142.0	1	ZDHHC12|ZNF400|-|9q34.11|protein-coding	2779.6	3144.05	561.27	433.96	-1.62036978530222	1.77875889277357e-20	1.19811557138801e-19
NM_033102	chr1	205626981	205649630	-	3373.0	1	SLC45A3|IPCA-2|IPCA-6|IPCA-8|IPCA6|PCANAP2|PCANAP6|PCANAP8|PRST|-|1q32.1|protein-coding	174.18	232.99	36.97	47.5	-1.31385316196194	5.28084320680792e-07	1.45952947647782e-06
NM_033445	chr1	228645065	228645560	-	495.0	1	HIST3H2A|-|-|1q42.13|protein-coding	330.09	670.86	16.8	8.86	-4.32380225892964	1.02495203924513e-24	8.56367031697164e-24
NM_033452	chr17	73870245	73874656	-	2252.0	1	TRIM47|GOA|RNF100|-|17q25|protein-coding	380.03	488.75	62.18	45.09	-2.06405247922938	3.76661499263323e-16	2.04225330628944e-15
NM_052847	chr19	2511218	2702746	-	4237.0	1	GNG7|-|-|19p13.3|protein-coding	176.62	167.38	22.69	18.52	-2.10973738735791	3.5357468041561e-14	1.67893070296729e-13
NM_052932	chr11	102267056	102323775	-	3581.0	1	TMEM123|KCT3|PORIMIN|PORMIN|-|11q22.1|protein-coding	21529.1	17928.3	4199.47	4777.54	-1.18857504185706	1.64552459238112e-14	7.96204779035041e-14
NM_058195	chr9	21967751	21994490	-	1146.0	1	CDKN2A|ARF|CDK4I|CDKN2|CMM2|INK4|INK4A|MLM|MTS-1|MTS1|P14|P14ARF|P16|P16-INK4A|P16INK4|P16INK4A|P19|P19ARF|TP16|-|9p21|protein-coding	5883.2	6942.89	232.74	172.29	-4.03193184674942	2.10880393074996e-93	1.4018961783116e-91
NM_080385	chr7	129984630	130008571	+	1986.0	1	CPA5|-|-|7q32|protein-coding	9.74	9.37	0.84	1.61	-1.93022391561785	0.0395653304695984	0.0581127668472776
NM_130850	chr14	54416455	54423580	-	1751.0	1	BMP4|BMP2B|BMP2B1|MCOPS6|OFC11|ZYME|-|14q22-q23|protein-coding	295.99	239.69	0.84	0	-8.11105512946918	1.86417782636169e-51	3.56290987063378e-50
NM_133465	chr9	115249248	115427591	+	7561.0	1	KIAA1958|-|-|9q32|protein-coding	969.57	1013.65	139.48	157	-1.79164753828093	4.60283224891982e-22	3.35130024218972e-21
NM_138281	chr17	48046562	48052323	+	2005.0	1	DLX4|BP1|DLX7|DLX8|DLX9|-|17q21.33|protein-coding	58.47	45.53	5.04	0.81	-3.18807616059942	3.1919700361785e-10	1.15652184486183e-09
NM_138340	chr18	19230858	19284766	-	2047.0	1	ABHD3|LABH3|-|18q11.2|protein-coding	1266.78	1301.54	154.6	203.69	-1.89253984421149	2.73431260147064e-23	2.12221521200437e-22
NM_138461	chr3	196050417	196065291	-	1050.0	1	TM4SF19|OCTM4|-|3q29|protein-coding	92.57	124.53	0.84	3.22	-4.71012596343515	4.4796779647334e-23	3.42471380403869e-22
NM_138492	chr5	145135907	145214932	-	5032.0	1	PRELID2|-|-|5q32|protein-coding	487.22	504.82	80.66	107.08	-1.45141684346588	8.12460243674029e-12	3.33043354578442e-11
NM_139056	chr5	5140443	5320412	+	4929.0	1	ADAMTS16|ADAMTS16s|-|5p15|protein-coding	170.53	144.62	1.68	1.61	-5.55885748359684	1.10860769859021e-33	1.30389320857264e-32
NM_139164	chr5	110831732	110848295	-	4681.0	1	STARD4|-|-|5q22.1|protein-coding	5082.94	3722.52	1077.17	1197.2	-1.00601357942063	1.03071647201536e-08	3.25612703659396e-08
NM_144722	chr5	35617989	35671676	+	2963.0	1	SPEF2|CT122|KPL2|-|5p13.2|protein-coding	272.84	287.89	59.66	48.31	-1.42552038418225	8.56531427945921e-10	2.9900377929893e-09
NM_144998	chr17	79976579	79980785	-	735.0	1	STRA13|CENP-X|CENPX|D9|FAAP10|MHF2|-|17q25.3|protein-coding	3313.1	3470.78	657.9	619.94	-1.45764339318418	7.88975480667481e-22	5.6371192053298e-21
NM_144999	chr17	79981178	79989027	+	2668.0	1	LRRC45|-|-|17q25.3|protein-coding	1244.85	1124.79	263.83	210.94	-1.368573251024	1.38044214631853e-12	5.89579899922078e-12
NM_145793	chr10	117816442	118031819	-	9111.0	1	GFRA1|GDNFR|GDNFRA|GFR-ALPHA-1|RET1L|RETL1|TRNR1|-|10q26.11|protein-coding	9251.11	8743.89	103.35	95.81	-5.54710018634718	5.56280663837279e-191	2.126382837518e-188
NM_145810	chr2	174219561	174233718	+	2556.0	1	CDCA7|JPO1|-|2q31|protein-coding	3270.47	3169.49	260.47	353.44	-2.44308573695633	1.96802006109786e-44	3.10216770455529e-43
NM_148919	chr6	32808494	32811816	-	1105.0	8	PSMB8|ALDD|D6S216|D6S216E|JMP|LMP7|NKJO|PSMB5i|RING10|-|6p21.3|protein-coding	4327.74	4426.85	642.78	426.71	-2.07914592688144	1.47875120082769e-25	1.27023066632896e-24
NM_152520	chr2	180306711	180726232	-	3267.0	1	ZNF385B|ZNF533|-|2q31.2-q31.3|protein-coding	17.05	37.49	0	0	-7.26181361340445	4.8296766620671e-10	1.70544471508097e-09
NM_152562	chr8	25316447	25365433	+	3765.0	1	CDCA2|PPP1R81|Repo-Man|-|8p21.2|protein-coding	5752.86	5567.7	1253.62	1632.77	-1.02463436129358	4.07587339151567e-10	1.45607719991296e-09
NM_152588	chr12	83080934	83528647	+	5399.0	1	TMTC2|IBDBP1|-|12q21.31|protein-coding	1166.89	1045.79	75.62	51.53	-3.17055092263299	1.88533472599313e-42	2.82615372161127e-41
NM_153210	chr17	9548854	9633003	+	4135.0	1	USP43|-|-|17p13.1|protein-coding	286.24	247.72	0	1.61	-7.24507824590781	2.17085846046267e-52	4.31070465720444e-51
NM_153485	chr5	37291735	37371228	-	4523.0	1	NUP155|ATFB15|N155|-|5p13.1|protein-coding	10303.5	10152.6	1567.87	1928.25	-1.60102105681846	4.18446043200311e-26	3.65602285744728e-25
NM_170706	chr1	183217372	183274009	-	5427.0	1	NMNAT2|C1orf15|PNAT2|-|1q25|protein-coding	1561.54	887.78	63.86	83.73	-3.10631279884267	3.75892533711982e-26	3.30310163244609e-25
NM_173354	chr21	44834398	44847002	-	4676.0	1	SIK1|EIEE30|MSK|SIK|SNF1LK|-|21q22.3|protein-coding	1302.1	1550.6	47.89	68.43	-3.66278033436506	6.44366437678535e-61	1.69868324691462e-59
NM_173462	chr14	73704205	73741347	+	5782.0	1	PAPLN|-|-|14q24.2|protein-coding	626.08	435.19	89.9	76.49	-1.72478190448376	9.46295808314041e-12	3.83789467085456e-11
NM_173481	chr19	751113	764319	+	2876.0	1	MISP|C19orf21|-|19p13.3|protein-coding	264.32	378.95	1.68	3.22	-6.02348125842683	1.24834450874459e-45	2.0974931361214e-44
NM_173515	chr6	154726433	154831753	-	3203.0	1	CNKSR3|MAGI1|-|6q25.2|protein-coding	1287.48	1213.17	204.18	218.99	-1.61372905354504	5.24918430277017e-20	3.44463639439296e-19
NM_173685	chr8	126104083	126379367	+	1197.0	1	NSMCE2|C8orf36|MMS21|NSE2|ZMIZ7|-|8q24.13|protein-coding	1877.02	1993.82	459.61	504.81	-1.05529475292098	1.07722085661331e-11	4.34583295451649e-11
NM_174911	chr8	127564683	127570711	-	5478.0	1	FAM84B|BCMP101|NSE2|-|8q24.21|protein-coding	2342.32	1047.12	1.68	4.03	-8.21523868043006	3.85048181775866e-60	9.81231116558833e-59
NM_175060	chr14	38723205	38725575	-	2370.0	1	CLEC14A|C14orf27|CEG1|EGFR-5|-|14q21.1|protein-coding	952.52	952.05	4.2	2.42	-7.188270392393	3.10505202656822e-104	2.49874976243306e-102
NM_178012	chr6	3224495	3227968	-	2012.0	1	TUBB2B|PMGYSA|bA506K6.1|-|6p25|protein-coding	883.09	715.04	4.2	0.81	-7.33773187484381	4.56034293935938e-83	2.05081304537662e-81
NM_182496	chr12	96260826	96336428	-	1923.0	1	CCDC38|-|-|12q23.1|protein-coding	6.09	8.03	0	0	-5.34726971129675	0.00253820973154411	0.00453909085325256
NM_182507	chr12	52562780	52585784	-	3842.0	1	KRT80|KB20|-|12q13.13|protein-coding	6877.13	7245.51	28.57	26.57	-7.0470797576617	1.04664149831941e-241	8.00157425465186e-239
NM_182914	chr14	64319683	64693167	+	21646.0	1	SYNE2|EDMD5|NUA|NUANCE|Nesp2|Nesprin-2|SYNE-2|TROPH|-|14q23.2|protein-coding	17569.2	11101.9	461.29	735.07	-3.64010167052877	2.08192716971626e-46	3.57670409269231e-45
NM_194291	chr8	125323159	125384940	-	4294.0	1	TMEM65|-|-|8q24.13|protein-coding	2998.85	2367.41	381.46	512.86	-1.63914755001533	4.15351824318201e-18	2.53017107323717e-17
NM_194442	chr1	225589204	225616557	-	3786.0	1	LBR|DHCR14B|LMN2R|PHA|TDRD18|-|1q42.1|protein-coding	5529.96	5573.06	933.5	1412.17	-1.29718579154679	4.19143876598491e-12	1.73677774341218e-11
NM_198566	chr5	43486803	43515273	-	2508.0	1	C5orf34|-|-|5p12|protein-coding	1325.24	1400.63	236.1	277.76	-1.45777787852553	1.63022464580153e-16	9.13045232025837e-16
NM_203467	chr14	50065415	50081390	+	1018.0	1	LRR1|4-1BBLRR|LRR-1|PPIL5|-|14q21.3|protein-coding	1914.78	2403.57	334.41	414.63	-1.57745716967637	6.19180980277049e-19	3.91209801175045e-18
NR_001457	chr1	45244062	45244130	+	68.0	1	SNORD38B|RNU38B|U38B|-|1p34.1|snoRNA	7.31	1.34	0	0.81	-2.25547637310523	0.133901791511529	0.176801242850716
NR_002449	chr9	130210781	130210916	-	135.0	1	SNORA65|RNU65|U65|-|9q34|snoRNA	13.4	8.03	0.84	1.61	-2.10552741549324	0.0262217595297983	0.0399731508684562
NR_002561	chr11	62621135	62621204	-	69.0	1	SNORD30|RNU30|U30|-|11q13|snoRNA	12.18	22.76	2.52	4.83	-1.25568326114752	0.0312252253907177	0.0468531595901936
NR_002604	chr17	7480129	7480276	+	147.0	1	SNORD10|mgU6-77|-|17p13.1|snoRNA	9.74	8.03	0.84	2.42	-1.44265637080073	0.113347431013059	0.151096967758472
NR_002995	chr17	62223699	62223831	+	132.0	1	SNORA50C|ACA62|SNORA76|SNORA76C|-|17q23.3|snoRNA	0	2.68	0	0	-3.03981488837371	0.503260946166878	0.574097813655612
NR_003017	chr20	37058310	37058447	-	137.0	1	SNORA71C|U71c|-|20q11.23|snoRNA	18.27	18.75	0.84	2.42	-2.47966749395893	0.000579569047299519	0.00114491094744311
NR_003138	chr14	95999249	96001209	-	1960.0	1	SNHG10|C14orf62|LINC00063|NCRNA00063|-|14q32.13|ncRNA	376.38	538.29	96.63	111.11	-1.18558617145265	5.24434444637925e-07	1.45264540915106e-06
NR_003367	chr8	128806779	129113499	+	1923.0	1	PVT1|LINC00079|NCRNA00079|onco-lncRNA-100|-|8q24|ncRNA	973.22	941.34	117.63	136.87	-1.96160274475162	1.52886989554225e-24	1.2567968119807e-23
NR_003697	chr7	45022627	45026259	-	794.0	1	SNHG15|C7orf40|Linc-Myo1g|MYO1GUT|-|7p13|ncRNA	1241.2	1298.86	247.87	322.85	-1.20550365068037	4.89148265263531e-11	1.89343720908339e-10
NR_004397	chr17	74554874	74554951	+	77.0	1	SNORD1C|R38C|snR38C|-|17q25.1|snoRNA	12.18	25.44	6.72	2.42	-1.07057794155032	0.0903465114397939	0.123119265589523
NR_024360	chr8	77523114	77595510	-	1703.0	1	ZFHX4-AS1|-|-|8q21.11|ncRNA	47.5	30.8	11.76	3.22	-1.44421435777447	0.00193931253265467	0.00353763874427851
NR_026668	chr9	79791672	79792833	-	439.0	1	VPS13A-AS1|-|-|9q21.2|ncRNA	18.27	8.03	3.36	3.22	-1.05136534883883	0.117296911569245	0.155953893729892
NR_027040	chr7	149564783	149570951	-	3062.0	1	ATP6V0E2-AS1|-|-|7q36.1|ncRNA	388.56	436.53	19.33	33.01	-3.02104852258574	1.57737040980652e-30	1.61865728630481e-29
NR_027253	chr5	17130137	17217531	-	3311.0	1	LOC285696|-|-|5p15.1|ncRNA	37.76	16.07	5.04	8.05	-1.09320627549826	0.035516983908235	0.0525706373627216
NR_027345	chr12	116971227	116973326	+	1594.0	1	LINC00173|NCRNA00173|-|12q24.22|ncRNA	9.74	18.75	0.84	0	-3.87543007968543	5.58077079535115e-05	0.000126602352315904
NR_028501	chr2	233250460	233251754	-	1294.0	1	ECEL1P2|ECEL2|-|2q37.1|pseudo	1.22	0	0	0	-2.20328416130944	0.999999999999996	1
NR_031672	chr9	131114326	131424415	+	48.0	4	MIR1268A|MIR1268|MIRN1268|hsa-mir-1268|hsa-mir-1268a|-|15q11.2|ncRNA	14.62	18.75	1.68	5.64	-1.20005919003396	0.0412027189943755	0.0604016848920423
NR_033346	chr2	242483801	242498558	-	823.0	1	BOK-AS1|BOK-AS|BOKAS|NAToB|NCRNA00151|-|2q37.3|ncRNA	19.49	20.09	2.52	0.81	-2.5725336671203	0.000245992622187472	0.000515236601814581
NR_033883	chr1	244080704	244210619	+	1776.0	1	LOC339529|-|-|1q44|ncRNA	4.87	1.34	0	0	-4.24875136267816	0.0668672168746814	0.0939705648909814
NR_034124	chr20	48909257	48931456	+	2269.0	1	LINC01270|-|-|20q13.13|ncRNA	163.22	194.16	31.93	23.35	-1.73927717998477	2.46215456076527e-10	9.02790005613934e-10
NR_038210	chr8	119633240	119738306	+	692.0	1	SAMD12-AS1|C8orf26|NCRNA00252|-|8q24.12|ncRNA	6.09	9.37	0	0	-5.47048507024561	0.00134837818020176	0.00251116959504079
NR_038230	chr17	48127713	48133103	-	2528.0	1	LOC284080|-|-|17q21.33|ncRNA	24.36	18.75	2.52	4.83	-1.57820618219193	0.00416385853674954	0.00721829898264178
NR_038289	chr3	197025118	197030621	+	1697.0	1	DLG1-AS1|-|-|-|ncRNA	130.33	96.41	5.04	5.64	-3.44037529559707	2.68436666507671e-18	1.64835206060333e-17
NR_038383	chr12	98879322	98897633	-	1818.0	1	LOC643770|-|-|12q23.1|ncRNA	15.83	5.36	0.84	3.22	-1.40754250501068	0.100112818580814	0.135199803225976
NR_046268	chr1	218517538	218519020	-	552.0	1	TGFB2-AS1|-|-|1q41|ncRNA	20.71	42.85	0.84	0	-5.02551383835698	4.00087118041153e-09	1.31273219631958e-08
NR_046648	chr3	148804119	148820610	+	410.0	1	HLTF-AS1|-|-|-|ncRNA	76.74	72.31	15.96	12.88	-1.41758220154328	1.81026196437807e-05	4.32482897427197e-05
NR_046683	chr3	98433177	98451495	-	760.0	1	ST3GAL6-AS1|-|-|-|ncRNA	6.09	1.34	0	0	-4.49848139907771	0.0667731579006364	0.0939677552614605
NR_047505	chr12	54388992	54390569	-	499.0	1	HOXC-AS2|-|-|12q13.13|ncRNA	46.29	42.85	8.4	8.86	-1.4114032356272	0.000481517280474911	0.00096240512659626
NR_073546	chr14	79745682	80334633	+	9956.0	1	NRXN3|C14orf60|-|14q31|protein-coding	1599.3	1393.93	2.52	3.22	-8.02961527804744	2.08076694929403e-128	2.44730205036198e-126
NR_073608	chr5	7859272	7869150	-	996.0	1	FASTKD3|-|-|5p15.31|protein-coding	683.33	735.13	171.41	173.9	-1.08770716767655	5.19970107564748e-09	1.68439469166631e-08
NR_102279	chr17	46621713	46628603	+	784.0	1	HOXB-AS1|-|-|-|ncRNA	200.98	210.23	45.37	49.92	-1.15769915057166	6.8260982351803e-07	1.87044878164708e-06
NR_103775	chr2	161114230	161128406	-	501.0	1	LOC100505984|-|-|-|ncRNA	2.44	2.68	0.84	0	-1.49077280855534	0.383209664468532	0.454559795944442
NR_104166	chr16	30613879	30621149	-	3086.0	1	ZNF689|TIPUH1|-|16p11.2|protein-coding	1501.86	1543.91	340.29	314.8	-1.26631103002773	6.13427784966686e-14	2.85954598540873e-13
NR_104189	chr1	121102017	121139765	-	2497.0	1	SRGAP2-AS1|-|-|1q32.1|ncRNA	0	2.68	0	0	-3.03982633355268	0.503286236466745	0.574097813655612
NR_104239	chr9	82186688	82341796	+	5169.0	1	TLE4|BCE-1|BCE1|E(spI)|ESG|ESG4|GRG4|Grg-4|-|9q21.31|protein-coding	5800.37	4442.92	681.43	783.38	-1.85889215461954	8.97712623027558e-27	8.17025357505438e-26
NR_104664	chr5	55753622	55777596	-	647.0	1	LOC102467147|-|-|5q11.2|ncRNA	6.09	1.34	0	0	-4.49846373718647	0.0668037606077224	0.0939677552614605
NR_121197	chr1	174090776	174128425	-	441.0	1	LOC102724601|-|-|1q25.1|ncRNA	0	1.34	0	0	-2.20481436505247	1	1
NR_121598	chr9	4676601	4679480	-	240.0	1	CDC37L1-AS1|-|-|9p24.1|ncRNA	10.96	16.07	0.84	3.22	-1.71525649981128	0.0228469341524359	0.0352146797571316
NR_121652	chr10	28033544	28056728	+	773.0	1	MKX-AS1|-|-|10p12.1|ncRNA	1.22	2.68	0	0	-3.5643443651283	0.255098693534008	0.315560009704606
NR_121669	chr3	159483171	159486401	-	592.0	1	IQCJ-SCHIP1-AS1|uaz98|-|3q25.33|ncRNA	1.22	0	0	0	-2.20328246583008	0.999999999999996	1
NR_125348	chr5	54526981	54528819	-	1336.0	1	CCNO|CCNU|CILD29|UDG2|-|5q11.2|protein-coding	70.65	100.43	4.2	6.44	-3.0253695543865	2.58503863980576e-13	1.16593630686225e-12
NR_126416	chr6	41491633	41515283	-	413.0	1	FOXP4-AS1|-|-|6p21.1|ncRNA	7.31	6.7	0	1.61	-2.02877832103452	0.045608769832283	0.0661630067111581
NR_130117	chr7	139723544	139763521	-	3633.0	1	PARP12|ARTD12|MST109|MSTP109|ZC3H1|ZC3HDC1|-|7q34|protein-coding	4877.08	4520.58	263.83	264.08	-3.20428049015418	1.64244162288877e-84	7.60997951938463e-83
NR_131751	chr9	79226292	79521003	-	12352.0	1	PRUNE2|BMCC1|BNIPXL|C9orf65|KIAA0367|-|9q21.2|protein-coding	11469.2	8181.5	777.21	906.56	-2.59833267968839	5.0005005444812e-42	7.35169743510746e-41
NR_133644	chr17	62502854	62534069	+	2984.0	1	CEP95|CCDC45|-|17q23.3|protein-coding	1829.52	1799.66	468.01	442.81	-1.04418045100288	3.35658069360366e-11	1.30590633092112e-10

## Sheet: Up-regulated
Transcript/RepeatID (cmd=analyzeRepeats.pl Genelist/Annotated_Genelist-4 hg19 -count exons -raw -d BTBN73_tag/ BTBN74_tag/ BTBN75_tag/ BTBN76_tag/) (cmd=getDiffExpression.pl XPCPOLIIgene_RNAexp_A-raw XPC XPC R579 R579)	chr	start	end	strand	Length	Copies	Annotation/Divergence	BTBN73_tag/	BTBN74_tag/	BTBN75_tag/	BTBN76_tag/	XPC vs. R579 Log2 Fold Change	XPC vs. R579 p-value	XPC vs. R579 adj. p-value
NM_000088	chr17	48261457	48279000	-	5826.0	1	COL1A1|EDSC|OI1|OI2|OI3|OI4|-|17q21.33|protein-coding	137143	123245	850665	707503	3.53257406172777	4.375690504394e-108	3.93554751836378e-106
NM_000093	chr9	137533651	137736688	+	8308.0	1	COL5A1|EDSC|-|9q34.2-q34.3|protein-coding	22868.9	19184.3	65491.7	59491.5	2.52144724264751	1.27649133795978e-62	3.48527724239375e-61
NM_000112	chr5	149340300	149366963	+	8070.0	1	SLC26A2|D5S1708|DTD|DTDST|EDM4|MST153|MSTP157|-|5q31-q34|protein-coding	1500.64	1136.84	1332.6	1492.68	1.04569555247455	9.40502746688923e-10	3.26083605371284e-09
NM_000138	chr15	48700503	48937985	-	11564.0	1	FBN1|ACMICD|ECTOL1|FBN|GPHYSD2|MASS|MFS1|OCTD|SGS|SSKS|WMS|WMS2|-|15q21.1|protein-coding	16007.6	13954.1	135338	131099	4.1020601474263	6.74185329321165e-158	1.28853671066508e-155
NM_000332	chr6	16299343	16761721	-	10619.0	1	ATXN1|ATX1|D6S504E|SCA1|-|6p23|protein-coding	933.03	803.42	1519.98	1408.14	1.70291428687026	6.82793371675782e-26	5.93176741643336e-25
NM_000358	chr5	135364584	135399507	+	2772.0	1	TGFBI|BIGH3|CDB1|CDG2|CDGG1|CSD|CSD1|CSD2|CSD3|EBMD|LCD1|-|5q31|protein-coding	23652.2	15611.8	291240	291446	4.83897274989829	1.19633499633993e-117	1.2194641396025e-115
NM_000598	chr7	45951844	45960871	-	2604.0	1	IGFBP3|BP-53|IBP3|-|7p12.3|protein-coding	18661.8	17444.9	149050	141334	3.95775417021058	4.07987909625466e-158	8.91162162596197e-156
NM_000602	chr7	100770370	100782547	+	3173.0	1	SERPINE1|PAI|PAI-1|PAI1|PLANH1|-|7q22.1|protein-coding	31039.6	43345.9	102721	145258	2.68494094481661	2.85264729555977e-43	4.36169771491089e-42
NM_000610	chr11	35160417	35253949	+	5697.0	1	CD44|CDW44|CSPG8|ECMR-III|HCELL|HUTCH-I|IN|LHR|MC56|MDU2|MDU3|MIC4|Pgp1|-|11p13|protein-coding	16468.1	18771.9	40089.1	42849	2.18472957702159	1.21417322368436e-53	2.54311076577175e-52
NM_000916	chr3	8792095	8811300	-	4353.0	1	OXTR|OT-R|-|3p25|protein-coding	7840.61	7012.52	8998.02	12310.2	1.46628029348811	4.46014824823936e-18	2.70617725061824e-17
NM_001001396	chr1	203595915	203713209	+	8877.0	1	ATP2B4|ATP2B2|MXRA1|PMCA4|PMCA4b|PMCA4x|-|1q32.1|protein-coding	7794.32	6130.1	23872.6	28075.1	2.84599008155901	2.93772158778962e-65	8.31810427357469e-64
NM_001001713	chr21	40817797	40887433	+	985.0	1	SH3BGR|21-GARP|-|21q22.3|protein-coding	17.05	26.78	73.1	68.43	2.64275212056665	5.09641342450346e-17	2.89680896879769e-16
NM_001002	chr12	120634503	120639014	-	1189.0	1	RPLP0|L10E|LP0|P0|PRLP0|RPP0|-|12q24.2|protein-coding	26414.7	25515.3	29713.9	26212.1	1.05811500385316	7.72351972575877e-14	3.58944123425081e-13
NM_001002857	chr15	60639350	60690185	-	1608.0	1	ANXA2|ANX2|ANX2L4|CAL1H|HEL-S-270|LIP2|LPC2|LPC2D|P36|PAP-IV|-|15q22.2|protein-coding	40957	42953.5	85506.9	84009.6	1.96490089847199	2.25114187330043e-50	4.2493776842918e-49
NM_001004431	chr17	81037567	81052871	+	1605.0	1	METRNL|-|-|17q25.3|protein-coding	2774.72	3608.7	3610.47	3288.08	1.06457571826491	1.25999679172202e-10	4.75687677664932e-10
NM_001012761	chr5	98104999	98132198	+	4571.0	1	RGMB|DRAGON|-|5q15|protein-coding	4955.04	4915.59	5967.31	7088.22	1.35132383520539	4.82506333365572e-21	3.35341901689073e-20
NM_001014797	chr10	78629359	79397577	-	11937.0	1	KCNMA1|BKTM|KCa1.1|MaxiK|SAKCA|SLO|SLO-ALPHA|SLO1|bA205K10.1|mSLO1|-|10q22.3|protein-coding	1924.52	1442.14	1893.04	1997.49	1.15578991011591	1.71041645320179e-11	6.77519885219052e-11
NM_001016	chr6	133135708	133138703	+	492.0	1	RPS12|S12|-|6q23.2|protein-coding	16976	17789.1	21972.9	19507.9	1.20636291916705	9.65740789439699e-18	5.73797484460489e-17
NM_001020825	chr5	142657496	142783254	-	4137.0	1	NR3C1|GCCR|GCR|GCRST|GR|GRL|-|5q31.3|protein-coding	3559.15	2972.66	5561.48	5974.75	1.76844999402803	1.73947553483625e-30	1.77310539517641e-29
NM_001025434	chr16	69743304	69760533	-	2468.0	1	NQO1|DHQU|DIA4|DTD|NMOR1|NMORI|QR1|-|16q22.1|protein-coding	8201.15	8638.11	12905.1	13865.7	1.61821749132602	4.63450140455042e-31	4.92093933858166e-30
NM_001031711	chr5	172261223	172379688	+	2917.0	1	ERGIC1|ERGIC-32|ERGIC32|NET24|-|5q35.1|protein-coding	6107.32	6162.24	11025.5	10621.9	1.76947205012826	7.55711905219294e-35	9.1705039927008e-34
NM_001042402	chr4	76831808	76862166	-	1715.0	1	NAAA|ASAHL|PLT|-|4q21.1|protein-coding	180.27	199.52	350.38	332.51	1.79705728089249	5.13758804419945e-19	3.25949050605019e-18
NM_001042475	chr6	118781935	118973020	-	7614.0	1	CEP85L|C6orf204|NY-BR-15|bA57K17.2|-|6q22|protein-coding	543.25	488.75	645.3	491.92	1.09119671894553	4.9711480903688e-08	1.48165407995592e-07
NM_001049	chr14	38677204	38682268	+	4286.0	1	SSTR1|SRIF-2|SS-1-R|SS1-R|SS1R|-|14q13|protein-coding	324	344.13	375.58	643.29	1.55334870660584	3.09661451224714e-10	1.12731514029188e-09
NM_001077397	chr1	234740015	234745271	-	4612.0	1	IRF2BP2|-|-|1q42.3|protein-coding	1950.1	1792.97	1844.3	2193.13	1.05654756644418	2.99391118433575e-12	1.25760719803554e-11
NM_001099645	chr3	170582665	170588045	-	1955.0	1	RPL22L1|-|-|3q26.2|protein-coding	1559.11	1313.59	2215.69	2437.88	1.64328705956219	1.04877145164599e-26	9.4327738209807e-26
NM_001109974	chr5	150020207	150031903	+	4605.0	1	SYNPO|-|-|5q33.1|protein-coding	956.17	617.29	1428.39	891.26	1.51163591163475	3.07190438010536e-09	1.01665406865392e-08
NM_001127453	chr7	24737974	24797083	-	2231.0	1	DFNA5|ICERE-1|-|7p15|protein-coding	800.26	803.42	1405.7	1214.92	1.65965342749879	1.60259364787827e-24	1.31035598267694e-23
NM_001134445	chr1	85784168	86044046	-	4005.0	1	DDAH1|DDAH|HEL-S-16|-|1p22|protein-coding	5073.19	5673.49	7281.43	9596.96	1.59872157890703	1.1316515921898e-23	9.05913761496443e-23
NM_001142397	chr18	46065427	46389586	+	5793.0	1	CTIF|Gm672|KIAA0427|-|18q21.1|protein-coding	1604.18	1454.19	2560.18	2318.73	1.62384261819294	6.20970881079981e-27	5.71966552512826e-26
NM_001143948	chr6	11713888	11779280	-	1845.0	1	ADTRP|AIG1L|C6orf105|dJ413H6.1|-|6p24.1|protein-coding	51.16	66.95	57.14	95	1.31487702999931	2.01081600357853e-05	4.78899948515821e-05
NM_001146068	chr1	223889295	223963720	+	3225.0	1	CAPN2|CANP2|CANPL2|CANPml|mCANP|-|1q41-q42|protein-coding	17482.7	15648	20000.8	20448.3	1.23693947023794	3.95851754978494e-19	2.53245746176618e-18
NM_001146170	chr1	212965170	212990167	+	2508.0	1	TATDN3|-|-|1q32.3|protein-coding	286.24	334.76	360.46	344.59	1.13461202213879	4.88331733118819e-09	1.59202392311018e-08
NM_001164266	chr11	65306030	65325699	-	4504.0	1	LTBP3|DASS|LTBP-3|LTBP2|STHAG6|pp6425|-|11q13.1|protein-coding	2001.26	1795.65	4301.14	3243.8	1.94287885023519	5.44059493709368e-27	5.04161797504014e-26
NM_001166392	chr6	83073961	83077133	+	2877.0	1	TPBG|5T4|5T4AG|M6P1|WAIF1|-|6q14-q15|protein-coding	1286.26	1404.65	3226.48	3015.96	2.16519037341958	2.1062689398746e-45	3.42604809475348e-44
NM_001167903	chr3	158519715	158547508	+	2216.0	1	MFSD1|SMAP4|-|3q25.32|protein-coding	2358.15	2300.46	2934.08	3206.77	1.34720187603305	3.16477763974268e-19	2.03317017275906e-18
NM_001168280	chr3	149235022	149375812	-	4964.0	1	WWTR1|TAZ|-|3q23-q24|protein-coding	2280.2	1884.02	4619.58	4366.13	2.05865667335832	1.026977922259e-37	1.34209337020001e-36
NM_001171820	chr6	35310335	35395968	+	3442.0	1	PPARD|FAAR|NR1C2|NUC1|NUCI|NUCII|PPARB|-|6p21.2|protein-coding	2237.56	2420.97	2573.62	2748.66	1.14184040653339	4.31357696024735e-15	2.16955893822967e-14
NM_001172713	chr3	37284682	37408370	+	7823.0	1	GOLGA4|CRPF46|GCP2|GOLG|MU-RMS-40.18|p230|-|3p22-p21.3|protein-coding	3557.93	3461.4	4543.12	5697.79	1.49206521615641	3.70787287046412e-22	2.73881044393219e-21
NM_001174160	chr8	19171081	19253729	+	2997.0	1	SH2D4A|PPP1R38|SH2A|-|8p21.2|protein-coding	2240	2477.21	3367.64	3135.92	1.4146083151482	3.88596079465283e-20	2.57213595455592e-19
NM_001177	chr12	101786898	101801598	-	3230.0	1	ARL1|ARFL1|-|12q23.2|protein-coding	3289.96	3079.78	4612.86	4463.55	1.46064843404655	3.11578112053438e-23	2.4060754208571e-22
NM_001178102	chr5	121398890	121412918	-	4382.0	1	LOX|-|-|5q23.2|protein-coding	2717.48	2904.37	82419	84455.6	5.84158782193994	1.32233073015684e-303	2.02184368640981e-300
NM_001190996	chr7	98923496	98963885	+	1586.0	1	ARPC1A|Arc40|HEL-68|HEL-S-307|SOP2Hs|SOP2L|-|7q22.1|protein-coding	5481.24	5385.6	6043.77	5637.41	1.05480231301119	5.83597236803129e-14	2.73717845114106e-13
NM_001198530	chr10	114710009	114927436	+	3756.0	1	TCF7L2|TCF-4|TCF4|-|10q25.3|protein-coding	741.79	672.2	882.24	891.26	1.2753731341475	6.01790484550746e-15	3.0069857871833e-14
NM_001202517	chr2	201980877	202037411	+	10188.0	1	CFLAR|CASH|CASP8AP1|CLARP|Casper|FLAME|FLAME-1|FLAME1|FLIP|I-FLICE|MRIT|c-FLIP|c-FLIPL|c-FLIPR|c-FLIPS|-|2q33-q34|protein-coding	1924.52	1554.62	2111.5	2212.45	1.26131080945602	6.68703495053761e-16	3.58753559276211e-15
NM_001202554	chr1	27114679	27124894	+	2723.0	1	PIGV|GPI-MT-II|HPMRS1|PIG-V|-|1p36.11|protein-coding	381.25	301.28	387.35	352.64	1.06420291553573	1.89199412312294e-07	5.41733897800557e-07
NM_001204204	chr22	30792930	30821291	+	4015.0	1	SEC14L2|C22orf6|SPF|TAP|TAP1|-|22q12.2|protein-coding	1021.95	656.13	2759.32	2174.61	2.50490070886582	1.32553134051154e-29	1.32466498015827e-28
NM_001204397	chr4	111538580	111563279	-	3465.0	1	PITX2|ARP1|Brx1|IDG2|IGDS|IGDS2|IHG2|IRID2|Otlx2|PTX2|RGS|RIEG|RIEG1|RS|-|4q25|protein-coding	398.3	419.12	554.55	520.1	1.34522744299256	1.1601650946965e-13	5.32700429366649e-13
NM_001220778	chr6	36646487	36655116	+	2264.0	1	CDKN1A|CAP20|CDKN1|CIP1|MDA-6|P21|SDI1|WAF1|p21CIP1|-|6p21.2|protein-coding	1879.46	1851.88	7111.71	5208.28	2.67643667550362	5.19371360395571e-48	9.34257423582151e-47
NM_001221	chr4	114372188	114683083	-	5835.0	1	CAMK2D|CAMKD|-|4q26|protein-coding	3074.37	3141.37	3685.25	4627.79	1.36690163359144	1.11473666883136e-18	6.92858685627295e-18
NM_001243280	chr3	105085557	105295757	+	4842.0	1	ALCAM|CD166|MEMD|-|3q13.1|protein-coding	14557	13213.6	12635.4	17917	1.08307028096956	1.27537100753116e-10	4.80305977959394e-10
NM_001243732	chr12	53604350	53614197	-	2593.0	1	RARG|NR1B3|RARC|-|12q13|protein-coding	1808.81	1685.84	3979.33	3003.07	1.95100174338888	1.19971223373644e-26	1.07272514934679e-25
NM_001244871	chr5	39371776	39425335	-	4511.0	1	DAB2|DOC-2|DOC2|-|5p13.1|protein-coding	3973.29	3481.49	10527.2	10417.4	2.43943383574706	1.00900581405201e-58	2.44884109473893e-57
NM_001254738	chr2	151324707	151344209	-	2798.0	1	RND3|ARHE|Rho8|RhoE|memB|-|2q23.3|protein-coding	7322.93	7911.01	7412.51	9833.66	1.12613321579168	1.09738343823293e-12	4.73982846626595e-12
NM_001256442	chr16	29823409	29827202	+	2724.0	1	PRRT2|BFIC2|BFIS2|DSPB3|DYT10|EKD1|FICCA|ICCA|IFITMD1|PKC|-|16p11.2|protein-coding	62.12	45.53	144.52	148.95	2.38544055149585	1.07006434698391e-21	7.57466845619626e-21
NM_001258277	chr6	130687426	130764210	+	2962.0	1	TMEM200A|KIAA1913|TTMA|TTMC|-|6q23.1|protein-coding	842.89	760.57	1153.64	1287.38	1.55381737394275	1.49636226450282e-23	1.18546005306985e-22
NM_001259	chr7	92234235	92463231	-	11597.0	1	CDK6|MCPH12|PLSTIRE|-|7q21-q22|protein-coding	4260.75	3652.89	4098.64	5004.59	1.14867049661913	2.31949172632883e-13	1.05237473280617e-12
NM_001270469	chr12	93965457	93970521	+	2605.0	1	SOCS2|CIS2|Cish2|SOCS-2|SSI-2|SSI2|STATI2|-|12q|protein-coding	163.22	214.25	626.81	739.09	2.80631352713586	1.40793749969455e-41	2.05022517812664e-40
NM_001271010	chr11	128563811	128683162	+	4133.0	1	FLI1|EWSR2|SIC-1|-|11q24.1-q24.3|protein-coding	341.05	293.25	518.42	582.9	1.7423108137219	9.34495663782822e-20	6.10617038429032e-19
NM_001271044	chr19	13134785	13209610	+	5526.0	1	NFIX|MRSHSS|NF1A|SOTOS2|-|19p13.3|protein-coding	7370.44	6009.59	13350.4	10158.1	1.76489905492457	6.50386051984792e-22	4.69075600700352e-21
NM_001278529	chr14	21538419	21558406	+	5916.0	1	ARHGEF40|SOLO|-|14q11.2|protein-coding	2063.38	1913.48	3855.82	3426.56	1.82333235438346	3.33587270626111e-31	3.56681773977149e-30
NM_001278711	chr6	5998233	6004277	-	1790.0	1	NRN1|NRN|dJ380B8.2|-|6p25.1|protein-coding	877	946.7	1681.3	1708.45	1.84448754672308	9.89821455852858e-35	1.19168268188899e-33
NM_001282583	chr1	1288069	1297157	-	2712.0	1	MXRA8|-|-|1p36.33|protein-coding	2402	2672.71	12374.1	10485.8	3.12386801344957	1.17260361928727e-80	4.98030814969509e-79
NM_001282606	chr12	66530716	66563852	-	1988.0	1	TMBIM4|CGI-119|GAAP|LFG4|S1R|ZPRO|-|12q14.3|protein-coding	1444.61	1360.46	1594.76	1655.31	1.16130301289312	2.79767536593737e-15	1.42114472907583e-14
NM_001286547	chr12	75669759	75723836	-	1859.0	1	CAPS2|UG0636c06|-|12q14.1|protein-coding	32.89	22.76	25.21	38.65	1.13473005289028	0.00151253046472834	0.00279644387009629
NM_001286636	chr6	36839646	36896740	+	6896.0	1	C6orf89|BRAP|-|6p21.2|protein-coding	5125.57	4682.6	6154.69	5514.22	1.20114553468554	1.9009979300751e-16	1.0608123485711e-15
NM_001287044	chr6	43739722	43754223	+	2538.0	1	VEGFA|MVCD1|VEGF|VPF|-|6p12|protein-coding	1599.3	1608.18	4810.32	4577.07	2.49962622103713	1.31160025566398e-61	3.51831015949162e-60
NM_001287049	chr9	18927658	19049352	-	1918.0	1	SAXO1|C9orf138|FAM154A|-|9p22.1|protein-coding	0	0	0	3.22	4.24145109271113	0.130468385074815	0.172565883027156
NM_001293695	chr17	75277492	75496678	+	3747.0	1	SEPT9|AF17q25|MSF|MSF1|NAPB|PNUTL4|SINT1|SeptD1|-|17q25|protein-coding	13974.7	13200.2	18303.6	13622.5	1.18542131704246	2.1111412127496e-12	8.96648587303926e-12
NM_001293696	chr17	75401151	75496678	+	3031.0	1	SEPT9|AF17q25|MSF|MSF1|NAPB|PNUTL4|SINT1|SeptD1|-|17q25|protein-coding	11896.7	11171.6	15552.7	11771.6	1.19699447501153	6.55258652629758e-13	2.88729244919568e-12
NM_001293697	chr17	75447326	75496678	+	3244.0	1	SEPT9|AF17q25|MSF|MSF1|NAPB|PNUTL4|SINT1|SeptD1|-|17q25|protein-coding	11894.3	11168.9	15556	11774.8	1.19766102080844	6.59824501150628e-13	2.89905650074515e-12
NM_001300918	chr12	66218240	66346311	+	1260.0	1	HMGA2|BABL|HMGI-C|HMGIC|LIPO|STQTL9|-|12q15|protein-coding	163.22	166.04	299.12	331.71	1.88603106575158	6.34031911212627e-21	4.36682338848697e-20
NM_001306131	chr2	216225163	216300793	-	8092.0	1	FN1|CIG|ED-B|FINC|FN|FNZ|GFND|GFND2|LETS|MSF|-|2q34|protein-coding	164214	186885	1.07645e+06	1.18823e+06	3.63886495705782	1.71351411069365e-138	2.6199630752506e-136
NM_001306147	chr4	77870867	77959768	+	5780.0	1	SEPT11|-|-|4q21.1|protein-coding	14075.8	11353.7	32906.8	37005.4	2.40631306662198	1.38967775567474e-52	2.8713747140901e-51
NM_001309443	chr5	151040657	151066615	-	3568.0	1	SPARC|BM-40|ON|-|5q31.3-q32|protein-coding	60054.9	58331	202098	180283	2.64259551842652	1.06242076308492e-77	4.27484564936013e-76
NM_001323	chr11	65779462	65780976	+	604.0	1	CST6|-|-|11q13|protein-coding	1.22	0	43.69	28.18	6.41630229196616	6.62854384596678e-21	4.54486257420771e-20
NM_001359	chr8	91013580	91064227	+	1232.0	1	DECR1|DECR|NADPH|SDR18C1|-|8q21.3|protein-coding	1493.33	1669.78	1679.62	1685.91	1.04009153159367	4.09711598553745e-12	1.7023071581214e-11
NM_001409	chr1	3404506	3528059	-	7366.0	1	MEGF6|EGFL3|-|1p36.3|protein-coding	428.75	151.31	2511.45	2879.89	4.15615972730786	5.5250981745822e-30	5.55781257166855e-29
NM_001512	chr6	52842746	52860178	-	1328.0	1	GSTA4|GSTA4-4|GTA4|-|6p12.1|protein-coding	248.48	274.5	470.53	400.95	1.68837941623305	4.29483490328901e-17	2.46872276959733e-16
NM_001706	chr3	187439165	187463513	-	3548.0	1	BCL6|BCL5|BCL6A|LAZ3|ZBTB27|ZNF51|-|3q27|protein-coding	941.55	874.39	994.83	1008.81	1.09075923488628	2.89793252566996e-12	1.22064430626704e-11
NM_001748	chr1	223900119	223963720	+	3447.0	1	CAPN2|CANP2|CANPL2|CANPml|mCANP|-|1q41-q42|protein-coding	17755.6	15913.1	20342	20682.6	1.23415226900265	4.32838275249165e-19	2.75754051189989e-18
NM_001792	chr18	25530927	25757410	-	4304.0	1	CDH2|CD325|CDHN|CDw325|NCAD|-|18q11.2|protein-coding	9804.11	10012	9716.42	13154	1.15337531235774	3.37525669742653e-13	1.50459693596652e-12
NM_001845	chr13	110801305	110959504	-	6442.0	1	COL4A1|BSVD|RATOR|-|13q34|protein-coding	7354.6	7193.29	8754.36	11765.9	1.44262190258864	6.23843260179821e-19	3.92533475232488e-18
NM_001876	chr11	68522351	68609399	-	5216.0	1	CPT1A|CPT1|CPT1-L|L-CPT1|-|11q13.2|protein-coding	628.52	794.05	1780.45	2092.49	2.39495648844191	1.12058875758754e-45	1.90375578927927e-44
NM_001915	chr17	61509665	61523722	-	2973.0	1	CYB561|CYB561A1|FRRS2|-|17q23.3|protein-coding	327.66	475.36	936.86	850.2	2.10816799284006	6.44383145722408e-25	5.46418774263855e-24
NM_002047	chr7	30634509	30673648	+	2388.0	1	GARS|CMT2D|DSMAV|GlyRS|HMN5|SMAD1|-|7p15|protein-coding	7771.18	8921.99	13305	14476.8	1.68465167210573	8.129761515011e-32	9.0732885813517e-31
NM_002167	chr1	23884421	23886285	-	1234.0	1	ID3|HEIR-1|bHLHb25|-|1p36.13-p36.12|protein-coding	3682.17	4625.02	10112.2	8702.47	2.13245312290943	4.48222961054095e-38	5.95941658653663e-37
NM_002223	chr12	26488270	26986131	-	12470.0	1	ITPR2|ANHD|CFAP48|INSP3R2|IP3R2|-|12p11|protein-coding	489.66	534.27	741.08	941.18	1.66428075227016	4.20326303081019e-20	2.77016774746068e-19
NM_002227	chr1	65298906	65432187	-	5004.0	1	JAK1|JAK1A|JAK1B|JTK3|-|1p32.3-p31.3|protein-coding	9170.72	8877.8	10081.1	9373.94	1.05879289052143	1.85403589256669e-13	8.43696690397161e-13
NM_002291	chr7	107564246	107643804	-	5779.0	1	LAMB1|CLM|LIS5|-|7q22|protein-coding	10537.4	10752.5	11817.8	11836.8	1.10196293020337	9.1305751353938e-16	4.84744770208928e-15
NM_002293	chr1	182992595	183114727	+	7834.0	1	LAMC1|LAMB2|-|1q31|protein-coding	26208.8	23520.1	30685.2	36177.8	1.37449981830055	2.58599960148026e-21	1.80547643409284e-20
NM_002332	chr12	57522282	57607125	+	14711.0	1	LRP1|A2MR|APOER|APR|CD91|IGFBP3R|LRP|LRP1A|TGFBR5|-|12q13.3|protein-coding	19706.9	19412	66211.8	63381	2.67837820562242	1.11285611069897e-85	5.67185664419575e-84
NM_002501	chr19	13106584	13209610	+	5557.0	1	NFIX|MRSHSS|NF1A|SOTOS2|-|19p13.3|protein-coding	7364.35	6004.23	13330.2	10149.3	1.76434365900149	6.06006800745976e-22	4.39139525279904e-21
NM_002531	chr20	61340189	61394123	+	4125.0	1	NTSR1|NTR|-|20q13|protein-coding	0	1.34	1.68	1.61	2.03963883724265	0.383000947231912	0.454559795944442
NM_002581	chr9	118916071	119164600	+	10927.0	1	PAPPA|ASBABP2|DIPLA1|IGFBP-4ase|PAPA|PAPP-A|PAPPA1|-|9q33.2|protein-coding	540.82	923.93	3100.45	3455.55	3.11469375520536	1.01025205870636e-44	1.60903687266878e-43
NM_003088	chr7	5632436	5646287	+	2787.0	1	FSCN1|FAN1|HSN|SNL|p55|-|7p22|protein-coding	3314.32	3453.37	9748.35	8034.23	2.34604800974524	2.88220693881125e-50	5.37426147492976e-49
NM_003107	chr6	21593972	21598849	+	4877.0	1	SOX4|EVI16|-|6p22.3|protein-coding	213.16	194.16	930.13	819.61	3.05142949885129	6.79470953829688e-54	1.46325505409239e-52
NM_003290	chr19	16187135	16213813	+	2630.0	1	TPM4|HEL-S-108|-|19p13.1|protein-coding	43824.3	39485.4	63275.2	62463.1	1.5433346089468	2.03622956204685e-30	2.06185099362227e-29
NM_003380	chr10	17270258	17279592	+	2117.0	1	VIM|CTRCT30|HEL113|-|10p13|protein-coding	94743.8	100703	295645	257903	2.45379025371393	1.58568468978106e-66	4.75394488367693e-65
NM_003489	chr21	16333556	16437126	-	7549.0	1	NRIP1|RIP140|-|21q11.2|protein-coding	4688.29	3666.28	4481.79	5167.22	1.15452460501857	1.97979280555054e-12	8.4320423389604e-12
NM_003507	chr2	202899310	202903160	+	3850.0	1	FZD7|FzE3|-|2q33|protein-coding	867.25	818.15	4314.58	2804.21	3.03250877448414	3.20078397040036e-44	4.99387621504301e-43
NM_003670	chr3	5021097	5026865	+	3025.0	1	BHLHE40|BHLHB2|DEC1|HLHB2|SHARP-2|STRA13|Stra14|-|3p26|protein-coding	1665.08	1261.37	2147.63	1855.79	1.40143007402131	7.6220502341283e-15	3.79612860194859e-14
NM_003714	chr5	172741726	172756506	-	5336.0	1	STC2|STC-2|STCRP|-|5q35.1|protein-coding	8666.45	9760.22	10286.9	11865.8	1.2146727123493	4.67515550389469e-17	2.66728088263246e-16
NM_003774	chr12	89913190	89918583	-	5393.0	1	GALNT4|GALNAC-T4|GALNACT4|-|12q21.33|protein-coding	577.36	480.71	658.74	668.24	1.27424383972865	1.11454144672677e-12	4.80037710435277e-12
NM_003805	chr12	94071147	94244531	+	1187.0	1	CRADD|MRT34|RAIDD|-|12q21.33-q23.1|protein-coding	133.99	143.28	236.1	225.43	1.68491844803748	7.18268253734976e-16	3.8265928918494e-15
NM_003840	chr8	22993101	23021543	-	3521.0	1	TNFRSF10D|CD264|DCR2|TRAIL-R4|TRAILR4|TRUNDD|-|8p21|protein-coding	704.03	736.47	4793.51	4808.94	3.68676733119352	1.71551643240986e-121	1.87358901796763e-119
NM_003862	chr5	170846667	170884630	+	1973.0	1	FGF18|FGF-18|ZFGF5|-|5q34|protein-coding	3.65	2.68	27.73	31.4	4.08908009803353	1.09853511891915e-14	5.40083664574722e-14
NM_003873	chr10	33466419	33623833	-	5847.0	1	NRP1|BDCA4|CD304|NP1|NRP|VEGF165R|-|10p12|protein-coding	4197.41	3126.65	11798.5	12613.7	2.68409507590492	1.64061595361222e-52	3.34466905743078e-51
NM_003887	chr2	9346894	9545812	+	5662.0	1	ASAP2|AMAP2|CENTB3|DDEF2|PAG3|PAP|Pap-alpha|SHAG1|-|2p25|2p24|protein-coding	3472.67	3180.21	4946.43	5002.98	1.5297519903579	3.46079658680415e-26	3.05870403538933e-25
NM_003898	chr6	158402888	158520207	+	7355.0	1	SYNJ2|INPP5H|-|6q25.3|protein-coding	3013.46	2169.24	7221.78	6676	2.37163468789405	7.84950830775916e-40	1.10109157821686e-38
NM_003994	chr12	88886570	88974250	-	5342.0	1	KITLG|FPH2|FPHH|KL-1|Kitl|MGF|SCF|SF|SHEP7|-|12q22|protein-coding	2561.57	2260.29	7293.2	8727.43	2.67915127915957	1.90244642570689e-65	5.48837846208648e-64
NM_004199	chr5	131528304	131562935	-	2542.0	1	P4HA2|-|-|5q31|protein-coding	1968.37	1936.24	7682.22	7958.55	2.95130236213371	4.2434952335139e-91	2.5953216848171e-89
NM_004753	chr1	12627939	12677737	-	1712.0	1	DHRS3|DD83.1|RDH17|Rsdr1|SDR1|SDR16C1|retSDR1|-|1p36.1|protein-coding	764.94	299.94	6648.74	4532.79	4.34009648042087	2.01406937258662e-31	2.21547630984528e-30
NM_004995	chr14	23305742	23316808	+	3575.0	1	MMP14|MMP-14|MMP-X1|MT-MMP|MT-MMP 1|MT1-MMP|MT1MMP|MTMMP1|WNCHRS|-|14q11.2|protein-coding	6629.86	7031.27	21010	25585.7	2.71809375060269	2.44963934419139e-72	8.91785370778247e-71
NM_005250	chr16	86612115	86615304	+	3189.0	1	FOXL1|FKH6|FKHL11|FREAC7|-|16q24|protein-coding	180.27	166.04	1751.88	1438.74	4.15278830540405	4.54026979757457e-97	3.30574881928167e-95
NM_005257	chr18	19749398	19782491	+	3763.0	1	GATA6|-|-|18q11.1-q11.2|protein-coding	498.18	511.51	1889.68	1212.5	2.57380879372487	3.23635510976921e-31	3.48477955129375e-30
NM_005308	chr10	120967197	121215131	+	2527.0	1	GRK5|GPRK5|-|10q26.11|protein-coding	725.96	668.18	1301.52	951.64	1.64470694682089	1.17307308186689e-17	6.87214077461488e-17
NM_005398	chr10	93388197	93392858	-	2570.0	1	PPP1R3C|PPP1R5|-|10q23-q24|protein-coding	751.54	689.6	6540.35	4540.84	3.89576880532567	1.14365180548708e-76	4.48370156561475e-75
NM_005401	chr1	214522039	214725024	-	13406.0	1	PTPN14|PEZ|PTP36|-|1q32.2|protein-coding	7944.14	6829.08	13260.5	12917.2	1.7746176519957	8.11635743130251e-33	9.19252630552707e-32
NM_005502	chr9	107543284	107690527	-	10403.0	1	ABCA1|ABC-1|ABC1|CERP|HDLDT1|TGD|-|9q31.1|protein-coding	2866.08	1854.56	2524.89	2796.97	1.11885557967098	1.68612882062296e-08	5.19776404583167e-08
NM_005620	chr1	152004982	152009511	-	589.0	1	S100A11|HEL-S-43|MLN70|S100C|-|1q21|protein-coding	12134.2	12115.6	19347.1	17583.7	1.55784663269581	9.44035788429611e-28	9.02144200318047e-27
NM_005723	chr4	99391518	99579812	-	3382.0	1	TSPAN5|NET-4|NET4|TM4SF9|TSPAN-5|-|4q23|protein-coding	1805.15	1563.99	2859.3	3209.99	1.79655675425896	8.43489833126859e-31	8.71416185710113e-30
NM_005730	chr12	58213710	58240747	-	5005.0	1	CTDSP2|OS4|PSR2|SCP2|-|12q14.1|protein-coding	7420.38	6320.24	8085.53	6834.61	1.06963731240525	1.17724509455556e-11	4.73686249888278e-11
NM_005780	chr13	39917029	40177356	-	2151.0	1	LHFP|-|-|13q12|protein-coding	1255.81	1280.12	1797.25	1755.95	1.43672684858046	7.10853227675047e-22	5.10279147941384e-21
NM_005859	chr5	139493708	139499001	+	5293.0	1	PURA|MRD31|PUR-ALPHA|PUR1|PURALPHA|-|5q31|protein-coding	923.28	937.32	1011.64	1272.08	1.24311990185343	1.11843446258256e-14	5.48104581182284e-14
NM_005941	chr8	89049460	89339717	-	6316.0	1	MMP16|C8orf57|MMP-X2|MT-MMP2|MT-MMP3|MT3-MMP|-|8q21.3|protein-coding	451.9	321.37	1528.38	1721.33	3.01551479677772	1.34397358536615e-54	2.97816755365919e-53
NM_005953	chr16	56642478	56643409	+	414.0	1	MT2A|MT2|-|16q13|protein-coding	7729.76	9903.5	11938	10943.9	1.32829265759315	3.41973190506913e-17	1.9731207859814e-16
NM_005996	chr12	115108059	115121969	-	4710.0	1	TBX3|TBX3-ISO|UMS|XHL|-|12q24.21|protein-coding	1082.85	1051.14	4901.06	4765.47	3.12914278848404	1.13760994577694e-91	7.24752336288729e-90
NM_006039	chr17	60704762	60770962	+	5933.0	1	MRC2|CD280|CLEC13E|ENDO180|UPARAP|-|17q23.2|protein-coding	5466.62	4217.96	24193.6	20528.8	3.15739771883674	9.43377426570679e-68	2.88484817045314e-66
NM_006497	chr17	1958393	1962981	+	3154.0	1	HIC1|ZBTB29|ZNF901|hic-1|-|17p13.3|protein-coding	142.51	211.57	920.89	612.69	3.07217207325972	5.13645165044324e-31	5.41629970588118e-30
NM_006640	chr17	75315597	75496678	+	4436.0	1	SEPT9|AF17q25|MSF|MSF1|NAPB|PNUTL4|SINT1|SeptD1|-|17q25|protein-coding	15338.9	14355.8	19164.8	14389.8	1.12911514272981	1.72249893711704e-11	6.80542861718851e-11
NM_006642	chr1	243419307	243663393	+	2582.0	1	SDCCAG8|BBS16|CCCAP|CCCAP SLSN7|HSPC085|NPHP10|NY-CO-8|SLSN7|hCCCAP|-|1q43|protein-coding	582.23	563.73	545.31	665.83	1.02722179251169	7.62978340542763e-09	2.44057297633867e-08
NM_006769	chr1	87794151	87814607	+	5397.0	1	LMO4|-|-|1p22.3|protein-coding	841.67	835.56	2015.71	2569.92	2.39795079370284	3.63280601117519e-47	6.45879115242659e-46
NM_006988	chr21	28208606	28217728	-	4634.0	1	ADAMTS1|C3-C5|METH1|-|21q21.2|protein-coding	4078.04	5907.82	10306.3	10523.6	2.01259968998681	2.93783615441114e-29	2.91685161045106e-28
NM_007085	chr3	120113061	120169918	-	3819.0	1	FSTL1|FRP|FSL1|MIR198|-|3q13.33|protein-coding	67854.1	68148.8	117531	123495	1.77491807808021	5.18011519847336e-43	7.84197637471858e-42
NM_007270	chr7	32997016	33046543	+	3444.0	1	FKBP9|FKBP60|FKBP63|PPIase|-|7p11.1|protein-coding	2439.76	2341.97	8574.55	7654.22	2.71374921356313	4.13031504425552e-71	1.43528447787879e-69
NM_012071	chr10	22605312	22609246	+	927.0	1	COMMD3|BUP|C10orf8|-|10p12.2|protein-coding	533.51	591.85	874.68	910.58	1.61592366411241	4.29306004130041e-22	3.15581192459054e-21
NM_012272	chr12	50017403	50038452	+	3556.0	1	PRPF40B|HYPC|-|12q13.12|protein-coding	309.39	278.52	371.38	417.85	1.37178639205646	8.68413959030699e-13	3.77006295582809e-12
NM_014319	chr12	65563351	65642141	+	4773.0	1	LEMD3|MAN1|-|12q14|protein-coding	1196.13	1296.19	1233.46	1382.38	1.01903931260483	1.58773668870564e-11	6.30558284943096e-11
NM_014498	chr3	167726461	167813713	-	4296.0	1	GOLIM4|GIMPC|GOLPH4|GPP130|P138|-|3q26.2|protein-coding	4417.88	3967.56	5197.66	5829.02	1.34291109307021	2.13463604867342e-20	1.43151689404459e-19
NM_014624	chr1	153507076	153508717	-	678.0	1	S100A6|2A9|5B10|CABP|CACY|PRA|-|1q21|protein-coding	35755.9	31285.2	46520.2	35719.7	1.24699100166699	1.16689308202322e-14	5.68210038985193e-14
NM_014631	chr10	105353784	105615164	-	11220.0	1	SH3PXD2A|FISH|SH3MD1|TKS5|-|10q24.33|protein-coding	4912.41	4552.72	24228	28005.1	3.41196509995285	3.45451901036145e-111	3.30122472927666e-109
NM_015103	chr3	129274056	129325582	-	6906.0	1	PLXND1|PLEXD1|-|3q22.1|protein-coding	1243.63	1033.73	3644.92	2991.8	2.49353329853355	5.64157431248468e-45	9.07996539346219e-44
NM_015227	chr21	46683843	46707811	-	4808.0	1	POFUT2|C21orf80|FUT13|-|21q22.3|protein-coding	1532.31	1902.77	3167.67	2732.56	1.73340991976094	5.25344913062679e-25	4.48744341940132e-24
NM_015265	chr2	200134223	200335989	-	5283.0	1	SATB2|GLSS|-|2q33|protein-coding	209.51	224.96	320.97	381.62	1.64194093153754	2.74739600585803e-16	1.50027446177033e-15
NM_015550	chr7	24836156	25019831	-	6741.0	1	OSBPL3|ORP-3|ORP3|OSBP3|-|7p15|protein-coding	3321.63	3181.55	4280.97	5036.79	1.46657508978392	5.11096744812899e-23	3.86864813276694e-22
NM_015916	chr10	105206543	105212162	-	1942.0	1	CALHM2|FAM26B|-|10q24.33|protein-coding	1114.52	1057.84	1563.67	1197.2	1.29796745471842	2.60331931069276e-13	1.17072800766154e-12
NM_015920	chr15	63445539	63449741	-	1077.0	1	RPS27L|-|-|15q22.2|protein-coding	1919.65	1825.1	3565.1	3709.16	1.90688736085318	4.35494543710257e-37	5.59555594397464e-36
NM_015948	chr6	8413300	8435800	-	2201.0	1	SLC35B3|C6orf196|CGI-19|PAPST2|-|6p24.3|protein-coding	1409.29	1391.26	1725.83	1620.69	1.20725259540976	1.34477727426222e-15	7.01762611722502e-15
NM_016255	chr6	17600518	17611950	+	4736.0	1	FAM8A1|AHCP|-|6p23|protein-coding	1232.67	1404.65	1567.87	1366.28	1.10607789081473	3.92678422008344e-12	1.63598176362604e-11
NM_016429	chr17	46103533	46115168	-	902.0	1	COPZ2|zeta2-COP|-|17q21.32|protein-coding	1359.35	1391.26	4002.02	2979.73	2.29703613651012	3.48983338172884e-35	4.37373380382245e-34
NM_016441	chr2	36583370	36778278	+	5578.0	1	CRIM1|CRIM-1|S52|-|2p21|protein-coding	13880.9	14108.1	16567.7	24233.1	1.48938136004509	2.90329282923355e-18	1.77565389435924e-17
NM_016463	chr5	139027877	139063470	+	2656.0	1	CXXC5|CF5|HSPC195|RINF|WID|-|5q31.2|protein-coding	880.65	824.85	1598.96	1036.99	1.58191104273265	9.95474999995368e-14	4.5984328549635e-13
NM_016836	chr2	161128662	161350318	-	4259.0	1	RBMS1|C2orf12|HCC-4|MSSP|MSSP-1|MSSP-2|MSSP-3|SCR2|YC1|-|2q24.2|protein-coding	2894.09	2700.83	2830.74	3593.22	1.1460841309675	8.7039386749988e-13	3.77006295582809e-12
NM_017637	chr9	16409501	16870786	-	12913.0	1	BNC2|BSN2|-|9p22.2|protein-coding	1286.26	878.41	1181.36	1255.98	1.11738735969969	5.09345987528456e-09	1.65348198499153e-08
NM_018370	chr12	102271105	102317401	+	3530.0	1	DRAM1|DRAM|-|12q23.2|protein-coding	1984.21	1739.41	2874.43	2530.47	1.48778861048133	1.12053082654437e-20	7.58093643268293e-20
NM_018976	chr12	46751971	46766645	-	4853.0	1	SLC38A2|ATA2|PRO1068|SAT2|SNAT2|-|12q|protein-coding	20174.6	15469.9	26918.5	26862.6	1.54181188378472	2.48115325652851e-22	1.85057723377175e-21
NM_019557	chr1	26146684	26159433	+	2090.0	1	MTFR1L|FAM54B|HYST1888|MST116|MSTP116|-|1p36.11|protein-coding	1282.61	1286.81	1597.28	1465.31	1.20394683395345	1.28869351014066e-15	6.74798759248313e-15
NM_019558	chr2	176994468	176997423	+	2580.0	1	HOXD8|HOX4|HOX4E|HOX5.4|-|2q31.1|protein-coding	287.46	257.09	474.73	500.78	1.78820915748541	2.31434182416316e-21	1.62322415098416e-20
NM_020142	chr12	57628686	57634475	-	1179.0	1	NDUFA4L2|NUOMS|-|12q13.3|protein-coding	32.89	42.85	553.71	313.99	4.47218597072899	2.00965840309088e-37	2.60404042231013e-36
NM_020448	chr1	24742245	24799473	+	5403.0	1	NIPAL3|DJ462O23.2|NPAL3|-|1p36.12-p35.1|protein-coding	2857.55	3245.82	3449.14	3963.57	1.22956497641657	2.02382584008438e-16	1.12524716708692e-15
NM_020754	chr3	119013220	119138323	+	8056.0	1	ARHGAP31|AOS1|CDGAP|-|3q13.33|protein-coding	1203.44	1351.09	2043.44	2326.78	1.72392696040045	5.48339998852721e-29	5.4091087628762e-28
NM_020762	chr12	64238541	64541613	+	8432.0	1	SRGAP1|ARHGAP13|-|12q14.2|protein-coding	3266.82	2854.82	3450.82	4172.9	1.26340769423843	6.84545517867591e-16	3.6596856532152e-15
NM_020798	chr11	77899858	77925757	+	4290.0	1	USP35|-|-|11q14.1|protein-coding	394.65	461.97	534.39	474.21	1.18777860602144	4.2035434139585e-10	1.49470183254478e-09
NM_020950	chr1	180882313	180915239	+	4138.0	1	KIAA1614|-|-|1q25.3|protein-coding	95.01	97.75	211.74	181.15	1.97638460188355	6.21279717441205e-18	3.73990822034489e-17
NM_021121	chr2	207024318	207027653	+	823.0	1	EEF1B2|EEF1B|EEF1B1|EF1B|-|2q33.3|protein-coding	6264.45	6920.13	7015.08	6696.94	1.00762466490404	8.08814264602401e-13	3.5232963264304e-12
NM_021649	chr5	114914193	114938176	-	3200.0	1	TICAM2|MyD88-4|TICAM-2|TIRAP3|TIRP|TRAM|-|5q23.1|protein-coding	722.31	749.86	1245.22	1301.06	1.73995496595718	8.38875367849281e-31	8.71416185710113e-30
NM_022153	chr10	73507314	73533337	-	4760.0	1	C10orf54|B7-H5|B7H5|DD1alpha|GI24|PP2135|SISP1|VISTA|-|10q22.1|protein-coding	2098.71	1497.04	2733.27	1627.94	1.23182256936661	3.13767178377575e-07	8.85147630515336e-07
NM_022359	chr1	144951761	145076186	-	1680.0	1	PDE4DIP|CMYA2|MMGL|-|1q12|protein-coding	724.74	634.7	831.83	758.42	1.17548945614235	1.48744439406006e-11	5.92266270447353e-11
NM_022652	chr12	89741602	89746636	-	2954.0	1	DUSP6|HH19|MKP3|PYST1|-|12q22-q23|protein-coding	232.65	195.5	553.71	583.71	2.35539487980682	2.9496395017859e-33	3.41666575623533e-32
NM_024089	chr13	103436631	103451404	-	2088.0	1	KDELC1|EP58|KDEL1|-|13q33|protein-coding	724.74	795.39	814.18	800.28	1.03752137989275	2.04918570538766e-10	7.62336969230593e-10
NM_024590	chr4	114821440	114900878	-	4675.0	1	ARSJ|-|-|4q26|protein-coding	1275.3	1331	1295.63	1904.09	1.24192527065353	8.24752101291442e-12	3.37077596998645e-11
NM_025069	chr8	37553269	37557539	+	3346.0	1	ZNF703|NLZ1|ZEPPO1|ZNF503L|ZPO1|-|8p11.23|protein-coding	1198.56	1373.85	1819.94	1508.78	1.32463496394473	9.61946099077742e-16	5.08932728543207e-15
NM_025179	chr1	208195588	208417665	-	11380.0	1	PLXNA2|OCT|PLXN2|-|1q32.2|protein-coding	1462.88	1667.1	3090.37	2914.51	1.89139273041701	3.64194049350494e-35	4.52725773542199e-34
NM_030626	chr10	134145614	134195010	+	8031.0	1	LRRC27|-|-|10q26.3|protein-coding	116.93	147.29	191.57	185.18	1.46415414011502	2.43374326897986e-11	9.56605002126017e-11
NM_030929	chr10	102820999	102825351	+	2505.0	1	KAZALD1|BONO1|FKSG28|FKSG40|IGFBP-rP10|-|10q24.31|protein-coding	221.69	216.92	1360.33	850.2	3.28687999389479	3.63612876248069e-40	5.14781562762312e-39
NM_031412	chr12	10365489	10375724	+	1860.0	1	GABARAPL1|APG8-LIKE|APG8L|ATG8|ATG8B|ATG8L|GEC1|-|12p13.2|protein-coding	2450.72	2671.37	2964.33	2730.14	1.10415761051721	5.84778728563071e-13	2.58418114443045e-12
NM_031459	chr1	28585963	28609002	+	3509.0	1	SESN2|HI95|SES2|SEST2|-|1p35.3|protein-coding	795.39	1001.6	879.72	1018.47	1.02923475516882	1.78068532493293e-09	6.05037302627213e-09
NM_032199	chr10	63661013	63856707	+	7922.0	1	ARID5B|DESRT|MRF-2|MRF2|-|10q21.2|protein-coding	2045.11	1942.94	3117.25	2784.89	1.51620925510311	4.85255765441008e-23	3.69132370825523e-22
NM_032412	chr5	139554653	139623374	+	905.0	1	CYSTM1|C5orf32|ORF1-FL49|-|5q31.3|protein-coding	411.7	601.23	594.04	548.28	1.12718493110302	4.93588024503186e-08	1.47401579973705e-07
NM_032582	chr17	58254691	58469586	-	6959.0	1	USP32|NY-REN-60|USP10|-|17q23.3|protein-coding	780.77	744.5	1212.45	1310.73	1.67450161930955	2.94349594782873e-28	2.8484843697659e-27
NM_032827	chr2	85980909	86018506	+	5858.0	1	ATOH8|HATH6|bHLHa21|-|2p11.2|protein-coding	1462.88	1002.94	4480.95	3416.1	2.62939851975625	2.30960131083073e-33	2.69571023225968e-32
NM_033274	chr5	156904312	157002831	-	6484.0	1	ADAM19|FKSG34|MADDAM|MLTNB|-|5q33.3|protein-coding	1483.59	1281.46	5400.16	8127.62	3.23459594454568	1.72068668055698e-58	4.11082802276816e-57
NM_053056	chr11	69455873	69469242	+	4280.0	1	CCND1|BCL1|D11S287E|PRAD1|U21B31|-|11q13|protein-coding	12999.1	13119.9	36428.2	41725	2.52959487567412	1.23075512044999e-69	4.00388208333625e-68
NM_080683	chr4	87515468	87736328	+	8467.0	1	PTPN13|FAP-1|PNP1|PTP-BAS|PTP-BL|PTP1E|PTPL1|PTPLE|hPTP1E|-|4q21.3|protein-coding	2969.61	2864.19	4324.66	3485.34	1.37289008555921	2.66131832147621e-17	1.54720749564149e-16
NM_080821	chr20	54933983	54943718	+	3028.0	1	FAM210B|5A3|C20orf108|dJ1167H4.1|-|20q13.2|protein-coding	1058.49	905.19	2043.44	1671.42	1.87028060377833	3.64877916018801e-27	3.40181910727285e-26
NM_130386	chr18	319355	500729	-	3115.0	1	COLEC12|CLP1|NSR2|SCARA4|SRCL|-|18p11.32|protein-coding	62.12	21.42	3644.08	1819.56	6.9666833092451	9.9515095532981e-58	2.30543304651406e-56
NM_130469	chr14	75895060	75939404	+	3984.0	1	JDP2|JUNDM2|-|14q24.3|protein-coding	1470.19	1459.55	1656.93	1740.66	1.16292150187225	3.02435903573564e-15	1.53120694226483e-14
NM_138440	chr16	4421849	4433529	+	2803.0	1	VASN|SLITL2|-|16p13.3|protein-coding	1517.69	1942.94	7104.15	4898.31	2.74987690907753	1.22692871896096e-39	1.70543091935574e-38
NM_139045	chr9	2015219	2193623	+	5760.0	1	SMARCA2|BAF190|BRM|NCBRS|SNF2|SNF2L2|SNF2LA|SWI2|Sth1p|hBRM|hSNF2a|-|9p22.3|protein-coding	2577.4	2580.32	3193.71	2986.17	1.21141958481042	1.13759354074212e-15	5.9772526590883e-15
NM_144497	chr6	151646666	151679694	+	8225.0	1	AKAP12|AKAP250|SSeCKS|-|6q24-q25|protein-coding	6436.19	5826.14	8882.07	5751.73	1.20928020734308	1.17921246947656e-09	4.07001324115048e-09
NM_145905	chr6	34206568	34214008	+	1840.0	1	HMGA1|HMG-R|HMGA1A|HMGIY|-|6p21|protein-coding	14662.9	14242	20174.8	19429.8	1.40452056673561	1.33481214707353e-24	1.10919987656274e-23
NM_152380	chr1	119425666	119532179	-	3480.0	1	TBX15|TBX14|-|1p11.1|protein-coding	447.03	404.39	1877.91	1862.23	3.08326101508137	1.64503933680285e-80	6.79801390803123e-79
NM_152594	chr15	38545052	38649450	+	7242.0	1	SPRED1|NFLS|PPP1R147|hSpred1|spred-1|-|15q14|protein-coding	1628.54	1416.7	1436.79	1767.22	1.01987766431289	4.12761955324307e-10	1.47112594333535e-09
NM_152739	chr7	27202057	27205149	-	2054.0	1	HOXA9|ABD-B|HOX1|HOX1.7|HOX1G|-|7p15.2|protein-coding	461.64	432.51	610.01	617.52	1.40573192226946	6.16822761405423e-16	3.32085212038342e-15
NM_153690	chr3	194406622	194409766	+	3144.0	1	FAM43A|-|-|3q29|protein-coding	71.87	74.99	541.11	308.36	3.48500236723729	2.6089761685666e-28	2.54084366989703e-27
NM_172037	chr8	74206837	74237520	+	3952.0	1	RDH10|SDR16C4|-|8q21.11|protein-coding	862.38	861	1933.37	1614.25	1.99312421106977	8.36868329816162e-34	9.99665372100713e-33
NM_172193	chr14	50159823	50219870	+	2666.0	1	KLHDC1|MST025|-|14q21.3|protein-coding	47.5	48.21	112.59	55.55	1.76361298133894	1.12848741375641e-06	3.02711799233958e-06
NM_174899	chr2	230787207	230877825	+	2808.0	1	FBXO36|Fbx36|-|2q36.3|protein-coding	183.93	192.82	205.86	187.59	1.01270449982955	9.38465120031626e-07	2.53966932482895e-06
NM_174963	chr1	44173204	44396837	+	2445.0	1	ST3GAL3|EIEE15|MRT12|SIAT6|ST3GALII|ST3GalIII|ST3N|-|1p34.1|protein-coding	457.99	455.27	515.9	481.46	1.07707790247823	2.33567491120571e-09	7.79748240007321e-09
NM_175884	chr7	106297211	106301634	-	4423.0	1	CCDC71L|C7orf74|-|7q22.3|protein-coding	962.26	847.61	2734.95	2621.45	2.5142660468954	1.33110015428659e-60	3.44957989136305e-59
NM_176871	chr8	22437987	22455538	+	4589.0	1	PDLIM2|MYSTIQUE|SLIM|-|8p21.3|protein-coding	757.63	882.42	1029.28	689.18	1.02236433631772	1.02750108646169e-06	2.76593162183084e-06
NM_178120	chr2	172950208	172954401	+	2377.0	1	DLX1|-|-|2q32|protein-coding	371.51	362.88	431.04	400.95	1.12968450685324	8.74065466288816e-10	3.04429635069613e-09
NM_180699	chr12	123944251	123950941	+	1051.0	1	SNRNP35|HM-1|U1SNRNPBP|-|12q24.31|protein-coding	334.96	275.84	444.48	398.53	1.41276563331266	2.21394316607198e-12	9.37706122139628e-12
NM_181671	chr17	65373397	65693379	+	6348.0	1	PITPNC1|M-RDGB-beta|MRDGBbeta|RDGB-BETA|RDGBB|RDGBB1|-|17q24.2|protein-coding	95.01	83.02	774.69	643.29	3.93989251105979	4.09467397829031e-66	1.20399163707806e-64
NM_194071	chr7	137559725	137686847	-	7433.0	1	CREB3L2|BBF2H7|-|7q34|protein-coding	8556.82	8445.29	10591.9	11563.9	1.33077865139305	8.01078916056849e-21	5.46807885112019e-20
NM_198042	chr8	22437987	22451810	+	1444.0	1	PDLIM2|MYSTIQUE|SLIM|-|8p21.3|protein-coding	1306.97	1479.63	1832.54	1343.73	1.14281612999611	3.63307340932651e-10	1.31013425539157e-09
NM_198966	chr12	28111017	28122894	-	1305.0	1	PTHLH|BDE2|HHM|PLP|PTHR|PTHRP|-|12p12.1-p11.2|protein-coding	17.05	24.1	88.22	73.27	2.92060797463598	9.60460123470388e-20	6.24912139909031e-19
NM_201555	chr2	105977283	106015681	-	1861.0	1	FHL2|AAG11|DRAL|FHL-2|SLIM-3|SLIM3|-|2q12.2|protein-coding	6085.39	6950.93	12999.2	11852.9	1.88260048624011	1.73061862277813e-36	2.20509656185646e-35
NM_203403	chr9	12775012	12823059	+	2687.0	1	LURAP1L|C9orf150|HYST0841|LRAP35b|bA3L8.2|-|9p23|protein-coding	165.66	265.13	576.4	433.15	2.18545046567022	3.34284738828579e-17	1.93606577904886e-16
NM_213674	chr9	35681990	35690053	-	1165.0	1	TPM2|AMCD1|DA1|DA2B|HEL-S-273|NEM4|TMSB|-|9p13|protein-coding	22095.5	24160.2	41647.7	37590.8	1.72819437176417	9.61057009502636e-34	1.13911330816243e-32
NR_002819	chr11	65265233	65273983	+	8750.0	1	MALAT1|HCN|LINC00047|NCRNA00047|NEAT2|PRO2853|mascRNA|-|11q13.1|ncRNA	5443.48	3306.08	4010.42	7704.94	1.36080944770903	8.90048320009303e-07	2.4172004996345e-06
NR_004407	chr1	28975112	28975246	+	134.0	1	RNU11|RNU11-1|U11|-|1p35.3|snRNA	1.22	1.34	0	3.22	1.20324302704261	0.693789505330789	0.754055086602485
NR_015447	chr5	43042236	43045370	+	2257.0	1	LOC153684|-|-|5p12|ncRNA	68.21	57.58	74.78	60.38	1.04779967721182	0.000114981924690708	0.000250437838820644
NR_023344	chr9	137029562	137029686	-	124.0	1	RNU6ATAC|RNU6ATAC1|U6ATAC|-|9q34.2|snRNA	1.22	2.68	2.52	2.42	1.23956429115299	0.35831704953315	0.427686782776101
NR_024334	chr14	65877311	65879335	-	2024.0	1	FUT8-AS1|-|-|14q23.3|ncRNA	24.36	10.71	62.18	66.82	2.79435935650425	7.07650212390719e-17	3.99260950090557e-16
NR_027671	chr2	128848782	128953249	+	10851.0	1	UGGT1|HUGT1|UGCGL1|UGT1|-|2q14.3|protein-coding	7825.99	7665.97	7804.9	8572.05	1.02884500415745	1.29172426775928e-13	5.89566091165355e-13
NR_029661	chr12	62997466	62997549	+	83.0	1	MIRLET7I|LET7I|MIRNLET7I|hsa-let-7i|let-7i|-|12q14.1|ncRNA	0	0	0	0.81	2.45562456101076	1	1
NR_030343	chr11	65211929	65212028	+	99.0	1	MIR612|MIRN612|hsa-mir-612|-|11q13.1|ncRNA	3.65	1.34	4.2	5.64	1.83021842715207	0.0274186490844739	0.0415522584901459
NR_031754	chr5	92956402	92956494	-	92.0	1	MIR2277|mir-2277|-|-|ncRNA	8.53	2.68	7.56	8.86	1.44161867737155	0.0272076881010648	0.0413524404637456
NR_036488	chr17	70399463	70588943	-	2250.0	1	LINC00673|HI-LNC75|-|-|ncRNA	200.98	149.97	871.32	584.51	3.00158411215817	8.96058338626376e-32	9.92806666492557e-31
NR_037897	chr5	153769329	153825382	-	3445.0	1	SAP30L-AS1|GALNT10-AS1|-|5q33.2|ncRNA	172.96	108.46	269.71	325.27	2.02061712291739	1.70604878271132e-15	8.81266415123518e-15
NR_037939	chr7	27210210	27219880	-	2196.0	1	HOXA10|HOX1|HOX1.8|HOX1H|PL|-|7p15.2|protein-coding	265.54	216.92	785.62	873.55	2.72702436027434	1.613446592427e-45	2.65264498905472e-44
NR_037940	chr7	27202057	27219880	-	2105.0	1	HOXA10-HOXA9|-|-|7p15.2|ncRNA	433.63	401.71	603.29	625.57	1.50504656656842	9.68212890718157e-18	5.73797484460489e-17
NR_040062	chr15	40331512	40349201	+	554.0	1	SRP14-AS1|-|-|15q15.1|ncRNA	8.53	13.39	18.49	12.88	1.46185057874765	0.00232316186966424	0.00416914847267209
NR_040245	chr12	30948615	30955645	+	1886.0	1	LINC00941|-|-|12p11.21|ncRNA	209.51	238.35	310.04	377.6	1.56769592260933	2.16317523134401e-14	1.03683226605799e-13
NR_049820	chr12	125400093	125400205	+	112.0	1	MIR5188|mir-5188|-|-|ncRNA	0	0	0.84	0.81	3.31855507892148	0.503380747609744	0.574097813655612
NR_102761	chr5	180688213	180691567	+	822.0	1	TRIM52-AS1|-|-|-|ncRNA	80.39	93.73	110.07	74.07	1.03297841850647	0.000204577407892276	0.000432042619706201
NR_104117	chr6	28864307	28865097	+	407.0	6	HCG14|dJ111M5.4|-|6p21|ncRNA	0	0	0.84	0.81	3.318555636921	0.503416745354334	0.574097813655612
NR_104643	chr5	42985501	42993435	-	2756.0	1	FLJ32255|-|-|5p12|ncRNA	112.06	101.77	126.87	153.78	1.33783051850184	7.08451196360355e-09	2.27567621688022e-08
NR_108031	chr5	180618046	180618908	-	464.0	1	LOC102577426|-|-|5q35.3|ncRNA	0	0	1.68	0	3.32004089386346	0.503508939249297	0.574097813655612
NR_108106	chr1	59250823	59365384	+	818.0	1	LINC01135|-|-|1p32.1|ncRNA	1.22	0	2.52	0	1.65349789829274	0.63029367432671	0.696328777489552
NR_108108	chr9	33167857	33179981	+	1178.0	1	B4GALT1-AS1|-|-|-|ncRNA	12.18	18.75	60.5	47.5	2.75133553856787	1.01427205913527e-14	5.02036831794438e-14
NR_109767	chr15	33010302	33011066	-	582.0	1	LOC100131315|-|-|15q13.3|ncRNA	19.49	34.81	68.06	51.53	2.09538310138526	3.94381047308935e-10	1.41551319562292e-09
NR_109772	chr9	84304628	84391814	+	1441.0	1	LOC101927502|-|-|-|ncRNA	1.22	0	1.68	1.61	2.04109358789601	0.382978843908091	0.454559795944442
NR_109822	chr5	92745062	92917026	-	3103.0	1	NR2F1-AS1|-|-|5q15|ncRNA	151.04	166.04	210.9	187.59	1.28049813283548	1.99814074738774e-09	6.77418448504625e-09
NR_110062	chr14	53620072	53624246	+	1071.0	1	LOC101927620|-|-|-|ncRNA	0	0	0	1.61	3.31717249091279	0.503262857899802	0.574097813655612
NR_110301	chr10	77162655	77168740	+	1912.0	1	ZNF503-AS2|C10orf41|NCRNA00245|-|10q22.2|ncRNA	38.98	62.93	64.7	50.72	1.13609232811696	0.000181946013966449	0.000386382576881527
NR_110569	chr2	86116403	86119375	+	1111.0	1	ST3GAL5-AS1|-|-|2p11.2|ncRNA	3.65	0	3.36	10.47	2.70583551858826	0.000886236713728633	0.00170019565281189
NR_110586	chr2	160549707	160568946	-	2520.0	1	BAZ2B|WALp4|-|2q24.2|protein-coding	7.31	5.36	10.08	12.88	1.77203222168324	0.0021285194808174	0.00385605010209692
NR_110742	chr6	56979709	57037011	-	683.0	1	LOC101927211|-|-|-|ncRNA	2.44	1.34	3.36	4.03	1.80800331730577	0.104671818456148	0.140635510034666
