# Supplementary material for: XPC is an RNA polymerase II cofactor recruiting ATAC to promoters by interacting with E2F1
Source: Nat Commun. 2018 Jul 4;9:2610. doi: 10.1038/s41467-018-05010-0 (PMC6031651; doi:10.1038/s41467-018-05010-0)
Supplement: Supplementary file 4 — Supplementary Data 2 [file 41467_2018_5010_MOESM4_ESM.xlsx]

## Sheet: shown-MultipleOntologies_down.t
# GREAT version 3.0.0	Species assembly: hg19	Association rule: Basal+extension: 5000 bp upstream, 1000 bp downstream, 1000000 bp max extension, curated regulatory domains included
# Ontology	Term Name	Binom Rank	Binom Raw P-Value	Binom FDR Q-Val	Binom Fold Enrichment	Binom Observed Region Hits	Binom Region Set Coverage	Hyper Rank	Hyper FDR Q-Val	Hyper Fold Enrichment	Hyper Observed Gene Hits	Hyper Total Genes	Hyper Gene Set Coverage		%
GO Molecular Function	protein heterodimerization activity	1	4.504159e-7	0.0016611338392	2.608131	34	0.1118421	1	4.960511208e-17	5.182294	47	405	0.1163366
GO Biological Process	chromatin assembly	1	9.48802e-16	9.90549288e-12	9.021312	24	0.07894737	1	3.981023604e-27	11.45024	40	156	0.0990099
GO Biological Process	chromatin assembly or disassembly	2	2.289833e-15	1.1952928259999998e-11	8.149773	25	0.08223684	2	1.7639356139999997e-26	10.46225	41	175	0.1014851
GO Biological Process	nucleosome assembly	4	1.135791e-13	2.96441451e-10	8.735368	21	0.06907895	3	2.274514776e-25	11.4741	37	144	0.09158416
GO Biological Process	DNA packaging	7	3.746197e-13	5.58718524e-10	6.810885	24	0.07894737	6	4.90297722e-24	9.255117	40	193	0.0990099
GO Biological Process	nucleosome organization	8	1.119102e-12	1.4604281100000002e-9	7.24693	22	0.07236842	5	3.1553856e-24	10.16123	38	167	0.09405941
GO Biological Process	protein-DNA complex assembly	9	7.69468e-12	8.9258288e-9	6.55301	22	0.07236842	4	3.10863528e-24	10.22244	38	166	0.09405941
GO Biological Process	protein-DNA complex subunit organization	11	3.144752e-11	2.984655534545455e-8	5.765879	23	0.07565789	7	2.2853204742857145e-23	9.214718	39	189	0.09653465
GO Biological Process	DNA conformation change	12	6.302932e-11	5.48355084e-8	5.300126	24	0.07894737	8	5.76630432e-21	7.6993	40	232	0.0990099
GO Biological Process	negative regulation of megakaryocyte differentiation	15	4.848423e-9	0.000003374502408	86.9058	5	0.01644737	31	0.009167222554838709	13.1341	5	17	0.01237624
GO Biological Process	DNA metabolic process	18	2.958865e-8	0.000017161416999999998	2.424025	46	0.1513158	9	1.44275232e-14	3.381399	63	832	0.1559406
GO Biological Process	chromatin organization	22	7.010738e-8	0.000033269138509090905	2.514179	41	0.1348684	11	3.7920860836363636e-14	3.947059	51	577	0.1262376
GO Biological Process	regulation of gene silencing	24	2.451053e-7	0.0001066208055	13.19058	8	0.02631579	27	0.0017131053999999998	10.0836	7	31	0.01732673
GO Biological Process	negative regulation of hematopoietic progenitor cell differentiation	26	0.000001013009	0.00040676207538461535	29.31006	5	0.01644737	35	0.02479826921142857	10.63237	5	21	0.01237624
GO Biological Process	cellular macromolecular complex assembly	28	0.000001415066	0.0005276174657142857	2.519803	33	0.1085526	10	3.401793612e-14	4.194687	48	511	0.1188119
GO Biological Process	chromosome organization	30	0.000002191272	0.000762562656	2.122982	44	0.1447368	12	3.16534971e-11	3.193935	54	755	0.1336634
GO Biological Process	regulation of hematopoietic progenitor cell differentiation	49	0.00008118178	0.017296689453061224	8.674611	6	0.01973684	37	0.032098231459459454	7.655304	6	35	0.01485149
GO Cellular Component	nucleosome	1	6.475566e-21	8.19159099e-18	22.93137	20	0.06578947	1	8.77666614e-31	15.91697	36	101	0.08910891
GO Cellular Component	DNA packaging complex	2	5.808184e-19	3.6736763800000003e-16	18.1268	20	0.06578947	2	4.9072303774999996e-30	15.02443	36	107	0.08910891
GO Cellular Component	chromatin	3	1.186136e-9	5.001540133333333e-7	3.609138	31	0.1019737	3	3.181645775e-21	6.173027	47	340	0.1163366
GO Cellular Component	protein-DNA complex	4	1.432863e-8	0.0000045314292375	3.860465	25	0.08223684	4	4.45681005e-17	5.856517	40	305	0.0990099
GO Cellular Component	chromosome	5	7.034932e-7	0.0001779837796	2.331223	40	0.1315789	6	5.124361091666666e-14	3.544122	55	693	0.1361386
GO Cellular Component	chromosomal part	6	8.7206e-7	0.0001838593166666667	2.449371	36	0.1184211	5	2.5596743699999996e-14	3.86009	51	590	0.1262376
Mouse Phenotype	short nasal bone	18	4.660213e-7	0.00020499759185555553	6.560592	12	0.03947368	1	0.06772736521	9.19387	7	34	0.01732673
Disease Ontology	gallbladder adenocarcinoma	1	1.326758e-11	2.96530413e-8	25.72884	10	0.03289474	12	0.0198072405	14.88531	4	12	0.00990099
Disease Ontology	gallbladder carcinoma	8	5.76963e-8	0.0000161189038125	7.158916	13	0.04276316	11	0.02078736927272727	6.37942	7	49	0.01732673
Disease Ontology	hepatitis B	11	3.864242e-7	0.00007851437154545455	3.719034	21	0.06907895	19	0.0498666377368421	3.007913	13	193	0.03217822
Disease Ontology	nephrotic syndrome	25	0.00002747579	0.002456335626	5.265812	10	0.03289474	1	0.026838058799999998	6.279742	9	64	0.02227723
Disease Ontology	nephrosis	28	0.00003971399	0.003170027416071429	5.037486	10	0.03289474	2	0.022190599800000002	5.910345	9	68	0.02227723
Disease Ontology	non-small cell lung carcinoma	30	0.00004103583	0.0030571693349999997	2.20006	31	0.1019737	16	0.0220395864375	2.390342	22	411	0.05445545
Disease Ontology	lung carcinoma	39	0.00009743984	0.005584052369230769	2.039353	33	0.1085526	17	0.021546570088235295	2.280303	24	470	0.05940594
Disease Ontology	blastoma	47	0.0003251514	0.015461986787234042	2.474765	19	0.0625	25	0.04811448996	3.097522	12	173	0.02970297
Disease Ontology	teratoma	55	0.0007840131	0.031859441427272726	17.08983	3	0.009868421	27	0.04751979188888889	16.74598	3	8	0.007425743
MSigDB Cancer Neighborhood	Neighborhood of BNIP3L	2	0.00000792152	0.00169124452	6.099556	10	0.03289474	1	0.03475431568	4.961771	9	81	0.02227723
MSigDB Cancer Neighborhood	Neighborhood of SPTA1	3	0.00001624786	0.0023126120733333332	5.605765	10	0.03289474	3	0.033746507433333336	4.321543	9	93	0.02227723
MSigDB Cancer Neighborhood	Neighborhood of TAL1	4	0.0001614265	0.017232278875	5.32379	8	0.02631579	6	0.044915667416666666	4.202912	8	85	0.01980198
MSigDB Cancer Neighborhood	Neighborhood of MCM4	5	0.0001649045	0.0140828443	6.206201	7	0.02302632	2	0.03629771145	5.897954	7	53	0.01732673
MSigDB Cancer Neighborhood	Neighborhood of ANK1	6	0.0001810333	0.012883536516666667	5.233567	8	0.02631579	7	0.041634165300000005	4.154041	8	86	0.01980198
MSigDB Cancer Neighborhood	Neighborhood of SPTB	6	0.0001810333	0.012883536516666667	5.233567	8	0.02631579	7	0.041634165300000005	4.154041	8	86	0.01980198
MSigDB Cancer Neighborhood	Neighborhood of MAP2K3	8	0.0002414503	0.0128874097625	5.012334	8	0.02631579	9	0.03497799441111111	4.106293	8	87	0.01980198
MSigDB Cancer Neighborhood	Neighborhood of RAD23A	10	0.0002773292	0.011841956839999999	4.908605	8	0.02631579	5	0.03892512358	4.410463	8	81	0.01980198
PANTHER Pathway	DNA replication	1	1.641666e-9	2.49533232e-7	25.45055	8	0.02631579	1	0.000321335296	11.16399	7	28	0.01732673
MSigDB Pathway	Genes involved in RNA Polymerase I Promoter Opening	1	1.881686e-27	2.4838255200000003e-24	58.39692	19	0.0625	1	2.205918e-29	21.94953	29	59	0.07178218
MSigDB Pathway	Genes involved in Packaging Of Telomere Ends	2	1.366834e-24	9.0211044e-22	48.1406	18	0.05921053	7	8.6497752e-22	20.46731	22	48	0.05445545
MSigDB Pathway	Genes involved in RNA Polymerase I Transcription	3	6.247183e-21	2.74876052e-18	25.99641	19	0.0625	4	1.1060517600000001e-24	15.60268	29	83	0.07178218
MSigDB Pathway	Genes involved in Deposition of New CENPA-containing Nucleosomes at the Centromere	4	6.402598e-21	2.11285734e-18	29.75906	18	0.05921053	10	5.694444360000001e-19	15.84566	22	62	0.05445545
MSigDB Pathway	Genes involved in Meiotic Synapsis	5	1.857884e-20	4.90481376e-18	21.70658	20	0.06578947	9	3.8003650666666673e-20	15.09497	24	71	0.05940594
MSigDB Pathway	Genes involved in Amyloids	6	5.247026e-20	1.15434572e-17	23.1438	19	0.0625	2	4.13004702e-25	16.39269	29	79	0.07178218
MSigDB Pathway	Genes involved in Meiotic Recombination	7	6.995281e-20	1.3191101314285715e-17	22.78221	19	0.0625	3	9.792050399999999e-25	15.79295	29	82	0.07178218
MSigDB Pathway	Genes involved in Cell Cycle	8	3.460148e-19	5.7092442e-17	5.303001	44	0.1447368	14	7.610428885714286e-15	4.665546	42	402	0.1039604
MSigDB Pathway	Genes involved in Telomere Maintenance	9	3.630747e-19	5.3250956e-17	20.81361	19	0.0625	11	2.9772972e-18	13.69449	23	75	0.05693069
MSigDB Pathway	Systemic lupus erythematosus	10	2.351714e-17	3.10426248e-15	14.90531	20	0.06578947	5	2.90463096e-24	11.50229	34	132	0.08415842
MSigDB Pathway	Genes involved in Meiosis	11	2.943808e-17	3.5325695999999994e-15	13.41226	21	0.06907895	6	2.1498466e-23	12.58486	31	110	0.07673267
MSigDB Pathway	Genes involved in RNA Polymerase I, RNA Polymerase III, and Mitochondrial Transcription	12	1.403724e-16	1.5440964e-14	13.55034	20	0.06578947	8	1.6427380200000002e-21	11.54895	30	116	0.07425743
MSigDB Pathway	Genes involved in Chromosome Maintenance	13	1.07504e-15	1.091579076923077e-13	11.14922	21	0.06907895	12	1.1561352e-15	9.461004	25	118	0.06188119
MSigDB Pathway	Genes involved in Transcription	14	1.039973e-12	9.805459714285714e-11	7.761102	21	0.06907895	13	2.2178650153846154e-15	6.853139	31	202	0.07673267
MSigDB Pathway	LKB1 signaling events	15	4.464406e-10	3.92867728e-8	10.85334	13	0.04276316	19	0.041700536842105264	5.700758	6	47	0.01485149
MSigDB Pathway	Genes involved in Mitotic G1-G1/S phases	23	1.485594e-7	0.000008526017739130434	5.54097	15	0.04934211	23	0.04765142608695652	3.35759	10	133	0.02475248
MSigDB Pathway	IL6-mediated signaling events	30	4.793828e-7	0.0000210928432	6.542758	12	0.03947368	19	0.041700536842105264	5.700758	6	47	0.01485149
MSigDB Pathway	Genes involved in Cell Cycle, Mitotic	31	0.000001010852	0.00004304273032258065	3.260546	23	0.07565789	21	0.04296902342857143	2.441	17	311	0.04207921
MSigDB Pathway	Cell cycle	35	0.000001459961	0.000055061386285714285	4.605513	15	0.04934211	18	0.03515649866666667	3.601286	10	124	0.02475248
MSigDB Pathway	Genes involved in Factors involved in megakaryocyte development and platelet production	48	0.00006320715	0.001738196625	3.998792	12	0.03947368	15	0.012726762400000001	3.83762	11	128	0.02722772
MGI Expression: Detected	TS23_naris	18	0.000008114896	0.004209376886222222	2.247695	35	0.1151316	73	0.020370353834246575	2.334288	23	440	0.05693069
MGI Expression: Detected	TS23_sublingual gland primordium	34	0.0001338448	0.03675614404705882	3.974333	11	0.03618421	144	0.035985465854861114	4.884244	7	64	0.01732673
MSigDB Perturbation	Genes down-regulated in RS4;11 cells (MLL, mixed lineage leukemia) in response to SB216763 [PubChemID=176158], an inhibitor of GSK3B [GeneID=2932].	1	2.571702e-17	8.651205528e-14	4.829796	43	0.1414474	2	5.43926842e-13	4.713028	40	379	0.0990099
MSigDB Perturbation	Genes with promoters bound by E2F4 [GeneID=1874] in unstimulated hybridoma cells.	2	1.629392e-16	2.7406373440000003e-13	3.94618	50	0.1644737	1	2.0919747168e-15	3.801877	59	693	0.1460396
MSigDB Perturbation	Genes down-regulated in the 5637 cell line (bladder cancer) after knockdown of E2F3 [GeneID=1871] by RNAi.	3	9.456063e-15	1.0603398644000002e-11	11.7956	19	0.0625	3	4.058802802666667e-13	12.4774	19	68	0.0470297
MSigDB Perturbation	Genes down-regulated in HeLa cells (cervical carcinoma) 12 h after infection with adenovirus Ad12.	4	1.768661e-14	1.487443901e-11	15.68617	16	0.05263158	29	0.00000813709608	9.501264	10	47	0.02475248
MSigDB Perturbation	Genes up-regulated in BJUB cells (B-lymphoma) in response to rapamycin [PubChem=6610346] treatment.	5	2.452e-14	1.6497055999999998e-11	6.305119	28	0.09210526	15	2.9987323946666666e-7	4.792345	22	205	0.05445545
MSigDB Perturbation	Genes down-regulated in NB4 cells (acute promyelocytic leukemia, APL) in response to tretinoin [PubChem=444795]; based on Chip-seq data.	6	1.50758e-13	8.452498533333334e-11	3.749303	43	0.1414474	41	0.000029702076985365854	2.350313	41	779	0.1014851
MSigDB Perturbation	Genes that were inversely correlated in H1299 cells (lung cancer): up-regulated by P53 [GeneID=7157] and down-regulated by P73 [GeneID=7161].	7	9.271497e-13	4.455616558285714e-10	45.64586	9	0.02960526	21	9.411041499047618e-7	17.86238	8	20	0.01980198
MSigDB Perturbation	Top 100 genes negatively associated with T-cell acute lymphoblastic leukemia MLL T-ALL) expressing MLL-ENL fusion [GeneID=4297;4298].	8	1.024105e-12	4.3063615249999995e-10	9.004423	19	0.0625	43	0.00003150907811162791	5.747794	13	101	0.03217822
MSigDB Perturbation	Genes up-regulated in 3 out of 4 NSCLC cell lines (non-small cell lung cancer) after treatment with azacitidine [PubChem=9444] and TSA [PubChem=5562].	9	2.500223e-11	9.345277968888888e-9	5.55013	24	0.07894737	5	1.2876894128e-9	5.725121	25	195	0.06188119
MSigDB Perturbation	Genes within amplicon 17q21-q25 identified in a copy number alterations study of 191 breast tumor samples.	12	5.74563e-11	1.6106916099999998e-8	6.233486	21	0.06907895	11	1.9859725690909089e-7	3.956855	28	316	0.06930693
MSigDB Perturbation	Genes down-regulated in MCF-7 cells (breast cancer) by selective estrogen receptor modulators (SERM) 4-hydroxytamoxifen, raloxifene, or ICI 182780 but not by estradiol [PubChem=44959;5035;3478439;5757].	13	6.85539e-11	1.773963996923077e-8	14.74951	12	0.03947368	180	0.017453203851111113	5.25364	6	51	0.01485149
MSigDB Perturbation	Genes up-regulated in monocytes isolated from peripheral blood samples of patients with mucosis fungoides compared to those from normal healthy donors.	14	6.977591e-11	1.6766154374285713e-8	21.65418	10	0.03289474	23	8.980907365217391e-7	14.3537	9	28	0.02227723
MSigDB Perturbation	Amplification hot spot 14: colocolized fragile sites and cancer genes in the 8q24.1-q24.3 region.	15	7.154492e-11	1.6045140725333335e-8	38.07788	8	0.02631579	207	0.024026776830917876	29.77063	2	3	0.004950495
MSigDB Perturbation	Up-regulated genes in colon carcinoma tumors compared to the matched normal mucosa samples.	18	1.782128e-10	3.330599217777778e-8	2.819952	47	0.1546053	27	0.000005110028133333334	2.388574	46	860	0.1138614
MSigDB Perturbation	Genes up-regulated in K562 cells (bone marrow) after treatment with dasatinib [PubChem=3062316] or imatinib [PubChem=5291].	19	2.512397e-10	4.448265004210526e-8	15.53083	11	0.03618421	149	0.009452948370469798	7.6993	5	29	0.01237624
MSigDB Perturbation	Down-regulated by induction of exogenous BRCA1 in EcR-293 cells	22	4.272881e-10	6.533623492727272e-8	7.254549	17	0.05592105	169	0.012711059119526627	3.23168	11	152	0.02722772
MSigDB Perturbation	Genes down-regulated in MEWO cells (melanoma) after 96 h of methionine [PubChem=876] deprivation.	24	9.351973e-10	1.3108348821666667e-7	9.069465	14	0.04605263	211	0.024765943374407583	4.113047	7	76	0.01732673
MSigDB Perturbation	Genes down-regulated after double Cre-lox knockout of both APC and MYC [GeneID=324;4609] in small intestine.	25	1.193853e-9	1.6064485968e-7	4.993584	22	0.07236842	110	0.0035968224399999995	3.086816	15	217	0.03712871
MSigDB Perturbation	Genes from common regions of gains observed in more than 15% of 148 primary breast cancer tumors.	26	1.636398e-9	2.1172472584615384e-7	11.10195	12	0.03947368	81	0.0010023901841975308	9.923542	6	27	0.01485149
MSigDB Perturbation	Genes changed in the B cell chronic lymphocytic leukemia (B-CLL) with deletions in the 6q21 region.	28	2.808399e-9	3.374090798571428e-7	18.20059	9	0.02960526	8	1.7698378245e-8	18.60664	10	24	0.02475248
MSigDB Predicted Promoter Motifs	Motif KRCTCNNNNMANAGC (no known TF)	1	1.413263e-21	8.69156745e-19	24.81789	20	0.06578947	1	8.608585499999999e-36	20.34954	36	79	0.08910891
MSigDB Predicted Promoter Motifs	Motif SGCGSSAAA matches E2F1: E2F transcription factor 1&lt;br&gt; TFDP1: transcription factor Dp-1&lt;br&gt; RB1: retinoblastoma 1 (including osteosarcoma)	2	5.989491e-17	1.8417684825e-14	7.660236	29	0.09539474	3	1.50931332e-10	5.970046	25	187	0.06188119
MSigDB Predicted Promoter Motifs	Motif TTTSGCGC (no known TF)	3	1.461134e-12	2.9953247e-10	4.75152	31	0.1019737	4	3.300984825e-9	4.746891	27	254	0.06683168
MSigDB Predicted Promoter Motifs	Motif TTTCSCGC matches E2F1: E2F transcription factor 1&lt;br&gt; TFDP1: transcription factor Dp-1	4	1.991889e-12	3.0625293375e-10	4.693468	31	0.1019737	4	3.300984825e-9	4.746891	27	254	0.06683168
MSigDB Predicted Promoter Motifs	Motif TTTSSCGC matches E2F1: E2F transcription factor 1&lt;br&gt; TFDP2: transcription factor Dp-2 (E2F dimerization partner 2)	4	1.991889e-12	3.0625293375e-10	4.693468	31	0.1019737	4	3.300984825e-9	4.746891	27	254	0.06683168
MSigDB Predicted Promoter Motifs	Motif TTTCSCGC matches E2F4: E2F transcription factor 4, p107/p130-binding&lt;br&gt; TFDP2: transcription factor Dp-2 (E2F dimerization partner 2)	4	1.991889e-12	3.0625293375e-10	4.693468	31	0.1019737	4	3.300984825e-9	4.746891	27	254	0.06683168
MSigDB Predicted Promoter Motifs	Motif TTTSGCGC matches E2F4: E2F transcription factor 4, p107/p130-binding&lt;br&gt; TFDP1: transcription factor Dp-1	7	4.414913e-12	3.8788164214285716e-10	4.546842	31	0.1019737	8	2.372679225e-9	4.673296	27	258	0.06683168
MSigDB Predicted Promoter Motifs	Motif TTTSGCGS matches E2F1: E2F transcription factor 1	8	1.490273e-11	1.14564736875e-9	4.47177	30	0.09868421	9	6.203570599999999e-9	4.625715	26	251	0.06435644
MSigDB Predicted Promoter Motifs	Motif CCYCNRRSTNGCGTGASA matches AHR: aryl hydrocarbon receptor	9	9.626868e-9	6.578359799999999e-7	6.858025	15	0.04934211	10	5.686422225e-9	8.931188	15	75	0.03712871
MSigDB Predicted Promoter Motifs	Motif TTTNNANAGCYR (no known TF)	10	8.283658e-8	0.000005094449670000001	4.280546	20	0.06578947	2	1.1077739775e-23	10.63237	35	147	0.08663366
MSigDB Predicted Promoter Motifs	Motif TTTSGCGSG matches E2F&lt;br&gt; TFDP1: transcription factor Dp-1	11	1.18643e-7	0.000006633222272727272	3.346922	26	0.08552632	20	0.000011931	3.784402	20	236	0.04950495
MSigDB Predicted Promoter Motifs	Motif TTTSGCGSG matches E2F&lt;br&gt; TFDP1: transcription factor Dp-1	12	1.298279e-7	0.0000066536798749999994	3.435052	25	0.08223684	24	0.000026808490625	3.705078	19	229	0.0470297
MSigDB Predicted Promoter Motifs	Motif TWSGCGCGAAAAYKR (no known TF)	13	4.618775e-7	0.000021850358653846154	5.948859	13	0.04276316	50	0.01174645572	4.465594	7	70	0.01732673
MSigDB Predicted Promoter Motifs	Motif TTTSGCGS (no known TF)	14	0.000001087477	0.000047771311071428565	3.358115	22	0.07236842	14	1.2726036857142857e-7	4.236137	24	253	0.05940594
MSigDB Predicted Promoter Motifs	Motif NTTTCGCGCS matches E2F1: E2F transcription factor 1	15	0.000002265795	0.000092897595	3.321937	21	0.06907895	39	0.0038570955000000007	2.887238	15	232	0.03712871
MSigDB Predicted Promoter Motifs	Motif NNNNRRCCAATSR (no known TF)	16	0.000006344601	0.0002438706009375	2.913756	23	0.07565789	11	1.6733775409090908e-8	4.230563	27	285	0.06683168
MSigDB Predicted Promoter Motifs	Motif TTTSGCGCGMNR (no known TF)	17	0.00001250421	0.00045235818529411765	2.964942	21	0.06907895	43	0.0052547559418604645	2.779415	15	241	0.03712871
MSigDB Predicted Promoter Motifs	Motif RNCAGCTGC matches TFAP4: transcription factor AP-4 (activating enhancer binding protein 4)	18	0.00002035305	0.000695395875	2.63533	24	0.07894737	38	0.0029174742236842102	2.846594	16	251	0.03960396
MSigDB Predicted Promoter Motifs	Motif NCSCGCSAAAN matches E2F&lt;br&gt; TFDP1: transcription factor Dp-1	19	0.00003721997	0.0012047516605263157	2.836547	20	0.06578947	46	0.008733057489130435	2.742031	14	228	0.03465347
MSigDB Predicted Promoter Motifs	Motif NCTGATTGGYTASY (no known TF)	20	0.00006792518	0.0020886992849999996	2.562196	22	0.07236842	15	2.56367629e-7	4.075067	24	263	0.05940594
InterPro	Histone core	1	1.30635e-24	1.2308429699999999e-20	41.11997	19	0.0625	1	1.847503448e-29	18.19316	33	81	0.08168317
InterPro	Histone H2B	2	3.194109e-20	1.5047447499e-16	92.97325	12	0.03947368	3	4.552735525333333e-12	26.79356	12	20	0.02970297
InterPro	Histone-fold	3	1.304579e-17	4.0972477793333333e-14	17.07696	19	0.0625	2	2.1491049657e-25	14.03472	33	105	0.08168317
InterPro	Histone H3	4	2.189323e-13	5.1569503265e-10	79.44933	8	0.02631579	5	0.000129953726448	17.3662	7	18	0.01732673
InterPro	Histone H2A	6	4.89764e-13	7.690927346666666e-10	49.06544	9	0.02960526	4	0.000006808106361	15.45783	9	26	0.02227723
InterPro	Histone H4, conserved site	7	3.375799e-10	4.5438254539999997e-7	148.6598	5	0.01644737	6	0.014619272560666667	15.94855	5	14	0.01237624
InterPro	Histone H4	8	3.706129e-10	4.3648934297500005e-7	145.8946	5	0.01644737	7	0.018451250659999998	14.88531	5	15	0.01237624
HGNC Gene Families	HIST	1	4.345852e-32	2.0773172560000001e-29	103.1069	19	0.0625	1	1.079383272e-36	22.32797	35	70	0.08663366
MSigDB Oncogenic Signatures	Genes down-regulated in MCF-7 cells (breast cancer) positive for ESR1 [Gene ID=2099] MCF-7 cells (breast cancer) stably over-expressing constitutively active MAP2K1 [Gene ID=5604] gene.	1	5.197448e-10	9.71922776e-8	3.965226	29	0.09539474	2	1.3839496e-12	5.886465	29	220	0.07178218
MSigDB Oncogenic Signatures	Genes up-regulated in mouse prostate by transgenic expression of human AKT1 gene [Gene ID=207] vs controls.	2	8.254723e-8	0.000007718166005	4.281492	20	0.06578947	8	0.000017602195462499998	4.171159	17	182	0.04207921
MSigDB Oncogenic Signatures	Genes down-regulated in MOLM-14 cells (AML) with knockdown of HOXA9 [Gene ID=3205] gene by RNAi vs controls.	3	9.357678e-8	0.00000583295262	4.059827	21	0.06907895	7	0.000009727828157142857	4.164803	18	193	0.04455446
MSigDB Oncogenic Signatures	Genes up-regulated in SKM-1 cells (AML) after knockdown of STK33 [Gene ID=65975] by RNAi.	4	7.412313e-7	0.000034652563275	2.956068	27	0.08881579	1	9.96295795e-13	5.281885	33	279	0.08168317
MSigDB Oncogenic Signatures	Genes down-regulated in MCF-7 cells (breast cancer) positive for ESR1 [Gene ID=2099] MCF-7 cells (breast cancer) and long-term adapted for estrogen-independent growth.	5	0.000004303146	0.00016093766040000003	2.899872	24	0.07894737	3	1.28535011e-11	5.532594	28	226	0.06930693
MSigDB Oncogenic Signatures	Genes up-regulated in HCT116 cells (colon carcinoma) upon knockdown of PTEN [Gene ID=5728] by RNAi.	6	0.000005743159	0.00017899512216666667	3.87649	16	0.05263158	6	0.000003686511766666667	4.744694	17	160	0.04207921
MSigDB Oncogenic Signatures	Genes down-regulated in epithelial lung cancer cell lines over-expressing KRAS [Gene ID=3845] gene.	7	0.00001209834	0.00032319851142857144	3.851945	15	0.04934211	12	0.0003656872266666667	4.003636	13	145	0.03217822
MSigDB Oncogenic Signatures	Genes down-regulated in MCF-7 cells (breast cancer) positive for ESR1 [Gene ID=2099] and engineered to express ligand-activatable EGFR [Gene ID=1956].	8	0.00003919249	0.00091612445375	2.739147	21	0.06907895	4	2.9557982025e-11	5.505527	27	219	0.06683168
MSigDB Oncogenic Signatures	Genes up-regulated in NOMO-1 and SKM-1 cells (AML) after knockdown of STK33 [Gene ID=65975] by RNAi.	9	0.00007563397	0.0015715058211111111	2.368673	25	0.08223684	5	4.006258079999999e-8	4.131866	26	281	0.06435644
MSigDB Oncogenic Signatures	Genes up-regulated in DAOY cells (medulloblastoma) upon knockdown of BMI1 [Gene ID=648] gene by RNAi.	10	0.0001164039	0.0021767529300000003	3.00571	16	0.05263158	15	0.0013056439733333332	3.695664	12	145	0.02970297
MSigDB Oncogenic Signatures	Genes down-regulated in primary keratinocytes from RB1 [Gene ID=5925] skin specific knockout mice.	11	0.0001555486	0.0026443262	3.402688	13	0.04276316	11	0.00009437740399999999	4.571081	13	127	0.03217822
MSigDB Oncogenic Signatures	Genes up-regulated in TIG3 cells (fibroblasts) upon knockdown of EZH2 [Gene ID=2146] gene.	14	0.0006267857	0.008372066135714286	2.575621	16	0.05263158	13	0.0003939703053846154	3.507011	15	191	0.03712871
MSigDB Oncogenic Signatures	Genes up-regulated in CEM-C1 cells (T-CLL) by everolimus [PubChem = 6442177], an mTOR pathway inhibitor.	15	0.001037107	0.012929267266666666	2.649493	14	0.04605263	14	0.0009516492778571427	3.397735	14	184	0.03465347
MSigDB Oncogenic Signatures	Genes down-regulated in Sez-4 cells (T lymphocyte) that were first starved of IL2 [Gene ID=3558] and then stimulated with IL2 [Gene ID=3558].	16	0.001247147	0.014576030562500002	2.333693	17	0.05592105	10	0.0000453820015	3.834096	17	198	0.04207921
MSigDB Oncogenic Signatures	Genes down-regulated in granule cell neuron precursors (GCNPs) after stimulation with Shh for 24h.	19	0.002178641	0.021442414052631576	2.819794	11	0.03618421	35	0.03298427817142857	2.551768	10	175	0.02475248
MSigDB Oncogenic Signatures	Genes down-regulated in DAOY cells (medulloblastoma) upon knockdown of BMI1 [Gene ID=648] gene by RNAi.	20	0.002200632	0.0205759092	2.440676	14	0.04605263	9	0.00004876440555555555	4.29384	15	156	0.03712871
MSigDB Oncogenic Signatures	Genes up-regulated by everolimus [PubChem = 6442177] in prostate tissue.	21	0.002247181	0.020010611761904763	2.660188	12	0.03947368	24	0.009773500458333332	2.977063	11	165	0.02722772
MSigDB Oncogenic Signatures	Genes down-regulated in HEK293 cells (kidney fibroblasts) upon knockdown of RELA [Gene ID=5970] gene by RNAi.	23	0.003587263	0.02916600786956522	2.638642	11	0.03618421	20	0.005342839645	3.274769	11	150	0.02722772
MSigDB Oncogenic Signatures	Genes up-regulated in HEK293 cells (kidney fibroblasts) upon knockdown of ATM [Gene ID=472] gene by RNAi.	24	0.004233804	0.0329883895	2.73271	10	0.03289474	39	0.039729900128205126	2.592926	9	155	0.02227723
MSigDB Oncogenic Signatures	Genes down-regulated in MCF10A cells vs knockdown of EIF4G1 [Gene ID=1981] gene by RNAi.	26	0.005186333	0.03730170273076923	2.833591	9	0.02960526	28	0.014711637285714287	3.468423	8	103	0.01980198
MSigDB Immunologic Signatures	Genes up-regulated in comparison of plasma cells versus memory B cells.	1	2.660787e-11	5.08210317e-8	5.533009	24	0.07894737	1	7.756924469999999e-11	5.897954	28	212	0.06930693
MSigDB Immunologic Signatures	Genes up-regulated in comparison of IgD+ peripheral blood B cells versus IgD- naive tonsil B cells.	2	2.437849e-10	2.3281457950000002e-7	5.749215	21	0.06907895	4	9.575880499999999e-9	5.385641	24	199	0.05940594
MSigDB Immunologic Signatures	Genes down-regulated in comparison of unstimulated dendritic cells (DC) versus 1 day DC stimulated with LPS (TLR4 agonist).	3	5.928107e-9	0.0000037742281233333336	4.565709	22	0.07236842	7	1.2322706071428573e-7	4.844748	23	212	0.05693069
MSigDB Immunologic Signatures	Genes up-regulated in comparison of CD4 [GeneID=920] CD8 thymocytes versus naive CD4 [GeneID=920] T cells from adult blood.	4	7.055896e-9	0.00000336919034	4.157721	24	0.07894737	2	1.40544103e-10	5.607024	28	223	0.06930693
MSigDB Immunologic Signatures	Genes up-regulated in comparison of CD4 [GeneID=920] T cells treated with IL4 [GeneID=3565] and anti-IL12 at 0.5 h versus the untreated cells at 0.5 h.	5	3.081334e-8	0.00001177069588	4.79756	19	0.0625	19	0.00030739188157894733	3.969417	16	180	0.03960396
MSigDB Immunologic Signatures	Genes down-regulated in comparison of dendritic cells (DC) before and 16 h after LPS (TLR4 agonist) stimulation.	6	3.865548e-8	0.000012305327799999999	4.100863	22	0.07236842	8	0.0000017588583575	4.574511	21	205	0.0519802
MSigDB Immunologic Signatures	Genes up-regulated in comparison of IgD- peripheral blood B cells versus pre-germinal center B cells.	7	6.125115e-8	0.000016712813785714287	4.84828	18	0.05921053	23	0.0007111953926086956	3.664077	16	195	0.03960396
MSigDB Immunologic Signatures	Genes down-regulated in comparison of IgM-memory B cells versus plasma cells.	8	6.420738e-8	0.000015329511975	4.15394	21	0.06907895	5	2.1750953940000004e-8	5.127955	24	209	0.05940594
MSigDB Immunologic Signatures	Genes down-regulated in comparison of monocytes versus myeloid dendritic cells (mDC).	9	9.340727e-8	0.00001982309841111111	3.894489	22	0.07236842	3	2.9098468e-9	5.27752	26	220	0.06435644
MSigDB Immunologic Signatures	Genes up-regulated in comparison of control polymorphonuclear leukocytes (PMN) at 0 h versus PMN treated with F. tularensis vaccine at 12 h.	10	2.719276e-7	0.0000519381716	3.801539	21	0.06907895	14	0.000022232208999999998	4.17962	19	203	0.0470297
MSigDB Immunologic Signatures	Genes up-regulated in comparison of CD4 [GeneID=920] effector memory T cells versus CD4 [GeneID=920] central memory T cells.	11	4.394701e-7	0.00007630799009090908	3.689141	21	0.06907895	18	0.00022429893999999998	4.082829	16	175	0.03960396
MSigDB Immunologic Signatures	Genes up-regulated in comparison of control polymorphonuclear leukocytes (PMN) at 0 h versus PMN treated with F. tularensis vaccine at 24 h.	12	7.007459e-7	0.00011153538908333332	3.582084	21	0.06907895	22	0.000652216295	3.702047	16	193	0.03960396
MSigDB Immunologic Signatures	Genes down-regulated in comparison of unstimulated peripheral blood mononuclear cells (PBMC) 3 days after stimulation with YF17D vaccine versus PBMC 7 days after the stimulation.	13	7.594825e-7	0.00011158550576923079	4.069706	18	0.05921053	13	0.0000126618675	4.351092	19	195	0.0470297
MSigDB Immunologic Signatures	Genes down-regulated in comparison of peripheral blood mononuclear cells (PBMC) from healthy donors versus PBMCs from infanct with acute influenza infection.	14	8.252631e-7	0.0001125894657857143	4.265074	17	0.05592105	23	0.0007111953926086956	3.664077	16	195	0.03960396
MSigDB Immunologic Signatures	Genes down-regulated in comparison of naive B cells versus plasma cells.	15	0.00000101248	0.0001289224533333333	3.987075	18	0.05921053	11	0.000007861792672727273	4.314584	20	207	0.04950495
MSigDB Immunologic Signatures	Genes down-regulated in comparison of naive CD4 [GeneID=920] T cells versus unstimulated neutrophils.	16	0.000001066823	0.000127351995625	3.628592	20	0.06578947	12	0.000013543658791666666	4.154041	20	215	0.04950495
MSigDB Immunologic Signatures	Genes down-regulated in comparison of Ig isotype switched memory B cells versus plasma cells.	17	0.000001194597	0.00013421648647058825	3.601443	20	0.06578947	10	0.000007348967569999999	4.356677	20	205	0.04950495
MSigDB Immunologic Signatures	Genes down-regulated in comparison of monocytes from influenza vaccinee at day 7 post-vaccination versus myeloid dendritic cells at day 7 post-vaccination.	18	0.000001354145	0.00014368983055555555	3.571517	20	0.06578947	6	5.846831516666667e-8	4.849514	24	221	0.05940594
MSigDB Immunologic Signatures	Genes down-regulated in comparison of naive CD4 [GeneID=920] T cells versus stimulated CD4 [GeneID=920] Th1 cells at 48 h.	19	0.000001543838	0.00015519634631578946	4.3055	16	0.05263158	45	0.0036480193555555557	3.174593	15	211	0.03712871
MSigDB Immunologic Signatures	Genes down-regulated in comparison of thymus regulatory T cells versus fat tissue regulatory T cells.	21	0.000008668778	0.0007884459990476192	3.268419	19	0.0625	25	0.0007936966799999999	3.608561	16	198	0.03960396

## Sheet: GO Biological Process
GO Biological Process	Hyper Fold Enrichment
chromosome organization	3.19394
DNA metabolic process	3.3814
chromatin organization	3.94706
cellular macromolecular complex assembly	4.19469
regulation of hematopoietic progenitor cell differentiation	7.6553
DNA conformation change	7.6993
protein-DNA complex subunit organization	9.21472
DNA packaging	9.25512
regulation of gene silencing	10.0836
nucleosome organization	10.1612
protein-DNA complex assembly	10.2224
chromatin assembly or disassembly	10.4622
negative regulation of hematopoietic progenitor cell differentiation	10.6324
chromatin assembly	11.4502
nucleosome assembly	11.4741
negative regulation of megakaryocyte differentiation	13.1341
