# Supplementary material for: XPC is an RNA polymerase II cofactor recruiting ATAC to promoters by interacting with E2F1
Source: Nat Commun. 2018 Jul 4;9:2610. doi: 10.1038/s41467-018-05010-0 (PMC6031651; doi:10.1038/s41467-018-05010-0)
Supplement: Supplementary file 5 — Supplementary Data 3 [file 41467_2018_5010_MOESM5_ESM.xlsx]

## Sheet: list of primers
Primer sequences		forward	reverse
GAPDH_mRNA		AGCTCACTGGCATGGCCTTC	ACGCCTGCTTCACCACCTTC
RARB2_mRNA		CCAGCAAGCCTCCATGTTC	TACACGCTCTGCACCTTTAGC
RARB2_ChIP		TGGTGATGTCAGACTAGTTGGGTC	GCTCACTTCCTACTACTTCTGTCAC
DAPK1_mRNA		TGAGTGTTGCCAGAAGCGAT	CAGGCCTGGGACATTGTCAT
DAPK1_ChIP		TGTTGCTTCTTTGGGTCTCGG	TTAGACTGGGTTCCTCTGCCG
CCND1_mRNA		GGTGCTGCGGGCCAT	CTCGCAGACCTCCAGCAT
CCND1_ChIP		ATTCTCTGCCGGGCTTTGAT	TGCAACTTCAACAAAACTCCCC
LRRC11_mRNA		TAGTGCATACCCCAAAGAGGG	AGTCTGCAGCATCCAGCTATG
LRRC11_ChIP		GGGAGAGCCTTTTGGGGAG	CAGAGGCTGGAGGAAAGAGG
HOXB13_mRNA		AGAACCCACCAGGTCCCTTT	TGCCCCTTGCTGTACGGAAT
HOXB13_ChIP		CTCCGAAGACTTTCGGCCTT	AGCCCACCTGAAACGAACAA
SNX16_ChIP		CACCCCCGCCCCAAAAG	TCCACACAGCAGGGATCTTG
RBBP5_ChIP		CTCCGAAGACTTTCGGCCTT	AGCCCACCTGAAACGAACAA
