# Supplementary material for: XPC is an RNA polymerase II cofactor recruiting ATAC to promoters by interacting with E2F1
Source: Nat Commun. 2018 Jul 4;9:2610. doi: 10.1038/s41467-018-05010-0 (PMC6031651; doi:10.1038/s41467-018-05010-0)
Supplement: Supplementary file 6 — Supplementary Data 4 [file 41467_2018_5010_MOESM6_ESM.xlsx]

## Sheet: Feuil1
	ShCtrl		ShXPC		XP-CDEL
Gene Symbol	Fold induction Mean	SEM	Fold induction Mean	SEM	Fold induction
CYP26B1	6.22041	0.446881	3.33628	0.0158982	0.931538
ANXA3	5.04606	0.264392	2.31481	0.135007	1.25829
RFC1	4.61804	0.114489	1.06749	0.077338	0.975591
CYP1A1	4.59239	0.219884	3.73109	0.132295	1.23336
CLDN1	4.18907	0.0832137	1.73793	0.0103817	0.871542
EHD4	4.06283	0.12798	2.73319	0.0605329	0.975389
GBP1	4.04175	0.0504149	2.45489	0.0775731	0.977589
TINAGL1	3.9801	0.0392278	3.43149	0.0457241	1.8287
DHRS3	3.89019	0.0364568	2.38191	0.0259506	2.12879
ARHGDIB	3.75903	0.159974	1.8681	0.108496	1.01436
PDE5A	3.73917	0.0446015	2.98602	0.243673	1.21808
TNFAIP2	3.68054	0.150222	2.36092	0.0341746	1.05563
CYB5R2	3.65551	0.097296	2.05677	0.0397011	0.963121
THBS1	3.49831	0.103444	3.09187	0.0546841	0.961514
RARB	3.44997	0.0530189	1.92285	0.0477924	0.984469
CDH5	3.44585	0.0591311	2.66592	0.0108523	0.886998
PI3	3.19817	0.138596	1.12612	0.018333	0.961887
EMP1	3.16927	0.10311	2.44101	0.179578	0.977094
GPRC5B	3.10747	0.0199702	1.45024	0.0265755	2.2087
CD22	2.99639	0.0827731	1.67296	0.0649158	1.05471
FAR2	2.96798	0.00529482	1.2309	0.115794	1.2609
C6orf132	2.92445	0.109674	1.01232	0.0314106	1.0968
LCN2	2.74569	0.0910307	1.40689	0.0124174	0.981664
NT5E	2.73858	0.0865646	1.29619	0.0309094	0.938397
CCL5	2.73811	0.0250406	1.05452	0.0291048	1.39499
ID1	2.72882	0.0599151	3.13242	0.0102117	0.778808
ANKRD2	2.71552	0.0698404	1.70751	0.0923905	0.941397
PSG4	2.64766	0.0962386	1.34859	0.194111	0.982078
NRIP1	2.60428	0.0426567	3.25622	0.314203	0.739053
TFPI2	2.59011	0.124458	3.11847	0.0542775	1.23161
SAA1	2.57202	0.0862228	1.61332	0.120785	1.04007
NFKB2	2.5524	0.036842	1.50957	0.0039149	1.08986
C20orf70	2.55145	0.0720681	1.36038	0.117976	1.1202
OLFML1	2.53544	0.0632672	1.11472	0.0233825	1.03219
ANKRD1	2.51689	0.130202	1.12455	0.0220893	0.958677
TRIM16L	2.51537	0.0079765	1.23219	0.0252158	1.05557
IGFN1	2.51306	0.18548	1.54758	0.00105473	0.904873
TNNT2	2.50349	0.0799545	1.34348	0.0410249	0.864391
SMAD3	2.49807	0.0635666	1.92671	0.0943232	1.1593
NEDD9	2.45849	0.0339807	1.42083	0.0164944	0.735808
SNORD22	2.4378	0.27795	0.982349	0.0566768	0.560332
JUB	2.42273	0.00317809	1.46418	0.0392734	0.57259
STX11	2.40164	0.0341398	1.50033	0.0179139	1.4577
AKTIP	2.39236	0.145427	2.60184	0.151848	0.97649
SAMD4A	2.38692	0.016787	1.77114	0.084805	0.6194
EDN1	2.36152	0.0301375	1.08629	0.0828665	1.20798
PRKCH	2.36006	0.0527828	1.17378	0.0626427	1.39505
TNNC1	2.35724	0.0959628	1.39704	0.00940915	0.63363
SNORD79	2.30931	0.254676	0.957026	0.122195	0.47283
IKBKE	2.2956	0.0281691	1.13039	0.0356623	1.07543
DAAM1	2.29347	0.0894635	1.83566	0.076707	1.13634
TRIM16	2.23779	0.0663227	1.35503	0.0324325	1.05557
PTGES	2.21216	0.0373306	1.0082	0.0415942	1.72747
BMF	2.20731	0.0454048	1.56083	0.0764494	0.935459
RNF144B	2.204	0.00977014	1.166	0.0093783	1.12932
TRIM31	2.19549	0.0412802	2.13114	0.0102916	0.901373
TUFT1	2.1881	0.0221829	1.37895	0.118675	0.540604
SLC48A1	2.18333	0.00399642	1.48831	0.0850893	1.03727
STRA6	2.17498	0.0741499	1.58768	0.00260019	1.73558
SNORD44	2.15908	0.208984	1.01001	0.123597	0.584008
LY6G5B	2.15058	0.105642	1.05186	0.00235077	0.886923
RELB	2.14954	0.0455551	1.4153	0.0738482	1.04058
C1orf198	2.13507	0.0184827	1.22393	0.0630047	0.907142
ZNF704	2.1321	0.0717387	1.36735	0.0647393	1.26006
FRY	2.13044	0.0185456	1.56226	0.0666957	0.814039
WNT7B	2.11433	0.0444135	1.73547	0.0658615	1.03827
SAV1	2.10953	0.0480334	1.44092	0.0776162	1.08653
SNORD27	2.06883	0.258109	0.94633	0.0987432	0.555495
CDKN2AIP	2.06278	0.045097	1.81892	0.136934	1.10419
CREB5	2.05978	0.0528222	2.00941	0.0449732	0.75415
CYR61	2.04644	0.0615116	1.23842	0.0908235	1.34673
SEPP1	2.04095	0.0208749	0.726029	0.0630286	0.896404
IL32	2.03339	0.0412636	1.16502	0.04469	1.01964
NRG4	2.03256	0.0122245	1.60616	0.0741052	0.869996
ARHGAP26	2.00579	0.00574538	1.86337	0.18072	1.35807
TGM2	2.00567	0.035967	2.27049	0.0645851	1.32573
HOXA5	2.00016	0.0270241	2.48013	0.0254394	1.02315
