# Supplementary material for: XPC is an RNA polymerase II cofactor recruiting ATAC to promoters by interacting with E2F1
Source: Nat Commun. 2018 Jul 4;9:2610. doi: 10.1038/s41467-018-05010-0 (PMC6031651; doi:10.1038/s41467-018-05010-0)
Supplement: Supplementary file 7 — Supplementary Data 5 [file 41467_2018_5010_MOESM7_ESM.xlsx]

## Sheet: XPC-negatively regulated ATRA
Gene ID	FCCZ149 (raw)	FCCZ153 (raw)	FCCZ161 (raw)	FCCZ150 (raw)	FCCZ154 (raw)	FCCZ162 (raw)	FCCZ155 (raw)	FCCZ157 (raw)	FCCZ159 (raw)	FCCZ156 (raw)	FCCZ158 (raw)	FCCZ160 (raw)	FCCZ149 (normalized)	FCCZ153 (normalized)	FCCZ161 (normalized)	FCCZ150 (normalized)	FCCZ154 (normalized)	FCCZ162 (normalized)	FCCZ155 (normalized)	FCCZ157 (normalized)	FCCZ159 (normalized)	FCCZ156 (normalized)	FCCZ158 (normalized)	FCCZ160 (normalized)	FCCZ149 (normalized and divided by transcript length in kb)	FCCZ153 (normalized and divided by transcript length in kb)	FCCZ161 (normalized and divided by transcript length in kb)	FCCZ150 (normalized and divided by transcript length in kb)	FCCZ154 (normalized and divided by transcript length in kb)	FCCZ162 (normalized and divided by transcript length in kb)	FCCZ155 (normalized and divided by transcript length in kb)	FCCZ157 (normalized and divided by transcript length in kb)	FCCZ159 (normalized and divided by transcript length in kb)	FCCZ156 (normalized and divided by transcript length in kb)	FCCZ158 (normalized and divided by transcript length in kb)	FCCZ160 (normalized and divided by transcript length in kb)	Transcript length	Gene name	Description	Chromosome name	Start position	End position	Gene biotype	GO:biological process	GO:molecular function	GO:cellular component	log2FoldChange (xpc gfp vs xp-c)	pvalue (xpc gfp vs xp-c)	padj (xpc gfp vs xp-c)
ENSG00000075340	2	2	4	1	2	1	2048	3082	1720	2506	3068	3587	1.86832	2.66426	3.91062	0.89417	3.32054	0.73463	2421.96	2569.56	2307.4	2336.93	2408.65	2484.03	1.93909	2.76519	4.05877	0.928044	3.44633	0.76246	2513.71	2666.9	2394.81	2425.46	2499.89	2578.13	963.5	ADD2	adducin 2 (beta)	2	70834750	70995357	protein_coding	actin filament bundle assembly; barbed-end actin filament capping; hemopoiesis; positive regulation of protein binding; protein complex assembly; actin cytoskeleton organization	spectrin binding; actin filament binding; calmodulin binding; actin binding; protein heterodimerization activity; structural molecule activity; protein homodimerization activity	cytoplasmic membrane-bounded vesicle; F-actin capping protein complex; cytoskeleton; membrane; plasma membrane	-8.50778	3.40711e-139	2.2185e-135
ENSG00000072041	6	2	4	1	4	11	2901	3201	2761	3950	6246	4358	5.60495	2.66426	3.91062	0.89417	6.64108	8.08093	3430.72	2668.78	3703.91	3683.5	4903.65	3017.95	9.46782	4.50044	6.60578	1.51042	11.218	13.6502	5795.13	4508.07	6256.6	6222.14	8283.2	5097.89	592	SLC6A15	solute carrier family 6 (neutral amino acid transporter), member 15	12	85253492	85307394	protein_coding	neurotransmitter transport; proline transport; neutral amino acid transport; leucine transport; amino acid transport; ion transport; transmembrane transport	neurotransmitter:sodium symporter activity; proline:sodium symporter activity; neurotransmitter transporter activity	integral to membrane; integral to plasma membrane; plasma membrane	-8.25114	5.74679e-112	2.67283e-108
ENSG00000163814	5	0	2	10	7	4	1770	2884	1476	4104	4409	6426	4.67079	0	1.95531	8.9417	11.6219	2.93852	2093.2	2404.48	1980.07	3827.11	3461.45	4450.06	3.29858	0	1.38087	6.31476	8.20755	2.07523	1478.25	1698.08	1398.35	2702.76	2444.53	3142.7	1416	CDCP1	CUB domain containing protein 1	3	45123770	45187914	protein_coding			extracellular region; plasma membrane; integral to membrane	-8.20908	4.78705e-115	2.59753e-111
ENSG00000242265	39	11	25	23	20	31	13178	15158	11333	11760	18086	13653	36.4322	14.6534	24.4414	20.5659	33.2054	22.7735	15584.3	12637.7	15203.3	10966.6	14199.1	9454.81	21.5894	8.68351	14.4838	12.1872	19.6773	13.4954	9235.13	7489.01	9009.37	6498.72	8414.27	5602.85	1687.5	PEG10	paternally expressed 10	7	94285637	94299007	protein_coding	negative regulation of transforming growth factor beta receptor signaling pathway; cell differentiation; apoptotic process; placenta development	DNA binding; nucleic acid binding; zinc ion binding; protein binding	cytoplasm; nucleus	-8.53445	4.05771e-196	1.32107e-191
ENSG00000104177	10	1	1	4	2	3	2556	2809	2345	1644	2757	1761	9.34158	1.33213	0.977656	3.57668	3.32054	2.20389	3022.72	2341.95	3145.84	1533.08	2164.48	1219.51	11.6479	1.66101	1.21902	4.4597	4.14032	2.74799	3768.98	2920.14	3922.49	1911.58	2698.86	1520.58	802	MYEF2	myelin expression factor 2	15	48431625	48470714	protein_coding	myotube differentiation; neuron differentiation; transcription, DNA-templated	DNA binding; nucleic acid binding; RNA binding; nucleotide binding	Golgi apparatus; nucleus	-8.02843	3.66634e-96	1.19365e-92
ENSG00000109854	1	1	0	0	0	0	672	931	504	610	788	767	0.934158	1.33213	0	0	0	0	794.706	776.204	676.12	568.845	618.648	531.154	0.966038	1.37759	0	0	0	0	821.826	802.693	699.194	588.257	639.761	549.28	967	HTATIP2	HIV-1 Tat interactive protein 2, 30kDa	11	20385231	20405329	protein_coding	nuclear import; modulation by virus of host morphology or physiology; regulation of angiogenesis; regulation of transcription from RNA polymerase II promoter; angiogenesis; oxidation-reduction process; negative regulation of apoptotic process; cell differentiation; apoptotic process	oxidoreductase activity, acting on the aldehyde or oxo group of donors, NAD or NADP as acceptor; transcription coactivator activity; NAD binding; oxidoreductase activity; protein binding	nuclear envelope; cytoplasm; nucleus	-7.56684	2.14396e-78	3.67373e-75
ENSG00000099284	2	0	4	2	0	5	646	1337	570	1116	1101	2139	1.86832	0	3.91062	1.78834	0	3.67315	763.958	1114.7	764.66	1040.71	864.381	1481.27	1.29385	0	2.70819	1.23846	0	2.54373	529.057	771.953	529.543	720.711	598.602	1025.81	1444	H2AFY2	H2A histone family, member Y2	10	71812552	71872036	protein_coding	dosage compensation; chromatin modification; nucleosome assembly	protein heterodimerization activity; DNA binding	Barr body; nucleosome; nucleus	-7.01693	3.31246e-67	4.14784e-64
ENSG00000077420	7	2	4	3	2	8	837	1087	839	1255	1758	1534	6.53911	2.66426	3.91062	2.68251	3.32054	5.87704	989.834	906.267	1125.53	1170.33	1380.18	1062.31	4.32195	1.76091	2.58468	1.77297	2.19467	3.88436	654.22	598.987	743.903	773.515	912.216	702.12	1513	APBB1IP	amyloid beta (A4) precursor protein-binding, family B, member 1 interacting protein	10	26727132	26856732	protein_coding	platelet activation; blood coagulation; signal transduction		focal adhesion; lamellipodium; cytoskeleton; cytosol; plasma membrane	-6.8953	6.71806e-92	1.98836e-88
ENSG00000261040	0	1	0	0	0	0	391	727	364	522	504	800	0	1.33213	0	0	0	0	462.396	606.123	488.309	486.782	395.684	554.007	0	2.38093	0	0	0	0	826.445	1083.33	872.76	870.03	707.21	990.181	559.5	CTD-2319I12.1		17	58160927	58169246	processed_transcript				-7.12341	4.20598e-62	4.56447e-59
ENSG00000163393	0	0	1	0	0	1	522	530	398	589	761	580	0	0	0.977656	0	0	0.73463	617.316	441.878	533.921	549.262	597.451	401.655	0	0	0.794842	0	0	0.59726	501.883	359.25	434.082	446.554	485.733	326.549	1230	SLC22A15	solute carrier family 22, member 15	1	116519119	116612675	protein_coding	ion transport; transmembrane transport	transmembrane transporter activity	integral to membrane	-7.09576	1.00085e-60	9.87411e-58
ENSG00000110427	2	1	3	4	3	3	531	781	497	844	904	1113	1.86832	1.33213	2.93297	3.57668	4.98081	2.20389	627.959	651.145	666.73	787.058	709.719	770.762	0.231629	0.165154	0.363621	0.443427	0.617507	0.273232	77.8526	80.7271	82.6593	97.5772	87.9889	95.5568	8066	KIAA1549L	KIAA1549-like	11	33563618	33695648	protein_coding			integral to membrane	-6.92792	7.41032e-81	1.34032e-77
ENSG00000169432	2	1	2	1	1	3	674	760	585	636	843	701	1.86832	1.33213	1.95531	0.89417	1.66027	2.20389	797.071	633.636	784.783	593.091	661.828	485.448	0.313108	0.223249	0.327688	0.149853	0.278242	0.369346	133.58	106.19	131.52	99.3951	110.915	81.3555	5967	SCN9A	sodium channel, voltage-gated, type IX, alpha subunit	2	167051695	167232503	protein_coding	regulation of action potential in neuron; behavioral response to pain; response to toxic substance; post-embryonic development; ion transport; inflammatory response; transmembrane transport; sodium ion transport	sodium ion binding; voltage-gated sodium channel activity; protein binding; ion channel activity	voltage-gated sodium channel complex; membrane; integral to membrane	-7.12725	2.5494e-75	3.77276e-72
ENSG00000196793	0	1	0	0	0	0	131	192	125	303	355	369	0	1.33213	0	0	0	0	154.92	160.077	167.689	282.557	278.706	255.536	0	0.657193	0	0	0	0	76.4284	78.9721	82.7275	139.397	137.497	126.066	2027	ZNF239	zinc finger protein 239	10	44051792	44070066	protein_coding	regulation of transcription, DNA-dependent; transcription, DNA-templated	DNA binding; metal ion binding; RNA binding	nucleus	-5.75615	9.56536e-40	3.4991e-37
ENSG00000129682	19	16	19	16	10	31	2325	2954	2130	2512	3351	3028	17.749	21.3141	18.5755	14.3067	16.6027	22.7735	2749.54	2462.84	2857.41	2342.52	2630.83	2096.91	23.1107	27.7527	24.1868	18.6285	21.6181	29.653	3580.13	3206.83	3720.59	3050.16	3425.55	2730.36	768	FGF13	fibroblast growth factor 13	X	137713735	138304939	protein_coding	MAPK cascade; positive regulation of protein kinase activity; negative regulation of collateral sprouting; microtubule polymerization; establishment of neuroblast polarity; cerebral cortex cell migration; hippocampus development; learning; cell-cell signaling; nervous system development; negative regulation of microtubule depolymerization; signal transduction; protein localization to plasma membr…	protein kinase activator activity; ion channel binding; sodium channel regulator activity; beta-tubulin binding; microtubule binding; growth factor activity; protein binding	growth cone; filopodium; neuron projection; dendrite; intercalated disc; microtubule; nucleolus; axon; extracellular region; cytoplasm; plasma membrane; nucleus	-6.78437	5.09757e-163	8.29808e-159
ENSG00000069020	1	3	1	0	1	2	334	442	302	398	551	511	0.934158	3.99639	0.977656	0	1.66027	1.46926	394.988	368.51	405.136	371.148	432.583	353.872	1.48751	6.36368	1.55678	0	2.64374	2.33959	628.961	586.799	645.12	591	688.826	563.49	628	MAST4	microtubule associated serine/threonine kinase family member 4	5	65892176	66465423	protein_coding	protein phosphorylation	transferase activity, transferring phosphorus-containing groups; protein tyrosine kinase activity; protein kinase activity; magnesium ion binding; protein serine/threonine kinase activity; ATP binding; protein binding	cytoplasm	-6.36391	3.17186e-60	2.95047e-57
ENSG00000198521	4	4	12	5	1	6	988	1111	891	804	1145	965	3.73663	5.32852	11.7319	4.47085	1.66027	4.40778	1168.41	926.276	1195.28	749.756	898.924	668.27	6.44247	9.1871	20.2274	7.70836	2.86253	7.59962	2014.49	1597.03	2060.84	1292.68	1549.87	1152.19	580	ZNF43	zinc finger protein 43	19	21987752	22034927	protein_coding	regulation of transcription, DNA-dependent; transcription, DNA-templated	DNA binding; metal ion binding; nucleic acid binding	intracellular; nucleus	-6.5859	2.21369e-87	5.14793e-84
ENSG00000204442	2	1	4	7	0	4	450	632	388	632	894	795	1.86832	1.33213	3.91062	6.25919	0	2.93852	532.169	526.919	520.505	589.361	701.868	550.544	0.537181	0.383016	1.12439	1.79965	0	0.844888	153.01	151.5	149.657	169.454	201.802	158.293	3478	FAM155A	family with sequence similarity 155, member A	13	107820883	108519083	protein_coding			integral to membrane	-6.51555	1.65959e-69	2.2513e-66
ENSG00000132182	2	0	7	0	1	5	322	729	244	726	538	1391	1.86832	0	6.84359	0	1.66027	3.67315	380.796	607.791	327.328	677.019	422.377	963.279	0.840448	0	3.07854	0	0.74686	1.65234	171.298	273.41	147.246	304.552	190.003	433.324	2223	NUP210	nucleoporin 210kDa	3	13357737	13461809	protein_coding	hexose transport; mitotic nuclear envelope disassembly; glucose transport; regulation of glucose transport; cytokine-mediated signaling pathway; mRNA transport; carbohydrate metabolic process; viral process; mitotic cell cycle; protein transport; small molecule metabolic process; transmembrane transport	protein dimerization activity; calcium ion binding	nuclear envelope; nuclear pore; nuclear membrane; membrane; endoplasmic reticulum membrane	-5.56859	2.99506e-35	9.467e-33
ENSG00000269416	1	1	1	1	0	0	220	363	207	273	317	302	0.934158	1.33213	0.977656	0.89417	0	0	260.172	302.645	277.692	254.581	248.873	209.137	1.63314	2.3289	1.70919	1.56323	0	0	454.845	529.099	485.476	445.072	435.092	365.625	572	CTB-175P5.4		19	23582035	23598877	lincRNA				-6.20022	1.46994e-50	8.86235e-48
ENSG00000127990	3	7	5	2	5	12	872	1089	735	869	1132	969	2.80248	9.32491	4.88828	1.78834	8.30135	8.81556	1031.23	907.934	986.009	810.371	888.718	671.04	1.98898	6.6181	3.46933	1.26923	5.89166	6.25661	731.885	644.382	699.793	575.139	630.744	476.253	1409	SGCE	sarcoglycan, epsilon	7	94214542	94285521	protein_coding	muscle organ development; cell-matrix adhesion	calcium ion binding	sarcoglycan complex; dystrophin-associated glycoprotein complex; sarcolemma; cytoskeleton; membrane; integral to plasma membrane; cytoplasm	-6.67992	4.98369e-86	1.01409e-82
ENSG00000111348	3	0	0	1	0	1	198	333	165	287	301	393	2.80248	0	0	0.89417	0	0.73463	234.154	277.633	221.349	267.637	236.311	272.156	3.87618	0	0	1.23675	0	1.01609	323.865	384.001	306.153	370.175	326.848	376.426	723	ARHGDIB	Rho GDP dissociation inhibitor (GDI) beta	12	15094951	15114662	protein_coding	negative regulation of cell adhesion; cellular component movement; Rho protein signal transduction; actin cytoskeleton organization; immune response; regulation of small GTPase mediated signal transduction; small GTPase mediated signal transduction; multicellular organismal development	Rho GDP-dissociation inhibitor activity; GTPase activator activity	cytoplasmic membrane-bounded vesicle; cytoskeleton; cytosol; cytoplasm	-5.99769	6.51563e-47	3.36713e-44
ENSG00000171649	4	2	8	5	5	4	705	838	659	693	953	753	3.73663	2.66426	7.82125	4.47085	8.30135	2.93852	833.731	698.667	884.054	646.245	748.188	521.459	2.31371	1.6497	4.84288	2.76833	5.14016	1.81952	516.242	432.611	547.402	400.152	463.274	322.885	1615	ZIK1	zinc finger protein interacting with K protein 1	19	58089824	58105145	protein_coding	regulation of transcription, DNA-dependent; transcription, DNA-templated	nucleic acid binding; metal ion binding; DNA binding	intracellular; nucleus	-6.50303	3.90271e-77	6.35302e-74
ENSG00000256223	0	1	2	3	0	2	391	405	373	393	628	411	0	1.33213	1.95531	2.68251	0	1.46926	462.396	337.661	500.383	366.485	493.035	284.621	0	2.15207	3.15882	4.33362	0	2.3736	747.004	545.495	808.373	592.06	796.502	459.807	619	ZNF10	zinc finger protein 10	12	133707161	133736051	protein_coding	regulation of transcription, DNA-dependent; transcription, DNA-templated	nucleic acid binding; DNA binding; metal ion binding; protein binding	intracellular; nucleus	-6.49431	1.10854e-51	7.30291e-49
ENSG00000121413	0	0	1	2	1	1	222	315	155	265	338	451	0	0	0.977656	1.78834	1.66027	0.73463	262.537	262.626	207.934	247.121	265.359	312.321	0	0	0.657027	1.20184	1.11577	0.493703	176.436	176.496	139.741	166.076	178.333	209.893	1488	ZSCAN18	zinc finger and SCAN domain containing 18	19	58595205	58629794	protein_coding	regulation of transcription from RNA polymerase II promoter; regulation of transcription, DNA-dependent; transcription from RNA polymerase II promoter; transcription, DNA-templated	sequence-specific DNA binding RNA polymerase II transcription factor activity; DNA binding; metal ion binding; nucleic acid binding; sequence-specific DNA binding transcription factor activity	intracellular; nucleus	-6.21435	1.55063e-46	7.88813e-44
ENSG00000196867	5	2	1	2	6	1	630	646	558	504	855	609	4.67079	2.66426	0.977656	1.78834	9.96162	0.73463	745.037	538.591	748.562	469.996	671.249	421.737	7.99793	4.56209	1.67407	3.06223	17.0576	1.25793	1275.75	922.245	1281.78	804.788	1149.4	722.153	584	ZFP28	ZFP28 zinc finger protein	19	57050317	57068169	protein_coding	regulation of transcription, DNA-dependent; transcription, DNA-templated	DNA binding; metal ion binding; nucleic acid binding	intracellular; nucleus	-6.4971	2.44987e-57	1.94538e-54
ENSG00000149292	0	0	0	0	0	1	175	173	132	204	268	221	0	0	0	0	0	0.73463	206.955	144.236	177.079	190.237	210.403	153.044	0	0	0	0	0	1.07089	301.683	210.256	258.133	277.313	306.71	223.097	686	TTC12	tetratricopeptide repeat domain 12	11	113185251	113254266	protein_coding		protein binding; binding		-5.94542	4.56602e-38	1.5648e-35
ENSG00000114948	8	9	3	1	4	4	400	475	392	416	611	480	7.47327	11.9892	2.93297	0.89417	6.64108	2.93852	473.039	396.023	525.871	387.934	479.688	332.404	2.62128	4.20525	1.02875	0.313634	2.32939	1.0307	165.92	138.907	184.452	136.069	168.253	116.592	2851	ADAM23	ADAM metallopeptidase domain 23	2	207308263	207485851	protein_coding	central nervous system development; cell adhesion; proteolysis	integrin binding; metallopeptidase activity; zinc ion binding; metalloendopeptidase activity; protein binding	extracellular region; integral to plasma membrane	-5.37987	5.39952e-53	3.82157e-50
ENSG00000130413	2	0	3	2	4	1	378	389	306	328	561	412	1.86832	0	2.93297	1.78834	6.64108	0.73463	447.022	324.322	410.502	305.871	440.434	285.313	1.707	0	2.67973	1.63393	6.06768	0.671202	408.426	296.32	375.059	279.462	402.406	260.679	1094.5	STK33	serine/threonine kinase 33	11	8413418	8615836	protein_coding	protein autophosphorylation; protein phosphorylation	transferase activity, transferring phosphorus-containing groups; protein tyrosine kinase activity; protein kinase activity; protein serine/threonine kinase activity; ATP binding; protein binding	Golgi apparatus; perinuclear region of cytoplasm; cytoplasm; nucleus	-6.20286	1.00202e-50	6.15524e-48
ENSG00000134775	1	1	7	11	1	7	305	430	256	543	640	797	0.934158	1.33213	6.84359	9.83587	1.66027	5.14241	360.692	358.505	343.426	506.365	502.456	551.929	0.225642	0.32177	1.65304	2.37581	0.401031	1.24213	87.1237	86.5953	82.9532	122.31	121.366	133.316	4140	FHOD3	formin homology 2 domain containing 3	18	33877677	34360018	protein_coding	negative regulation of actin filament polymerization; sarcomere organization; actin filament organization; actin filament network formation	actin binding; protein binding; binding	Z disc; cytoskeleton; nucleolus; cytoplasm; nucleus; striated muscle thin filament; sarcomere	-5.80957	3.44266e-58	2.87392e-55
ENSG00000169515	0	0	1	0	0	1	95	206	65	205	183	508	0	0	0.977656	0	0	0.73463	112.347	171.749	87.1981	191.169	143.671	351.794	0	0	0.304281	0	0	0.228643	34.9663	53.4543	27.1391	59.4987	44.7155	109.491	3213	CCDC8	coiled-coil domain containing 8	19	46913629	46916841	protein_coding	negative regulation of phosphatase activity		plasma membrane	-4.97424	6.65575e-24	1.15878e-21
ENSG00000071073	9	3	1	7	2	5	755	854	715	488	736	565	8.40743	3.99639	0.977656	6.25919	3.32054	3.67315	892.861	712.007	959.179	455.076	577.824	391.267	9.15842	4.35336	1.06498	6.81829	3.61715	4.00125	972.616	775.607	1044.86	495.725	629.438	426.217	918	MGAT4A	mannosyl (alpha-1,3-)-glycoprotein beta-1,4-N-acetylglucosaminyltransferase, isozyme A	2	99235569	99347589	protein_coding	N-glycan processing; protein N-linked glycosylation via asparagine; post-translational protein modification; cellular protein metabolic process; carbohydrate metabolic process	alpha-1,3-mannosylglycoprotein 4-beta-N-acetylglucosaminyltransferase activity; transferase activity, transferring hexosyl groups; metal ion binding	Golgi membrane; membrane; extracellular region; integral to membrane	-6.59136	2.14645e-72	3.03835e-69
ENSG00000185842	0	0	0	0	0	1	187	195	166	154	237	234	0	0	0	0	0	0.73463	221.146	162.578	222.69	143.61	186.066	162.047	0	0	0	0	0	0.790775	238.047	175.003	239.71	154.586	200.286	174.432	929	DNAH14	dynein, axonemal, heavy chain 14	1	225083964	225586996	protein_coding	microtubule-based movement	microtubule motor activity; ATP binding; nucleoside-triphosphatase activity; nucleotide binding	dynein complex; cilium; microtubule; cytoplasm	-6.15343	4.06761e-41	1.55799e-38
ENSG00000223756	0	0	2	1	0	5	113	273	118	332	243	526	0	0	1.95531	0.89417	0	3.67315	133.634	227.609	158.298	309.601	190.776	364.259	0	0	2.03784	0.931912	0	3.82819	139.274	237.216	164.98	322.669	198.829	379.634	959.5	TSSC2	tumor suppressing subtransferable candidate 2 pseudogene	11	3402191	3430208	pseudogene				-5.35004	5.11733e-31	1.35451e-28
ENSG00000184937	0	0	0	0	0	0	81	102	88	156	205	144	0	0	0	0	0	0	95.7904	85.0407	118.053	145.475	160.943	99.7212	0	0	0	0	0	0	39.5665	35.1263	48.762	60.0888	66.4778	41.1901	2421	WT1	Wilms tumor 1	11	32409321	32457176	protein_coding	positive regulation of metanephric ureteric bud development; negative regulation of metanephric glomerular mesangial cell proliferation; metanephric epithelium development; posterior mesonephric tubule development; visceral serous pericardium development; adrenal cortex formation; thorax and anterior abdomen determination; regulation of organ formation; cellular response to gonadotropin stimulus;…	C2H2 zinc finger domain binding; transcription regulatory region DNA binding; RNA polymerase II core promoter proximal region sequence-specific DNA binding transcription factor activity involved in positive regulation of transcription; sequence-specific DNA binding; double-stranded DNA binding; metal ion binding; zinc ion binding; protein binding; sequence-specific DNA binding transcription facto…	nuclear speck; nucleoplasm; nucleolus; cytoplasm; nucleus	-5.21143	1.97259e-27	4.3393e-25
ENSG00000155961	0	0	1	0	0	0	69	71	53	139	181	146	0	0	0.977656	0	0	0	81.5992	59.195	71.1	129.622	142.101	101.106	0	0	0.278932	0	0	0	23.2808	16.8887	20.2853	36.982	40.5423	28.8463	3505	RAB39B	RAB39B, member RAS oncogene family	X	154487526	154493874	protein_coding	GTP catabolic process; nucleocytoplasmic transport; synapse organization; vesicle-mediated transport; intracellular protein transport; signal transduction; protein transport; small GTPase mediated signal transduction	GTPase activity; GTP binding	Golgi apparatus; intracellular; membrane; cytoplasm; plasma membrane; nucleus	-4.66693	5.65135e-23	9.53322e-21
ENSG00000228286	0	0	0	0	0	0	79	249	58	255	142	520	0	0	0	0	0	0	93.4252	207.599	77.8075	237.796	111.482	360.104	0	0	0	0	0	0	107.819	239.584	89.7952	274.433	128.658	415.585	866.5	AP000593.5		11	71960900	71962332	pseudogene				-4.85018	1.6594e-20	2.3411e-18
ENSG00000115648	0	0	0	1	0	0	29	88	23	218	134	420	0	0	0	0.89417	0	0	34.2953	73.3684	30.8547	203.292	105.202	290.853	0	0	0	1.02425	0	0	39.2845	84.0417	35.3433	232.866	120.506	333.165	873	MLPH	melanophilin	2	238394071	238463961	protein_coding	melanosome localization; protein targeting; melanocyte differentiation; intracellular protein transport; pigmentation	myosin V binding; microtubule plus-end binding; actin binding; Rab GTPase binding; metal ion binding; myosin binding; protein binding	microtubule plus-end; stress fiber; cortical actin cytoskeleton; melanosome; microtubule organizing center; actin cytoskeleton	-3.86136	1.81017e-13	1.51501e-11
ENSG00000112319	1	1	0	0	0	0	90	175	88	127	193	153	0.934158	1.33213	0	0	0	0	106.434	145.903	118.053	118.432	151.522	105.954	0.391271	0.55796	0	0	0	0	44.5796	61.1112	49.4462	49.6049	63.4646	44.3785	2387.5	EYA4	eyes absent homolog 4 (Drosophila)	6	133561736	133853258	protein_coding	anatomical structure morphogenesis; middle ear morphogenesis; chromatin modification; sensory perception of sound; DNA repair; regulation of transcription, DNA-dependent; visual perception; multicellular organismal development; transcription, DNA-templated; inner ear development	protein tyrosine phosphatase activity; metal ion binding	cytoplasm; nucleus	-5.23101	1.29211e-30	3.33867e-28
ENSG00000131849	1	1	2	4	0	1	226	242	172	196	337	270	0.934158	1.33213	1.95531	3.57668	0	0.73463	267.267	201.763	230.74	182.776	264.574	186.977	0.34682	0.494572	0.725937	1.32789	0	0.272742	99.2267	74.9074	85.6653	67.8583	98.2269	69.4179	2693.5	ZNF132	zinc finger protein 132	19	58944181	58951589	protein_coding	regulation of transcription, DNA-dependent; transcription, DNA-templated	DNA binding; metal ion binding; nucleic acid binding; sequence-specific DNA binding transcription factor activity	intracellular; nucleus	-5.71365	1.317e-41	5.10449e-39
ENSG00000197013	2	0	4	2	1	0	269	255	240	173	301	244	1.86832	0	3.91062	1.78834	1.66027	0	318.119	212.602	321.962	161.328	236.311	168.972	2.47132	0	5.17278	2.36553	2.19612	0	420.792	281.219	425.876	213.397	312.581	223.508	756	ZNF429	zinc finger protein 429	19	21679484	21739072	protein_coding	regulation of transcription, DNA-dependent; transcription, DNA-templated	DNA binding; metal ion binding; nucleic acid binding	intracellular; nucleus	-5.72484	3.86182e-42	1.59151e-39
ENSG00000175471	4	1	1	2	1	8	434	478	351	294	485	378	3.73663	1.33213	0.977656	1.78834	1.66027	5.87704	513.247	398.524	470.87	274.165	380.767	261.768	2.04411	0.728736	0.534823	0.978304	0.908244	3.21501	280.77	218.011	257.587	149.981	208.297	143.199	1828	MCTP1	multiple C2 domains, transmembrane 1	5	94039446	94620279	protein_coding	calcium-mediated signaling	calcium ion binding; protein binding	integral to membrane	-6.35798	3.79825e-57	2.94428e-54
ENSG00000214029	1	0	0	0	0	1	196	143	195	143	271	199	0.934158	0	0	0	0	0.73463	231.789	119.224	261.594	133.352	212.759	137.809	0.324755	0	0	0	0	0.25539	80.5803	41.4475	90.9418	46.3592	73.9644	47.9086	2876.5	ZNF891	zinc finger protein 891	12	133694740	133707059	protein_coding	regulation of transcription, DNA-dependent; transcription, DNA-templated	DNA binding; metal ion binding; nucleic acid binding	intracellular; nucleus	-5.72924	6.74172e-33	1.87599e-30
ENSG00000186104	0	0	0	0	0	1	110	107	105	137	193	155	0	0	0	0	0	0.73463	130.086	89.2093	140.858	127.757	151.522	107.339	0	0	0	0	0	0.590301	104.529	71.6829	113.185	102.657	121.753	86.2505	1244.5	CYP2R1	cytochrome P450, family 2, subfamily R, polypeptide 1	11	14899553	14913798	protein_coding	oxidation-reduction process; vitamin metabolic process; steroid metabolic process; xenobiotic metabolic process; vitamin D metabolic process; small molecule metabolic process; response to ionizing radiation; response to metal ion; response to cesium ion; calcitriol biosynthetic process from calciol	oxidoreductase activity, acting on paired donors, with incorporation or reduction of molecular oxygen; monooxygenase activity; iron ion binding; heme binding; vitamin D3 25-hydroxylase activity	endoplasmic reticulum membrane; intracellular membrane-bounded organelle	-5.44525	2.54559e-30	6.47474e-28
ENSG00000135406	11	16	7	14	11	33	669	1591	423	1634	1102	3367	10.2757	21.3141	6.84359	12.5184	18.263	24.2428	791.158	1326.47	567.458	1523.76	865.166	2331.67	12.233	25.3739	8.14713	14.9028	21.7416	28.8605	941.855	1579.13	675.546	1814	1029.96	2775.8	840	PRPH	peripherin	12	49687035	49692465	protein_coding	intermediate filament cytoskeleton organization	structural molecule activity; protein binding	C-fiber; type III intermediate filament; photoreceptor outer segment membrane; neurofilament; intermediate filament; axon	-5.12456	1.95875e-34	6.01614e-32
ENSG00000153291	7	8	2	2	2	0	250	306	236	225	358	221	6.53911	10.657	1.95531	1.78834	3.32054	0	295.649	255.122	316.596	209.82	281.061	153.044	9.92278	16.1715	2.96709	2.71372	5.03876	0	448.633	387.135	480.419	318.391	426.496	232.237	659	SLC25A27	solute carrier family 25, member 27	6	46620678	46645930	protein_coding	negative regulation of mitochondrial calcium ion concentration; generation of precursor metabolites and energy; cellular triglyceride homeostasis; inner ear development; neuron death; transport; positive regulation of cell proliferation; negative regulation of apoptotic process; regulation of glucose import; negative regulation of mitochondrial membrane potential		apical part of cell; neuronal cell body; mitochondrial inner membrane; mitochondrion; integral to membrane	-4.8389	1.35899e-35	4.42447e-33
ENSG00000136531	0	1	1	2	0	1	202	242	170	160	243	179	0	1.33213	0.977656	1.78834	0	0.73463	238.885	201.763	228.057	149.205	190.776	123.959	0	0.171049	0.125534	0.229628	0	0.0943285	30.6734	25.9069	29.2831	19.1583	24.4962	15.9167	7788	SCN2A	sodium channel, voltage-gated, type II, alpha subunit	2	166095912	166248818	protein_coding	ion transport; transmembrane transport; myelination; apoptotic process; sodium ion transport; intrinsic apoptotic signaling pathway in response to osmotic stress; nervous system development; neuron apoptotic process	ion channel activity; voltage-gated sodium channel activity; protein binding	membrane; integral to membrane; voltage-gated sodium channel complex; paranode region of axon; node of Ranvier; T-tubule; intercalated disc; axon; integral to plasma membrane	-5.96329	4.26552e-42	1.73591e-39
ENSG00000180771	0	0	1	5	2	1	199	207	160	234	327	291	0	0	0.977656	4.47085	3.32054	0.73463	235.337	172.583	214.641	218.213	256.723	201.52	0	0	0.225735	1.03229	0.766691	0.169621	54.3378	39.8482	49.5593	50.3839	59.2758	46.5296	4331	SRSF8	serine/arginine-rich splicing factor 8	11	94800056	94804388	pseudogene				-5.95097	9.26025e-42	3.67666e-39
ENSG00000205189	21	25	12	18	9	8	1147	1234	1081	803	1311	977	19.6173	33.3032	11.7319	16.0951	14.9424	5.87704	1356.44	1028.83	1450.17	748.824	1029.25	676.58	3.42751	5.81868	2.04977	2.8121	2.61072	1.02683	236.995	179.755	253.371	130.833	179.829	118.211	5723.5	ZBTB10	zinc finger and BTB domain containing 10	8	81397854	81438500	protein_coding	regulation of transcription, DNA-dependent; transcription, DNA-templated	DNA binding; metal ion binding; protein binding	nucleus	-5.36071	3.92386e-55	2.83887e-52
ENSG00000139737	6	1	1	6	3	4	313	388	265	369	427	317	5.60495	1.33213	0.977656	5.36502	4.98081	2.93852	370.153	323.488	355.5	344.105	335.232	219.525	6.23465	1.48179	1.08749	5.96776	5.54039	3.26865	411.739	359.831	395.439	382.764	372.894	244.188	899	SLAIN1	SLAIN motif family, member 1	13	78272023	78338377	protein_coding				-5.81055	8.75839e-50	5.00258e-47
ENSG00000242732	5	3	2	2	0	6	159	351	174	254	218	343	4.67079	3.99639	1.95531	1.78834	0	4.40778	188.033	292.64	233.423	236.863	171.149	237.53	1.07647	0.921039	0.450637	0.412155	0	1.01585	43.3356	67.4441	53.7964	54.5894	39.4443	54.7431	4339	RGAG4	retrotransposon gag domain containing 4	X	71346958	71351758	protein_coding				-5.13996	9.69655e-39	3.50767e-36
ENSG00000116141	18	8	9	7	5	18	570	668	481	468	713	656	16.8149	10.657	8.79891	6.25919	8.30135	13.2233	674.081	556.933	645.266	436.425	559.767	454.285	4.14414	2.6265	2.16855	1.54262	2.04593	3.25899	166.132	137.26	159.03	107.56	137.959	111.962	4057.5	MARK1	MAP/microtubule affinity-regulating kinase 1	1	220701568	220837803	protein_coding	microtubule cytoskeleton organization; protein phosphorylation; Wnt signaling pathway; intracellular signal transduction; cytoskeleton organization; neuron migration	phosphatidic acid binding; phosphatidylserine binding; tau-protein kinase activity; phosphatidylinositol-4,5-bisphosphate binding; transferase activity, transferring phosphorus-containing groups; protein tyrosine kinase activity; protein kinase activity; magnesium ion binding; protein serine/threonine kinase activity; ATP binding; protein binding	microtubule cytoskeleton; cytoskeleton; cytoplasm; plasma membrane	-5.26128	5.69723e-69	7.41939e-66
ENSG00000242516	2	3	1	0	0	3	119	179	89	137	146	176	1.86832	3.99639	0.977656	0	0	2.20389	140.729	149.238	119.394	127.757	114.623	121.881	1.08026	2.31072	0.565283	0	0	1.27429	81.3698	86.2897	69.034	73.8693	66.275	70.4721	1729.5	LINC00960	long intergenic non-protein coding RNA 960	3	75721542	75728454	lincRNA				-4.91526	3.44125e-33	9.74232e-31
ENSG00000197016	0	0	0	0	0	1	169	189	197	109	167	130	0	0	0	0	0	0.73463	199.859	157.575	264.277	101.646	131.11	90.0261	0	0	0	0	0	0.375386	102.125	80.5188	135.042	51.9397	66.9951	46.0021	1957	ZNF470	zinc finger protein 470	19	57078880	57100279	protein_coding	regulation of transcription, DNA-dependent; transcription, DNA-templated	DNA binding; metal ion binding; nucleic acid binding	intracellular; nucleus	-6.12686	2.11966e-38	7.34146e-36
ENSG00000079215	6	1	3	3	1	1	224	242	157	178	197	195	5.60495	1.33213	2.93297	2.68251	1.66027	0.73463	264.902	201.763	210.617	165.991	154.662	135.039	9.894	2.35151	5.17735	4.73523	2.93075	1.29679	467.611	356.157	371.786	293.011	273.013	238.374	566.5	SLC1A3	solute carrier family 1 (glial high affinity glutamate transporter), member 3	5	36606457	36688436	protein_coding	D-aspartate import; neurotransmitter uptake; dicarboxylic acid transport; cell morphogenesis involved in neuron differentiation; auditory behavior; cranial nerve development; positive regulation of synaptic transmission; gamma-aminobutyric acid biosynthetic process; glutamate biosynthetic process; L-glutamate import; synaptic transmission; response to light stimulus; sensory perception of sound; …	L-glutamate transmembrane transporter activity; high-affinity glutamate transmembrane transporter activity; sodium:dicarboxylate symporter activity; glutamate binding; amino acid binding; protein binding	neuronal cell body; cell surface; fibril; cell projection; membrane; plasma membrane; integral to membrane	-5.18789	5.73163e-42	2.30376e-39
ENSG00000142408	0	2	6	1	1	0	67	96	47	115	123	183	0	2.66426	5.86594	0.89417	1.66027	0	79.2341	80.0383	63.0509	107.241	96.5657	126.729	0	0.304591	0.670623	0.102226	0.18981	0	9.05843	9.15037	7.20829	12.2603	11.0399	14.4883	8747	CACNG8	calcium channel, voltage-dependent, gamma subunit 8	19	54466294	54493469	protein_coding	regulation of alpha-amino-3-hydroxy-5-methyl-4-isoxazole propionate selective glutamate receptor activity; synaptic transmission; calcium ion transport	voltage-gated calcium channel activity	endocytic vesicle membrane; alpha-amino-3-hydroxy-5-methyl-4-isoxazolepropionic acid selective glutamate receptor complex; postsynaptic density; voltage-gated calcium channel complex; postsynaptic membrane; cell junction; plasma membrane; integral to membrane	-3.84467	1.64611e-19	2.17855e-17
ENSG00000189343	4	2	3	2	2	4	103	203	171	200	179	471	3.73663	2.66426	2.93297	1.78834	3.32054	2.93852	121.808	169.248	229.398	186.507	140.531	326.171	4.13802	2.95045	3.24803	1.98044	3.67723	3.25418	134.892	187.428	254.04	206.541	155.626	361.209	903	RPS2P46	ribosomal protein S2 pseudogene 46	17	19349246	19350169	pseudogene				-4.60744	7.62198e-26	1.50393e-23
ENSG00000130224	86	36	37	36	22	33	2406	2388	2108	1449	2307	1547	80.3376	47.9567	36.1733	32.1901	36.5259	24.2428	2845.33	1990.95	2827.9	1351.24	1811.2	1071.31	17.3011	10.3277	7.79009	6.9323	7.86604	5.2208	612.756	428.761	609.002	290.996	390.05	230.712	4643.5	LRCH2	leucine-rich repeats and calponin homology (CH) domain containing 2	X	114345185	114468635	protein_coding		protein binding		-5.12626	2.74512e-61	2.79291e-58
ENSG00000102409	77	43	38	36	19	78	1614	2070	1762	1801	2439	2052	71.9302	57.2816	37.1509	32.1901	31.5451	57.3011	1908.71	1725.83	2363.74	1679.49	1914.83	1421.03	60.0921	47.8543	31.0367	26.8923	26.3535	47.8706	1594.58	1441.79	1974.72	1403.08	1599.69	1187.16	1197	BEX4	brain expressed, X-linked 4	X	102470020	102472174	protein_coding			cytoplasm; nucleus	-4.84037	1.733e-63	2.08968e-60
ENSG00000119514	0	0	2	1	0	0	33	31	10	85	99	153	0	0	1.95531	0.89417	0	0	39.0257	25.8457	13.4151	79.2653	77.7236	105.954	0	0	1.11509	0.509934	0	0	22.2559	14.7395	7.65046	45.204	44.3248	60.4241	1753.5	GALNT12	UDP-N-acetyl-alpha-D-galactosamine:polypeptide N-acetylgalactosaminyltransferase 12 (GalNAc-T12)	9	101569981	101612363	protein_coding	post-translational protein modification; cellular protein metabolic process; O-glycan processing	polypeptide N-acetylgalactosaminyltransferase activity	Golgi membrane; integral to membrane	-3.13147	9.88587e-10	5.24193e-08
ENSG00000136167	0	0	0	0	0	2	85	81	64	82	145	119	0	0	0	0	0	1.46926	100.521	67.5323	85.8566	76.4677	113.838	82.4085	0	0	0	0	0	1.85513	126.92	85.268	108.405	96.5501	143.734	104.051	792	LCP1	lymphocyte cytosolic protein 1 (L-plastin)	13	46700055	46786006	protein_coding	regulation of intracellular protein transport; T cell activation involved in immune response; actin filament bundle assembly; organ regeneration	actin filament binding; identical protein binding; actin binding; calcium ion binding; protein binding	ruffle membrane; actin cytoskeleton; actin filament; ruffle; cell junction; phagocytic cup; cytosol; cytoplasm; plasma membrane	-5.02252	4.30419e-25	8.19483e-23
ENSG00000046774	0	0	2	1	0	0	89	128	56	86	94	102	0	0	1.95531	0.89417	0	0	105.251	106.718	75.1245	80.1978	73.7982	70.6358	0	0	0.982075	0.449106	0	0	52.8635	53.6	37.732	40.2802	37.0659	35.4776	1991	MAGEC2	melanoma antigen family C, 2	X	141290131	141293076	protein_coding	positive regulation of ubiquitin-protein ligase activity; cellular protein catabolic process	ubiquitin protein ligase binding; protein binding	cytoplasm; nucleus	-4.96416	5.30422e-27	1.12136e-24
ENSG00000178662	2	0	0	0	0	1	135	159	113	74	123	96	1.86832	0	0	0	0	0.73463	159.651	132.563	151.59	69.0074	96.5657	66.4808	0.882739	0	0	0	0	0.347097	75.4315	62.6333	71.6232	32.6045	45.6252	31.4107	2116.5	CSRNP3	cysteine-serine-rich nuclear protein 3	2	166326157	166545917	protein_coding	positive regulation of apoptotic process; positive regulation of transcription from RNA polymerase II promoter; negative regulation of phosphatase activity; apoptotic process; transcription, DNA-templated	sequence-specific DNA binding transcription factor activity; DNA binding; RNA polymerase II transcription regulatory region sequence-specific DNA binding transcription factor activity involved in positive regulation of transcription; sequence-specific DNA binding	nucleus	-5.51131	9.46082e-34	2.72581e-31
ENSG00000174599	1	1	2	0	1	5	184	157	138	131	233	157	0.934158	1.33213	1.95531	0	1.66027	3.67315	217.598	130.896	185.128	122.162	182.925	108.724	0.462684	0.659797	0.968456	0	0.822323	1.81929	107.775	64.8321	91.693	60.5061	90.6019	53.8503	2019	TRAM1L1	translocation associated membrane protein 1-like 1	4	118004718	118006736	protein_coding	protein transport		endoplasmic reticulum membrane; integral to membrane	-5.24944	1.24063e-31	3.33811e-29
ENSG00000184005	0	0	0	0	0	0	92	86	67	71	96	74	0	0	0	0	0	0	108.799	71.7009	89.8811	66.2098	75.3683	51.2456	0	0	0	0	0	0	28.179	18.5706	23.2792	17.1484	19.5204	13.2726	3861	ST6GALNAC3	ST6 (alpha-N-acetyl-neuraminyl-2,3-beta-galactosyl-1,3)-N-acetylgalactosaminide alpha-2,6-sialyltransferase 3	1	76540404	77100286	protein_coding	glycosylceramide metabolic process; sialylation; glycoprotein metabolic process; glycosphingolipid metabolic process; protein glycosylation	sialyltransferase activity	Golgi membrane; integral to membrane	-5.1699	5.84636e-26	1.16061e-23
ENSG00000162997	0	1	0	0	0	0	92	97	80	78	122	65	0	1.33213	0	0	0	0	108.799	80.872	107.321	72.7375	95.7806	45.013	0	2.128	0	0	0	0	173.8	129.188	171.439	116.194	153.004	71.9058	626	PRORSD1P	prolyl-tRNA synthetase associated domain containing 1, pseudogene	2	55509455	55511658	pseudogene				-4.99088	2.63415e-24	4.76444e-22
ENSG00000162415	4	1	4	7	1	13	234	454	237	299	308	367	3.73663	1.33213	3.91062	6.25919	1.66027	9.55019	276.728	378.514	317.938	278.827	241.807	254.15	1.20362	0.429096	1.25966	2.01617	0.534795	3.07624	89.1377	121.924	102.412	89.8139	77.8891	81.8652	3104.5	ZSWIM5	zinc finger, SWIM-type containing 5	1	45482071	45771881	protein_coding		zinc ion binding		-5.68825	3.74753e-52	2.54184e-49
ENSG00000171291	5	4	9	5	3	8	355	378	332	212	344	265	4.67079	5.32852	8.79891	4.47085	4.98081	5.87704	419.822	315.151	445.381	197.697	270.07	183.515	1.9584	2.23418	3.68927	1.87457	2.08839	2.46417	176.026	132.139	186.743	82.8918	113.237	76.9453	2385	ZNF439	zinc finger protein 439	19	11959541	11994565	protein_coding	regulation of transcription, DNA-dependent; transcription, DNA-templated	DNA binding; metal ion binding; nucleic acid binding	nucleus; intracellular	-5.31152	7.65068e-51	4.79006e-48
ENSG00000189369	8	6	15	5	5	25	499	528	430	427	668	487	7.47327	7.99278	14.6648	4.47085	8.30135	18.3658	590.116	440.21	576.849	398.191	524.438	337.251	2.62773	2.8104	5.15641	1.57203	2.9189	6.45772	207.495	154.786	202.83	140.011	184.402	118.583	2844	GSPT2	G1 to S phase transition 2	X	51486481	51489324	protein_coding	translational termination; nuclear-transcribed mRNA catabolic process, nonsense-mediated decay; cellular protein metabolic process; cell cycle; mRNA metabolic process; RNA metabolic process; gene expression; translation	GTPase activity; GTP binding; protein binding	cytosol	-5.0533	3.86418e-43	1.63384e-40
ENSG00000131797	0	1	0	1	0	1	35	91	18	129	74	168	0	1.33213	0	0.89417	0	0.73463	41.3909	75.8696	24.1472	120.297	58.0964	116.341	0	0.919344	0	0.617095	0	0.506991	28.5652	52.36	16.6647	83.0205	40.0942	80.2908	1449	CLUHP3	clustered mitochondria (cluA/CLU1) homolog pseudogene 3	16	31711911	31721097	pseudogene				-3.8017	3.29486e-13	2.68177e-11
ENSG00000131459	7	11	24	24	15	21	386	759	305	696	696	1121	6.53911	14.6534	23.4637	21.4601	24.9041	15.4272	456.483	632.803	409.16	649.043	546.42	776.302	10.3385	23.1675	37.0968	33.929	39.374	24.3909	721.712	1000.48	646.894	1026.15	863.906	1227.35	632.5	GFPT2	glutamine-fructose-6-phosphate transaminase 2	5	179727690	179780387	protein_coding	UDP-N-acetylglucosamine biosynthetic process; dolichol-linked oligosaccharide biosynthetic process; energy reserve metabolic process; protein N-linked glycosylation via asparagine; post-translational protein modification; carbohydrate biosynthetic process; cellular protein metabolic process; fructose 6-phosphate metabolic process; glutamine metabolic process; metabolic process; carbohydrate metab…	glutamine-fructose-6-phosphate transaminase (isomerizing) activity; carbohydrate binding	cytosol	-4.56639	4.33869e-41	1.6425e-38
ENSG00000187068	0	0	4	1	0	8	105	151	109	146	163	167	0	0	3.91062	0.89417	0	5.87704	124.173	125.894	146.224	136.15	127.969	115.649	0	0	0.662705	0.151529	0	0.99594	21.0427	21.3343	24.7796	23.0723	21.686	19.5982	5901	C3orf70	chromosome 3 open reading frame 70	3	184795838	184870802	protein_coding				-4.9972	6.96403e-31	1.82845e-28
ENSG00000135838	9	3	8	8	5	12	238	312	211	269	374	324	8.40743	3.99639	7.82125	7.15336	8.30135	8.81556	281.458	260.124	283.058	250.851	293.622	224.373	7.20431	3.4245	6.70201	6.1297	7.11341	7.55404	241.181	222.9	242.552	214.954	251.605	192.264	1167	NPL	N-acetylneuraminate pyruvate lyase (dihydrodipicolinate synthase)	1	182758428	182799519	protein_coding	N-acetylneuraminate catabolic process; metabolic process; carbohydrate metabolic process	N-acetylneuraminate lyase activity; lyase activity	cytoplasm	-4.80211	1.03268e-49	5.69849e-47
ENSG00000018869	0	0	0	1	0	0	74	68	71	66	125	69	0	0	0	0.89417	0	0	87.5122	56.6938	95.2471	61.5472	98.1359	47.7831	0	0	0	1.23761	0	0	121.124	78.4689	131.83	85.1864	135.828	66.1357	722.5	ZNF582	zinc finger protein 582	19	56887413	56904914	protein_coding	regulation of transcription, DNA-dependent; transcription, DNA-templated	nucleic acid binding; DNA binding; metal ion binding	intracellular; nucleus	-4.83363	1.38891e-21	2.16357e-19
ENSG00000166402	46	36	45	15	11	58	758	1070	619	874	1026	1028	42.9713	47.9567	43.9945	13.4125	18.263	42.6085	896.409	892.093	830.394	815.034	805.499	711.898	21.2835	23.7527	21.7903	6.64316	9.04555	21.1038	443.987	441.849	411.29	403.682	398.959	352.599	2019	TUB	tubby bipartite transcription factor	11	8040791	8127659	protein_coding	multicellular organismal macromolecule metabolic process; phagocytosis; positive regulation of phagocytosis; response to hormone; sensory perception of sound; phototransduction; retina development in camera-type eye; detection of visible light	G-protein coupled photoreceptor activity; protein binding	intracellular membrane-bounded organelle; cytosol; extracellular region; cytoplasm; plasma membrane; nucleus	-4.00741	1.29952e-43	5.64113e-41
ENSG00000163235	10	11	18	25	3	30	411	473	332	569	829	646	9.34158	14.6534	17.5978	22.3542	4.98081	22.0389	486.048	394.355	445.381	530.611	650.837	447.36	11.5044	18.0461	21.6722	27.5299	6.134	27.1415	598.581	485.659	548.499	653.462	801.523	550.936	812	TGFA	transforming growth factor, alpha	2	70674412	70781325	protein_coding	MAPK cascade; epidermal growth factor receptor signaling pathway; wound healing; activation of MAPK activity; response to drug; angiogenesis; mammary gland alveolus development; positive regulation of cell division; negative regulation of apoptotic process; positive regulation of epithelial cell proliferation; positive regulation of mitosis; positive regulation of epidermal growth factor-activate…	glycoprotein binding; growth factor activity; epidermal growth factor receptor binding; MAP kinase kinase activity; protein binding	cytoplasmic vesicle; basolateral plasma membrane; cell surface; extracellular space; perinuclear region of cytoplasm; plasma membrane; nucleus; integral to membrane	-4.54536	3.56989e-44	1.59212e-41
ENSG00000136002	6	4	7	12	5	12	126	300	78	355	263	734	5.60495	5.32852	6.84359	10.73	8.30135	8.81556	149.007	250.12	104.638	331.049	206.478	508.301	3.42183	3.25306	4.17802	6.5507	5.06798	5.38191	90.9691	152.698	63.8814	202.106	126.055	310.318	1638	ARHGEF4	Rho guanine nucleotide exchange factor (GEF) 4	2	131594489	131804836	protein_coding	neurotrophin TRK receptor signaling pathway; apoptotic signaling pathway; filopodium assembly; lamellipodium assembly; positive regulation of apoptotic process; intracellular signal transduction; regulation of Rho protein signal transduction; regulation of small GTPase mediated signal transduction; small GTPase mediated signal transduction	Rac guanyl-nucleotide exchange factor activity; guanyl-nucleotide exchange factor activity; protein domain specific binding; Rho guanyl-nucleotide exchange factor activity; protein binding	ruffle membrane; cytosol	-3.9445	1.1434e-20	1.64715e-18
ENSG00000138821	48	31	42	43	31	65	1395	1535	1277	1162	1837	1394	44.8396	41.296	41.0616	38.4493	51.4684	47.751	1649.72	1279.78	1713.11	1083.6	1442.2	965.356	71.8583	66.1795	65.8038	61.6175	82.4814	76.524	2643.79	2050.93	2745.36	1736.54	2311.23	1547.05	624	SLC39A8	solute carrier family 39 (zinc transporter), member 8	4	103172198	103352415	protein_coding	zinc ion transport; metal ion transport; transmembrane transport	metal ion transmembrane transporter activity	organelle membrane; membrane; plasma membrane; integral to membrane	-4.9434	1.05164e-88	2.6337e-85
ENSG00000101017	0	1	0	0	0	0	40	82	30	43	55	109	0	1.33213	0	0	0	0	47.3039	68.366	40.2453	40.0989	43.1798	75.4834	0	1.08968	0	0	0	0	38.6944	55.9231	32.9205	32.8007	35.3209	61.7451	1222.5	CD40	CD40 molecule, TNF receptor superfamily member 5	20	44746911	44758502	protein_coding	positive regulation of endothelial cell apoptotic process; immune response-regulating cell surface receptor signaling pathway; positive regulation of tyrosine phosphorylation of Stat1 protein; positive regulation of Rac GTPase activity; positive regulation of isotype switching to IgG isotypes; positive regulation of protein kinase C signaling; positive regulation of Cdc42 GTPase activity; positiv…	receptor activity; enzyme binding; ubiquitin protein ligase binding; signal transducer activity; protein binding; antigen binding	CD40 receptor complex; external side of plasma membrane; intracellular membrane-bounded organelle; extracellular region; integral to plasma membrane; plasma membrane; cell surface; cytoplasm; extracellular space	-4.17539	3.21743e-16	3.4232e-14
ENSG00000128714	3	1	0	0	0	0	66	55	58	47	90	67	2.80248	1.33213	0	0	0	0	78.0515	45.8553	77.8075	43.829	70.6578	46.398	1.25111	0.594701	0	0	0	0	34.8444	20.4711	34.7355	19.5665	31.5437	20.7134	2240	HOXD13	homeobox D13	2	176957619	176960666	protein_coding	branch elongation of an epithelium; prostate epithelial cord arborization involved in prostate glandular acinus morphogenesis; embryonic hindgut morphogenesis; morphogenesis of an epithelial fold; male genitalia development; regulation of branching involved in prostate gland morphogenesis; embryonic digit morphogenesis; anterior/posterior pattern specification; regulation of cell proliferation; r…	chromatin binding; sequence-specific DNA binding; DNA binding; sequence-specific DNA binding transcription factor activity	nucleus	-4.08941	2.47296e-17	2.89612e-15
ENSG00000261787	2	0	0	1	0	1	117	114	101	78	78	77	1.86832	0	0	0.89417	0	0.73463	138.364	95.0454	135.492	72.7375	61.2368	53.3231	1.18098	0	0	0.565215	0	0.464368	87.4614	60.0793	85.6463	45.9782	38.7085	33.7061	1582	TCF24	transcription factor 24	8	67858736	67874825	protein_coding	regulation of transcription, DNA-dependent; transcription, DNA-templated	protein dimerization activity; DNA binding	nucleus	-5.25246	7.63938e-30	1.88421e-27
ENSG00000151490	1	0	0	0	0	1	43	54	38	49	86	59	0.934158	0	0	0	0	0.73463	50.8517	45.0215	50.9773	45.6941	67.5175	40.858	0.372471	0	0	0	0	0.292915	20.2758	17.9512	20.3259	18.2193	26.9208	16.2911	2508	PTPRO	protein tyrosine phosphatase, receptor type, O	12	15475331	15750333	protein_coding	slit diaphragm assembly; regulation of glomerular filtration; negative regulation of glomerular filtration; negative regulation of retinal ganglion cell axon guidance; glomerular visceral epithelial cell differentiation; monocyte chemotaxis; negative regulation of cell-substrate adhesion; dephosphorylation; glomerulus development; negative regulation of neuron projection development; lamellipodiu…	transmembrane receptor protein tyrosine phosphatase activity; Wnt-protein binding; phosphatase activity; protein tyrosine phosphatase activity; protein homodimerization activity; protein binding	growth cone; lateral plasma membrane; neuron projection; lamellipodium; dendritic spine; apical plasma membrane; axon; integral to plasma membrane; plasma membrane; integral to membrane	-4.22971	1.59621e-17	1.89663e-15
ENSG00000237440	0	0	3	3	4	4	142	127	143	177	190	151	0	0	2.93297	2.68251	6.64108	2.93852	167.929	105.884	191.836	165.058	149.167	104.569	0	0	5.1546	4.71443	11.6715	5.16436	295.13	186.088	337.145	290.085	262.156	183.776	569	ZNF737	zinc finger protein 737	19	20718631	20748615	protein_coding	regulation of transcription, DNA-dependent; transcription, DNA-templated	metal ion binding; DNA binding; nucleic acid binding	intracellular; nucleus	-5.17097	3.72358e-30	9.39756e-28
ENSG00000266972	1	5	0	0	1	0	66	66	45	64	74	68	0.934158	6.66065	0	0	1.66027	0	78.0515	55.0263	60.3679	59.6821	58.0964	47.0906	0.173765	1.23896	0	0	0.30883	0	14.5185	10.2355	11.2291	11.1016	10.8066	8.7594	5376	LRRC37A9P	leucine rich repeat containing 37, member A9, pseudogene	17	34239639	34245014	pseudogene				-3.81792	8.45964e-17	9.46462e-15
ENSG00000137809	0	1	3	1	1	3	42	112	39	92	80	166	0	1.33213	2.93297	0.89417	1.66027	2.20389	49.6691	93.378	52.3188	85.793	62.8069	114.956	0	1.98825	4.37756	1.33458	2.47802	3.28939	74.133	139.37	78.0878	128.049	93.7417	171.577	670	ITGA11	integrin, alpha 11	15	68594050	68724501	protein_coding	integrin-mediated signaling pathway; muscle organ development; cell-matrix adhesion; cell adhesion	collagen binding; metal ion binding	integrin complex; plasma membrane	-3.94559	1.77118e-16	1.93504e-14
ENSG00000151952	0	0	0	0	0	0	27	41	16	43	41	84	0	0	0	0	0	0	31.9301	34.183	21.4641	40.0989	32.1886	58.1707	0	0	0	0	0	0	5.76304	6.16966	3.87404	7.23742	5.80969	10.4992	5540.5	TMEM132D	transmembrane protein 132D	12	129556270	130388211	protein_coding	negative regulation of phosphatase activity	protein binding	integral to membrane	-3.72183	2.04556e-12	1.52396e-10
ENSG00000067606	4	8	4	10	5	16	116	335	106	365	239	617	3.73663	10.657	3.91062	8.9417	8.30135	11.7541	137.181	279.3	142.2	340.374	187.636	427.278	5.29268	15.095	5.53913	12.6653	11.7583	16.6488	194.308	395.609	201.416	482.117	265.773	605.209	706	PRKCZ	protein kinase C, zeta	1	1981909	2116834	protein_coding	negative regulation of protein complex assembly; positive regulation of interleukin-10 secretion; positive regulation of interleukin-13 secretion; positive regulation of interleukin-5 secretion; positive regulation of T-helper 2 cell cytokine production; positive regulation of excitatory postsynaptic membrane potential; protein kinase C signaling; membrane hyperpolarization; vesicle transport alo…	potassium channel regulator activity; phospholipase binding; 14-3-3 protein binding; protein kinase C activity; insulin receptor substrate binding; transferase activity, transferring phosphorus-containing groups; protein tyrosine kinase activity; protein kinase binding; protein kinase activity; protein domain specific binding; protein serine/threonine kinase activity; ATP binding; zinc ion bindin…	apical cortex; nuclear matrix; cell-cell junction; endosome; nuclear envelope; cell leading edge; myelin sheath abaxonal region; protein complex; apical plasma membrane; membrane raft; cell junction; perinuclear region of cytoplasm; cytosol; membrane; tight junction; cytoplasm; plasma membrane; intracellular membrane-bounded organelle; cell cortex; nucleus	-4.08177	7.36225e-22	1.17496e-19
ENSG00000176293	0	0	0	0	0	0	36	56	14	49	58	64	0	0	0	0	0	0	42.5735	46.689	18.7811	45.6941	45.535	44.3205	0	0	0	0	0	0	15.0118	16.463	6.6224	16.1122	16.0561	15.6278	2836	ZNF135	zinc finger protein 135	19	58570607	58597677	protein_coding	regulation of cell morphogenesis; regulation of transcription, DNA-dependent; cytoskeleton organization; transcription, DNA-templated	DNA binding; metal ion binding; nucleic acid binding; sequence-specific DNA binding transcription factor activity	intracellular; nucleus	-3.94608	7.21225e-14	6.34619e-12
ENSG00000196628	82	67	54	62	32	69	1873	2024	1462	1290	1839	1397	76.601	89.2527	52.7934	55.4385	53.1286	50.6895	2215.01	1687.47	1961.29	1202.97	1443.77	967.434	56.889	66.2849	39.2079	41.1723	39.4568	37.6454	1645.01	1253.23	1456.58	893.403	1072.24	718.48	1346.5	TCF4	transcription factor 4	18	52889562	53332018	protein_coding	protein-DNA complex assembly; transcription initiation from RNA polymerase II promoter; DNA-dependent transcription, initiation; positive regulation of transcription, DNA-dependent; positive regulation of neuron differentiation; positive regulation of transcription from RNA polymerase II promoter; negative regulation of transcription from RNA polymerase II promoter; regulation of transcription, D…	E-box binding; TFIIB-class transcription factor binding; TFIIB-class binding transcription factor activity; sequence-specific DNA binding RNA polymerase recruiting transcription factor activity; protein C-terminus binding; RNA polymerase II core promoter proximal region sequence-specific DNA binding transcription factor activity involved in positive regulation of transcription; protein dimerizati…	transcription factor complex; nucleus	-4.54135	4.79916e-77	7.4403e-74
ENSG00000215146	8	6	3	3	6	8	236	195	204	159	336	236	7.47327	7.99278	2.93297	2.68251	9.96162	5.87704	279.093	162.578	273.668	148.273	263.789	163.432	5.3591	5.73164	2.10324	1.92364	7.14351	4.21444	200.138	116.585	196.248	106.327	189.164	117.198	1394.5	RP11-313J2.1		10	42827314	42863422	pseudogene				-4.50583	6.044e-29	1.4259e-26
ENSG00000266999	2	0	3	0	4	0	88	115	75	81	97	89	1.86832	0	2.93297	0	6.64108	0	104.069	95.8792	100.613	75.5351	76.1534	61.6332	0.638304	0	1.00204	0	2.2689	0	35.5547	32.7568	34.3742	25.8063	26.0176	21.0568	2927	AC015849.16		17	34220711	34238027	lincRNA				-4.5864	1.38822e-25	2.67434e-23
ENSG00000168671	1	1	4	0	0	8	122	124	87	103	126	134	0.934158	1.33213	3.91062	0	0	5.87704	144.277	103.383	116.711	96.0509	98.9209	92.7961	0.632899	0.902527	2.64947	0	0	3.98174	97.7486	70.0425	79.0727	65.0751	67.0196	62.87	1476	UGT3A2	UDP glycosyltransferase 3 family, polypeptide A2	5	36035119	36071460	protein_coding	cellular response to genistein; lipid glycosylation; metabolic process; carbohydrate metabolic process	UDP-glycosyltransferase activity; glucuronosyltransferase activity; carbohydrate binding; transferase activity, transferring hexosyl groups	integral to membrane	-4.63656	9.05019e-27	1.86485e-24
ENSG00000101938	249	128	222	236	170	291	4516	5205	3861	5194	7590	5873	232.605	170.513	217.04	211.024	282.246	213.777	5340.61	4339.57	5179.57	4843.57	5958.81	4067.1	96.3968	70.6641	89.946	87.453	116.969	88.594	2213.27	1798.41	2146.53	2007.28	2469.46	1685.5	2413	CHRDL1	chordin-like 1	X	109917084	110039286	protein_coding	compound eye development; ossification; BMP signaling pathway; nervous system development; eye development; cell differentiation	protein binding	extracellular region	-4.41428	7.84717e-91	2.129e-87
ENSG00000267248	0	0	0	0	0	0	46	66	30	45	38	72	0	0	0	0	0	0	54.3995	55.0263	40.2453	41.964	29.8333	49.8606	0	0	0	0	0	0	60.1432	60.8362	44.4945	46.3947	32.9832	55.125	904.5	CTD-2319I12.4		17	58203896	58213005	processed_transcript				-4.44832	3.68376e-18	4.45844e-16
ENSG00000129596	5	5	3	1	3	14	197	211	207	178	260	217	4.67079	6.66065	2.93297	0.89417	4.98081	10.2848	232.972	175.917	277.692	165.991	204.123	150.274	7.13643	10.1767	4.48124	1.36619	7.6101	15.714	355.954	268.781	424.282	253.615	311.876	229.602	654.5	CDO1	cysteine dioxygenase type 1	5	115140430	115152651	protein_coding	taurine biosynthetic process; sulfur amino acid biosynthetic process; cysteine metabolic process; L-cysteine catabolic process; sulfur amino acid catabolic process; sulfur amino acid metabolic process; lactation; response to ethanol; response to glucagon; response to glucocorticoid; response to amino acid; response to cAMP; cellular nitrogen compound metabolic process; small molecule metabolic pr…	cysteamine dioxygenase activity; cysteine dioxygenase activity; ferrous iron binding; iron ion binding	cytosol	-4.74456	6.13703e-32	1.67902e-29
ENSG00000254087	63	62	69	58	40	94	1271	1633	1089	1333	1681	1719	58.852	82.592	67.4583	51.8619	66.4108	69.0552	1503.08	1361.48	1460.9	1243.07	1319.73	1190.42	41.184	57.7971	47.2066	36.2924	46.4736	48.3242	1051.84	952.753	1022.33	869.885	923.535	833.045	1429	LYN	v-yes-1 Yamaguchi sarcoma viral related oncogene homolog	8	56792372	56923940	protein_coding	negative regulation of intracellular signal transduction; regulation of monocyte chemotaxis; positive regulation of stress-activated protein kinase signaling cascade; immune response-regulating cell surface receptor signaling pathway; signal transduction by phosphorylation; regulation of mast cell activation; regulation of cell adhesion mediated by integrin; regulation of ERK1 and ERK2 cascade; m…	receptor signaling protein tyrosine kinase activity; glycosphingolipid binding; phosphoprotein binding; non-membrane spanning protein tyrosine kinase activity; transferase activity, transferring phosphorus-containing groups; SH3 domain binding; ion channel binding; platelet-derived growth factor receptor binding; integrin binding; protein tyrosine kinase activity; enzyme binding; ubiquitin protei…	alpha2-beta1 integrin complex; mitochondrial crista; mitochondrial intermembrane space; postsynaptic density; membrane raft; Golgi apparatus; intracellular membrane-bounded organelle; perinuclear region of cytoplasm; cytosol; cytoplasm; plasma membrane; nucleus; mitochondrial membrane; membrane	-4.26535	8.17827e-110	3.32825e-106
ENSG00000128805	0	0	1	0	0	1	16	16	17	39	60	61	0	0	0.977656	0	0	0.73463	18.9216	13.3397	22.8057	36.3688	47.1052	42.243	0	0	0.501105	0	0	0.37654	9.69839	6.83737	11.6892	18.6411	24.1441	21.652	1951	ARHGAP22	Rho GTPase activating protein 22	10	49654077	49864310	protein_coding	signal transduction; angiogenesis; regulation of transcription, DNA-dependent; regulation of small GTPase mediated signal transduction; small GTPase mediated signal transduction; cell differentiation; transcription, DNA-templated	GTPase activator activity; protein binding	intracellular; cytosol; nucleus	-3.00167	1.09952e-08	5.10658e-07
ENSG00000268912	1	1	1	0	0	0	31	42	36	34	62	52	0.934158	1.33213	0.977656	0	0	0	36.6605	35.0167	48.2943	31.7061	48.6754	36.0104	0.37114	0.529253	0.388421	0	0	0	14.5652	13.9121	19.1873	12.5968	19.3387	14.3069	2517	CTD-2619J13.17		19	58939999	58942515	lincRNA				-3.67497	7.49747e-14	6.57938e-12
ENSG00000197465	3	0	0	0	1	3	88	78	82	81	120	71	2.80248	0	0	0	1.66027	2.20389	104.069	65.0311	110.004	75.5351	94.2104	49.1681	1.72566	0	0	0	1.02233	1.35708	64.0817	40.0438	67.7363	46.5118	58.0113	30.2759	1624	GYPE	glycophorin E (MNS blood group)	4	144792020	144826716	protein_coding			integral to plasma membrane; plasma membrane; integral to membrane	-4.54844	3.00425e-21	4.52822e-19
ENSG00000156140	1	0	2	0	0	1	66	56	48	35	71	67	0.934158	0	1.95531	0	0	0.73463	78.0515	46.689	64.3924	32.6386	55.7412	46.398	0.932294	0	1.95141	0	0	0.733164	77.8957	46.5958	64.2639	32.5735	55.6299	46.3054	1002	ADAMTS3	ADAM metallopeptidase with thrombospondin type 1 motif, 3	4	73146686	73434516	protein_coding	protein processing; collagen fibril organization; collagen catabolic process; extracellular matrix organization; proteolysis	peptidase activity; heparin binding; zinc ion binding; metalloendopeptidase activity	extracellular matrix; proteinaceous extracellular matrix; extracellular region	-4.19396	5.69972e-18	6.84744e-16
ENSG00000166257	0	1	0	0	0	0	39	68	26	45	50	40	0	1.33213	0	0	0	0	46.1213	56.6938	34.8792	41.964	39.2543	27.7003	0	0.366322	0	0	0	0	12.6829	15.5902	9.59143	11.5397	10.7945	7.6173	3636.5	SCN3B	sodium channel, voltage-gated, type III, beta subunit	11	123499895	123525952	protein_coding	membrane depolarization involved in regulation of action potential; membrane depolarization involved in regulation of cardiac muscle cell action potential; regulation of sodium ion transmembrane transporter activity; regulation of cardiac muscle cell action potential involved in contraction; sodium ion transmembrane transport; regulation of ventricular cardiac muscle cell membrane depolarization;…	voltage-gated sodium channel activity involved in regulation of cardiac muscle cell action potential; voltage-gated sodium channel activity; ion channel binding; sodium channel regulator activity; protein binding	voltage-gated sodium channel complex; Z disc; plasma membrane; integral to membrane	-4.15543	2.92987e-16	3.12747e-14
ENSG00000151882	3	12	3	2	3	9	161	224	135	126	198	175	2.80248	15.9856	2.93297	1.78834	4.98081	6.61167	190.398	186.756	181.104	117.499	155.447	121.189	2.08828	11.9117	2.18552	1.33259	3.71148	4.92673	141.876	139.162	134.951	87.5552	115.832	90.3047	1342	CCL28	chemokine (C-C motif) ligand 28	5	43376747	43412493	protein_coding	positive regulation of cytosolic calcium ion concentration; chemotaxis; immune response; response to nutrient	chemokine activity	extracellular space; extracellular region	-4.14037	1.4125e-25	2.7051e-23
ENSG00000077063	5	3	0	1	2	0	95	115	84	63	92	62	4.67079	3.99639	0	0.89417	3.32054	0	112.347	95.8792	112.687	58.7496	72.228	42.9355	8.09496	6.92615	0	1.54969	5.75484	0	194.708	166.168	195.298	101.819	125.178	74.4116	577	CTTNBP2	cortactin binding protein 2	7	117350705	117514193	protein_coding	brain development	SH3 domain binding; protein binding	dendritic spine; synaptic vesicle; cell cortex	-4.29325	6.57885e-23	1.10406e-20
ENSG00000107719	0	1	0	0	0	0	16	23	18	40	26	97	0	1.33213	0	0	0	0	18.9216	19.1758	24.1472	37.3013	20.4123	67.1733	0	0.292454	0	0	0	0	4.15402	4.20984	5.30124	8.18909	4.48129	14.7472	4555	PALD1	phosphatase domain containing, paladin 1	10	72238577	72328205	protein_coding		protein binding	cytosol	-2.93865	8.20792e-08	3.29908e-06
ENSG00000154188	2	3	0	2	0	1	36	54	69	51	93	85	1.86832	3.99639	0	1.78834	0	0.73463	42.5735	45.0215	92.5641	47.5592	73.0131	58.8632	1.22553	2.62144	0	1.17307	0	0.481883	27.9262	29.532	60.7177	31.1966	47.8931	38.6115	1524.5	ANGPT1	angiopoietin 1	8	108261721	108510283	protein_coding	activation of transmembrane receptor protein tyrosine kinase activity; positive regulation of blood vessel endothelial cell migration; regulation of satellite cell proliferation; Tie signaling pathway; positive chemotaxis; negative regulation of endothelial cell apoptotic process; positive regulation of receptor internalization; heparin biosynthetic process; protein localization to cell surface; …	receptor tyrosine kinase binding; receptor binding	microvillus; membrane raft; extracellular space; extracellular region; plasma membrane	-3.6967	2.64084e-14	2.42875e-12
ENSG00000183873	0	0	4	0	0	0	19	34	20	39	32	73	0	0	3.91062	0	0	0	22.4694	28.3469	26.8302	36.3688	25.1228	50.5531	0	0	0.505477	0	0	0	2.90433	3.66405	3.468	4.70093	3.24731	6.53436	7736.5	SCN5A	sodium channel, voltage-gated, type V, alpha subunit	3	38589548	38691164	protein_coding	regulation of heart rate by cardiac conduction; regulation of cardiac muscle cell contraction; response to organic cyclic compound; cardiac ventricle development; ion transport; transmembrane transport; sodium ion transport; membrane depolarization involved in regulation of action potential; membrane depolarization involved in regulation of SA node cell action potential; AV node cell to bundle of…	voltage-gated sodium channel activity; voltage-gated sodium channel activity involved in regulation of SA node cell action potential; ion channel activity; ankyrin binding; voltage-gated sodium channel activity involved in regulation of cardiac muscle cell action potential; nitric-oxide synthase binding; fibroblast growth factor binding; ion channel binding; scaffold protein binding; calmodulin b…	voltage-gated sodium channel complex; sodium channel complex; T-tubule; intercalated disc; cell surface; membrane; caveola; lateral plasma membrane; sarcolemma; endoplasmic reticulum; plasma membrane; integral to membrane	-2.86557	3.53557e-08	1.52058e-06
ENSG00000179083	76	18	66	37	29	41	1050	1051	1032	804	1214	852	70.996	23.9783	64.5253	33.0843	48.1478	30.1198	1241.73	876.252	1384.44	749.756	953.095	590.017	21.2786	7.18667	19.3392	9.91587	14.4306	9.02737	372.165	262.626	414.937	224.713	285.657	176.837	3336.5	FAM133A	family with sequence similarity 133, member A	X	92929012	92967273	protein_coding				-4.04399	4.30585e-33	1.2085e-30
ENSG00000166446	10	2	11	14	9	11	126	199	151	246	350	265	9.34158	2.66426	10.7542	12.5184	14.9424	8.08093	149.007	165.913	202.568	229.403	274.78	183.515	4.47823	1.27721	5.15543	6.00114	7.1632	3.87389	71.4321	79.5363	97.1083	109.973	131.726	87.9744	2086	CDYL2	chromodomain protein, Y-like 2	16	80631803	80838226	protein_coding	metabolic process	methylated histone residue binding; catalytic activity; protein binding	nucleus	-3.93608	5.47627e-29	1.30139e-26
ENSG00000002746	3	0	0	0	0	0	23	48	16	62	29	56	2.80248	0	0	0	0	0	27.1997	40.0191	21.4641	57.817	22.7675	38.7805	4.60177	0	0	0	0	0	44.663	65.7129	35.2449	94.9376	37.3851	63.6789	609	HECW1	HECT, C2 and WW domain containing E3 ubiquitin protein ligase 1	7	43152198	43605600	protein_coding	protein ubiquitination involved in ubiquitin-dependent protein catabolic process	ubiquitin-protein ligase activity; protein binding	cytoplasm; nucleus	-3.08968	6.41108e-09	3.06498e-07
ENSG00000148680	9	1	1	1	0	2	49	65	39	61	53	76	8.40743	1.33213	0.977656	0.89417	0	1.46926	57.9473	54.1926	52.3188	56.8845	41.6096	52.6306	2.73013	0.43258	0.317472	0.290362	0	0.47711	18.8171	17.5978	16.9894	18.472	13.5118	17.0906	3079.5	HTR7	5-hydroxytryptamine (serotonin) receptor 7, adenylate cyclase-coupled	10	92500578	92617671	protein_coding	serotonin receptor signaling pathway; G-protein coupled receptor signaling pathway, coupled to cyclic nucleotide second messenger; blood circulation; vasoconstriction; circadian rhythm; smooth muscle contraction; synaptic transmission; G-protein coupled receptor signaling pathway	serotonin receptor activity; G-protein coupled receptor activity	integral to plasma membrane; plasma membrane; integral to membrane	-3.16959	9.23877e-13	7.21311e-11
ENSG00000213949	140	77	133	83	52	143	1859	1999	1533	1673	2371	1635	130.782	102.574	130.028	74.2161	86.334	105.052	2198.45	1666.63	2056.53	1560.13	1861.44	1132.25	95.741	75.0907	95.1891	54.331	63.2021	76.9049	1609.41	1220.08	1505.51	1142.11	1362.69	828.881	1366	ITGA1	integrin, alpha 1	5	52083730	52255040	protein_coding	cellular extravasation; negative regulation of epidermal growth factor receptor signaling pathway; positive regulation of phosphoprotein phosphatase activity; neutrophil chemotaxis; vasodilation; muscle contraction; positive regulation of neuron apoptotic process; integrin-mediated signaling pathway; activation of MAPK activity; cell-matrix adhesion; negative regulation of cell proliferation; axo…	protein phosphatase binding; integrin binding; collagen binding; protein heterodimerization activity; metal ion binding; protein binding; receptor binding	basal part of cell; perikaryon; acrosomal vesicle; integrin complex; neuron projection; external side of plasma membrane; membrane raft; plasma membrane; membrane	-3.84214	8.94631e-56	6.61966e-53
ENSG00000151229	54	28	36	36	26	33	776	868	736	598	909	663	50.4446	37.2996	35.1956	32.1901	43.167	24.2428	917.696	723.679	987.35	557.655	713.644	459.133	24.5592	18.1595	17.1352	15.6719	21.0161	11.8027	446.785	352.327	480.696	271.497	347.441	223.531	2054	SLC2A13	solute carrier family 2 (facilitated glucose transporter), member 13	12	40148823	40499891	protein_coding	multicellular organismal development; transmembrane transport	substrate-specific transmembrane transporter activity; receptor activity; transmembrane transporter activity	membrane; plasma membrane; integral to membrane	-4.1581	1.12156e-51	7.30291e-49
ENSG00000164283	33	10	71	100	88	24	251	294	290	2195	3370	3410	30.8272	13.3213	69.4136	89.417	146.104	17.6311	296.832	245.117	389.038	2046.91	2645.74	2361.45	29.6131	12.7966	66.6797	85.8953	140.349	16.9367	285.141	235.463	373.715	1966.29	2541.54	2268.45	1041	ESM1	endothelial cell-specific molecule 1	5	54273692	54318499	protein_coding	angiogenesis; regulation of cell growth	insulin-like growth factor binding; growth factor activity	extracellular region	-2.27265	2.33669e-06	7.26605e-05
ENSG00000113448	101	46	57	46	25	124	1271	1548	1233	1198	1832	1187	94.35	61.2779	55.7264	41.1318	41.5068	91.0941	1503.08	1290.62	1654.08	1117.17	1438.28	822.007	90.7212	58.9211	53.5831	39.5498	39.9103	87.5905	1445.27	1240.98	1590.46	1074.21	1382.96	790.391	1040	PDE4D	phosphodiesterase 4D, cAMP-specific	5	58264865	59817947	protein_coding	adrenergic receptor signaling pathway involved in positive regulation of heart rate; adrenergic receptor signaling pathway; negative regulation of relaxation of cardiac muscle; regulation of cell communication by electrical coupling involved in cardiac conduction; establishment of endothelial barrier; positive regulation of interleukin-2 production; negative regulation of heart contraction; regul…	beta-2 adrenergic receptor binding; 3',5'-cyclic-nucleotide phosphodiesterase activity; cAMP binding; 3',5'-cyclic-AMP phosphodiesterase activity; ATPase binding; drug binding; ion channel binding; scaffold protein binding; enzyme binding; ubiquitin protein ligase binding; metal ion binding; protein binding	calcium channel complex; voltage-gated calcium channel complex; microtubule organizing center; apical plasma membrane; cytosol; membrane	-4.02138	9.62686e-35	2.98497e-32
ENSG00000164647	15	5	18	19	10	17	231	257	241	276	448	338	14.0124	6.66065	17.5978	16.9892	16.6027	12.4887	273.18	214.269	323.304	257.379	351.719	234.068	13.2945	6.3194	16.6962	16.1188	15.7521	11.8489	259.184	203.291	306.74	244.193	333.699	222.076	1054	STEAP1	six transmembrane epithelial antigen of the prostate 1	7	89783689	89794143	protein_coding	iron ion homeostasis; ion transport	channel activity; metal ion binding; transporter activity; oxidoreductase activity	cell-cell junction; endosome membrane; integral to plasma membrane; plasma membrane	-3.96507	1.92704e-33	5.50338e-31
ENSG00000150893	18	5	7	11	3	6	159	230	152	171	204	145	16.8149	6.66065	6.84359	9.83587	4.98081	4.40778	188.033	191.758	203.909	159.463	160.158	100.414	2.15755	0.854641	0.878115	1.26206	0.639098	0.565571	24.1269	24.6049	26.164	20.461	20.5502	12.8843	7793.5	FREM2	FRAS1 related extracellular matrix protein 2	13	39261266	39460074	protein_coding	inner ear development; morphogenesis of an epithelium; homophilic cell adhesion; cell communication	calcium ion binding	basement membrane; membrane; plasma membrane; integral to membrane	-3.78507	8.11727e-26	1.59201e-23
ENSG00000157214	47	28	34	34	22	31	660	723	565	447	838	581	43.9054	37.2996	33.2403	30.4018	36.5259	22.7735	780.515	602.788	757.952	416.842	657.903	402.347	22.0077	18.6966	16.6618	15.239	18.3087	11.4153	391.235	302.149	379.926	208.943	329.776	201.678	1995	STEAP2	STEAP family member 2, metalloreductase	7	89796904	89867451	protein_coding	Golgi to plasma membrane transport; regulated secretory pathway; endocytosis; iron ion homeostasis; response to hormone; ion transport	metal ion binding; transporter activity; oxidoreductase activity	trans-Golgi network transport vesicle; integral to Golgi membrane; early endosome; endosome membrane; cytosol; plasma membrane	-3.97075	1.1177e-45	5.3513e-43
ENSG00000197147	24	31	28	31	16	42	433	495	375	486	709	556	22.4198	41.296	27.3744	27.7193	26.5643	30.8545	512.065	412.697	503.066	453.211	556.627	385.035	4.09009	7.53371	4.99396	5.05688	4.84618	5.62884	93.4169	75.2891	91.7752	82.6801	101.546	70.2425	5481.5	LRRC8B	leucine rich repeat containing 8 family, member B	1	89990395	90063423	protein_coding		protein binding	integral to membrane	-3.77342	2.94545e-45	1.35063e-42
ENSG00000082438	107	57	55	86	31	85	1451	1515	1161	1073	1673	1218	99.955	75.9314	53.7711	76.8986	51.4684	62.4436	1715.95	1263.1	1557.49	1000.61	1313.45	843.475	139.993	106.346	75.3096	107.701	72.0846	87.456	2403.29	1769.05	2181.36	1401.41	1839.57	1181.34	714	COBLL1	cordon-bleu WH2 repeat protein-like 1	2	165510134	165700189	protein_coding		actin binding		-4.05707	9.22051e-50	5.17572e-47
ENSG00000073849	0	0	2	0	0	0	16	37	13	34	30	44	0	0	1.95531	0	0	0	18.9216	30.8481	17.4396	31.7061	23.5526	30.4704	0	0	3.29177	0	0	0	31.8545	51.9328	29.3596	53.3773	39.6509	51.2969	594	ST6GAL1	ST6 beta-galactosamide alpha-2,6-sialyltranferase 1	3	186648274	186796341	protein_coding	N-acetylneuraminate metabolic process; sialylation; protein N-linked glycosylation via asparagine; post-translational protein modification; cellular protein metabolic process; humoral immune response; protein glycosylation; O-glycan processing	beta-galactoside alpha-2,6-sialyltransferase activity; sialyltransferase activity	integral to Golgi membrane; Golgi cisterna membrane; Golgi apparatus; Golgi membrane; extracellular region; integral to membrane	-3.07793	5.99679e-09	2.88386e-07
ENSG00000173988	0	0	0	0	0	0	70	54	68	34	50	33	0	0	0	0	0	0	82.7818	45.0215	91.2226	31.7061	39.2543	22.8528	0	0	0	0	0	0	39.5896	21.5311	43.6263	15.1631	18.773	10.9291	2091	LRRC63	leucine rich repeat containing 63	13	46786083	46851501	protein_coding		protein binding		-4.81349	1.95599e-20	2.74488e-18
ENSG00000224565	0	0	0	0	0	0	19	34	20	27	44	30	0	0	0	0	0	0	22.4694	28.3469	26.8302	25.1784	34.5438	20.7752	0	0	0	0	0	0	29.9591	37.7958	35.7736	33.5712	46.0584	27.7003	750	RP1-148H17.1		20	46020673	46041071	lincRNA				-3.65543	8.34115e-12	5.82753e-10
ENSG00000085276	26	15	17	32	29	27	426	452	363	520	743	612	24.2881	19.9819	16.6202	28.6134	48.1478	19.835	503.787	376.847	486.968	484.917	583.32	423.815	15.8435	13.0345	10.8416	18.665	31.4076	12.9387	328.628	245.823	317.657	316.319	380.509	276.461	1533	MECOM	MDS1 and EVI1 complex locus	3	168801287	169381406	protein_coding	negative regulation of programmed cell death; response to external stimulus; neutrophil homeostasis; response to bacterium; hematopoietic stem cell proliferation; negative regulation of JNK cascade; embryonic hindlimb morphogenesis; embryonic forelimb morphogenesis; forebrain development; regulation of cell cycle; renal system development; in utero embryonic development; post-embryonic developmen…	DNA binding; metal ion binding; protein homodimerization activity; protein binding; sequence-specific DNA binding transcription factor activity; nucleic acid binding	nuclear speck; histone deacetylase complex; nucleus	-4.13704	1.03787e-41	4.07108e-39
ENSG00000223865	3	15	20	16	6	33	221	418	199	328	360	579	2.80248	19.9819	19.5531	14.3067	9.96162	24.2428	261.354	348.5	266.96	305.871	282.631	400.962	3.50309	24.9774	24.4414	17.8834	12.452	30.3035	326.693	435.625	333.7	382.338	353.289	501.203	800	HLA-DPB1	major histocompatibility complex, class II, DP beta 1	6	33043703	33054978	protein_coding	antigen processing and presentation of exogenous peptide antigen via MHC class II; interferon-gamma-mediated signaling pathway; T cell receptor signaling pathway; T cell costimulation; cytokine-mediated signaling pathway; antigen processing and presentation; immune response; antigen processing and presentation of peptide or polysaccharide antigen via MHC class II	protein binding	clathrin-coated endocytic vesicle membrane; ER to Golgi transport vesicle membrane; transport vesicle membrane; integral to lumenal side of endoplasmic reticulum membrane; endocytic vesicle membrane; trans-Golgi network membrane; lysosomal membrane; endosome membrane; MHC class II protein complex; Golgi membrane; membrane; plasma membrane; integral to membrane	-3.79371	7.73212e-22	1.22797e-19
ENSG00000164171	198	96	157	132	96	146	1319	1524	1210	2004	2916	2264	184.963	127.884	153.492	118.03	159.386	107.256	1559.85	1270.61	1623.23	1868.8	2289.31	1567.84	51.3502	35.5037	42.613	32.768	44.2493	29.7768	433.05	352.751	450.646	518.822	635.567	435.269	3602	ITGA2	integrin, alpha 2 (CD49B, alpha 2 subunit of VLA-2 receptor)	5	52285156	52390609	protein_coding	modulation by virus of host morphology or physiology; organ morphogenesis; blood coagulation; integrin-mediated signaling pathway; extracellular matrix organization; cell-matrix adhesion; cell adhesion; axon guidance; tissue homeostasis; cell proliferation; wound healing; positive regulation of smooth muscle cell proliferation; response to hypoxia; skin morphogenesis; positive regulation of trans…	virus receptor activity; collagen binding; metal ion binding; protein binding; protein heterodimerization activity; integrin binding; laminin binding; protein complex binding	basal part of cell; integrin complex; external side of plasma membrane; cell surface; plasma membrane; focal adhesion; nucleus; cell outer membrane; cell projection; axon terminus; axon; perinuclear region of cytoplasm	-3.11472	4.36692e-40	1.61561e-37
ENSG00000133134	22	22	16	15	9	22	196	273	160	247	318	316	20.5515	29.3068	15.6425	13.4125	14.9424	16.1619	231.789	227.609	214.641	230.336	249.658	218.833	25.1394	35.8494	19.1346	16.4068	18.2782	19.7699	283.534	278.421	262.558	281.756	305.392	267.685	817.5	BEX2	brain expressed X-linked 2	X	102564274	102565974	protein_coding	regulation of cell cycle; cell cycle; regulation of apoptotic process; apoptotic process		cytoplasm; nucleus	-3.22097	2.55563e-35	8.15722e-33
ENSG00000234147	11	7	15	20	6	33	203	324	156	327	318	456	10.2757	9.32491	14.6648	17.8834	9.96162	24.2428	240.067	270.129	209.275	304.938	249.658	315.784	22.6838	20.5848	32.3727	39.4777	21.9903	53.5161	529.95	596.312	461.977	673.153	551.121	697.094	453	RP3-460G2.2		6	141167095	141174061	lincRNA				-4.00891	4.76987e-38	1.61763e-35
ENSG00000175175	10	7	2	13	6	15	188	313	184	232	238	213	9.34158	9.32491	1.95531	11.6242	9.96162	11.0195	222.328	260.958	246.838	216.348	186.851	147.504	3.12637	3.12078	0.654388	3.8903	3.33388	3.6879	74.4071	87.3354	82.6096	72.4055	62.5337	49.3655	2988	PPM1E	protein phosphatase, Mg2+/Mn2+ dependent, 1E	17	56833230	57058983	protein_coding	peptidyl-threonine dephosphorylation; cellular response to drug; positive regulation of stress fiber assembly; negative regulation of protein kinase activity; protein dephosphorylation	protein serine/threonine phosphatase activity; catalytic activity; metal ion binding; protein binding	protein complex; nucleolus; cytoplasm; nucleus; mitochondrion	-4.61324	2.17504e-40	8.1394e-38
ENSG00000055732	168	72	124	91	67	159	1752	1917	1406	1673	2293	1774	156.939	95.9133	121.229	81.3695	111.238	116.806	2071.91	1598.26	1886.16	1560.13	1800.2	1228.51	57.2455	34.9857	44.2201	29.6806	40.5756	42.6067	755.758	582.989	688.003	569.078	656.649	448.116	2741.5	MCOLN3	mucolipin 3	1	85483765	85514182	protein_coding	auditory receptor cell differentiation; locomotory behavior; ion transport		cytoplasm; plasma membrane; integral to membrane	-3.70797	4.23605e-51	2.70418e-48
ENSG00000204334	9	3	2	3	1	1	53	74	41	42	100	70	8.40743	3.99639	1.95531	2.68251	1.66027	0.73463	62.6777	61.6962	55.0019	39.1664	78.5087	48.4756	13.9891	6.64956	3.25343	4.46341	2.76251	1.22235	104.289	102.656	91.5172	65.1687	130.63	80.6582	601	ERICH2	glutamate-rich 2	2	171640296	171655481	protein_coding				-2.99656	1.02693e-11	7.06845e-10
ENSG00000166387	2	0	0	0	0	1	17	35	14	26	42	47	1.86832	0	0	0	0	0.73463	20.1042	29.1806	18.7811	24.2458	32.9736	32.5479	2.87876	0	0	0	0	1.13194	30.9771	44.9624	28.9386	37.3588	50.8069	50.1508	649	PPFIBP2	PTPRF interacting protein, binding protein 2 (liprin beta 2)	11	7534529	7678358	protein_coding	DNA integration; cell communication	integrase activity; DNA binding; protein binding	intracellular	-3.11655	2.30024e-09	1.17381e-07
ENSG00000236404	5	6	4	5	0	7	42	79	39	77	117	102	4.67079	7.99278	3.91062	4.47085	0	5.14241	49.6691	65.8648	52.3188	71.805	91.8552	70.6358	6.26112	10.7142	5.24212	5.9931	0	6.89331	66.5806	88.2906	70.1325	96.2534	123.13	94.6861	746	RP11-125B21.2		9	2422702	2641395	antisense				-2.90461	2.5406e-13	2.09403e-11
ENSG00000109743	15	8	19	27	24	21	436	535	323	389	586	493	14.0124	10.657	18.5755	24.1426	39.8465	15.4272	515.613	446.047	433.307	362.755	460.061	341.407	13.9844	10.6358	18.5384	24.0944	39.7669	15.3964	514.583	445.156	432.442	362.031	459.143	340.725	1002	BST1	bone marrow stromal cell antigen 1	4	15704573	15739936	protein_coding	humoral immune response; multicellular organismal development	NAD+ nucleosidase activity	anchored to membrane; extrinsic to membrane; plasma membrane	-4.5793	1.72431e-48	9.203e-46
ENSG00000138028	0	3	7	1	2	6	39	76	25	83	68	174	0	3.99639	6.84359	0.89417	3.32054	4.40778	46.1213	63.3636	33.5377	77.4002	53.3859	120.496	0	2.83834	4.86051	0.635064	2.35834	3.13053	32.7566	45.0026	23.8194	54.9717	37.9161	85.5798	1408	CGREF1	cell growth regulator with EF-hand domain 1	2	27321757	27341995	protein_coding	cell cycle arrest; response to stress; cell adhesion; negative regulation of cell growth; negative regulation of cell proliferation	calcium ion binding	extracellular region	-2.79818	9.41975e-09	4.419e-07
ENSG00000110675	7	3	3	2	3	4	31	59	43	77	94	79	6.53911	3.99639	2.93297	1.78834	4.98081	2.93852	36.6605	49.1902	57.6849	71.805	73.7982	54.7081	6.72748	4.11151	3.01746	1.83986	5.12429	3.02317	37.7166	50.6072	59.3466	73.8735	75.924	56.2841	972	ELMOD1	ELMO/CED-12 domain containing 1	11	107461817	107537505	protein_coding	phagocytosis; positive regulation of GTPase activity	GTPase activator activity	cytoskeleton; cytoplasm; nucleus	-2.83995	8.87535e-12	6.16463e-10
ENSG00000255052	0	0	0	0	0	0	25	27	23	35	36	24	0	0	0	0	0	0	29.5649	22.5108	30.8547	32.6386	28.2631	16.6202	0	0	0	0	0	0	29.6986	22.6125	30.9942	32.7862	28.3909	16.6953	995.5	FAM66D	family with sequence similarity 66, member D	8	11973291	12008698	antisense				-3.67668	9.24105e-12	6.40129e-10
ENSG00000227674	0	0	0	0	0	0	26	45	28	32	18	57	0	0	0	0	0	0	30.7475	37.5179	37.5622	29.841	14.1316	39.473	0	0	0	0	0	0	16.3725	19.9776	20.0012	15.8898	7.52479	21.0186	1878	LINC00355	long intergenic non-protein coding RNA 355	13	64560504	64650144	lincRNA				-3.87419	8.26379e-13	6.52028e-11
ENSG00000187456	5	13	22	17	6	27	225	371	204	296	293	341	4.67079	17.3177	21.5084	15.2009	9.96162	19.835	266.084	309.315	273.668	276.03	230.03	236.145	7.16929	26.5812	33.0137	23.3321	15.2903	30.4451	408.418	474.773	420.058	423.683	353.078	362.464	651.5	RDM1	RAD52 motif 1	17	34245070	34257777	protein_coding	DNA recombination; DNA repair	DNA binding; nucleic acid binding; RNA binding; nucleotide binding	Cajal body; PML body; nucleolus; cytoplasm	-3.91049	1.33584e-31	3.56482e-29
ENSG00000155974	30	18	20	29	14	40	414	531	301	396	488	500	28.0248	23.9783	19.5531	25.9309	23.2438	29.3852	489.595	442.712	403.794	369.283	383.122	346.254	34.9218	29.8795	24.3653	32.3127	28.9642	36.6171	610.088	551.666	503.17	460.166	477.411	431.469	802.5	GRIP1	glutamate receptor interacting protein 1	12	66741211	67197966	protein_coding	androgen receptor signaling pathway; protein localization; synaptic transmission; intracellular signal transduction; positive regulation of transcription, DNA-dependent	receptor signaling complex scaffold activity; androgen receptor binding; beta-catenin binding; transcription coactivator activity; protein C-terminus binding; protein binding	cytoplasmic membrane-bounded vesicle; neuron projection; recycling endosome; dendrite; postsynaptic membrane; membrane raft; cell junction; endoplasmic reticulum; cytosol; plasma membrane	-4.03319	1.98699e-63	2.31037e-60
ENSG00000272583	0	0	0	0	0	0	18	25	29	23	31	41	0	0	0	0	0	0	21.2868	20.8433	38.9038	21.4483	24.3377	28.3928	0	0	0	0	0	0	45.8766	44.9209	83.8443	46.2247	52.4519	61.1915	464	RP11-344P13.6		1	121260164	121260627	lincRNA				-3.6468	1.48719e-11	1.00662e-09
ENSG00000213988	10	2	4	9	3	4	91	112	94	89	150	129	9.34158	2.66426	3.91062	8.04753	4.98081	2.93852	107.616	93.378	126.102	82.9954	117.763	89.3335	7.53354	2.1486	3.15373	6.48994	4.01678	2.36977	86.7874	75.3048	101.695	66.9318	94.9702	72.0432	1240	ZNF90	zinc finger protein 90	19	20188803	20237885	protein_coding	regulation of transcription, DNA-dependent; transcription, DNA-templated	nucleic acid binding; DNA binding; metal ion binding; zinc ion binding; sequence-specific DNA binding transcription factor activity	intracellular; Golgi apparatus; nucleus	-3.70279	2.58521e-21	3.93302e-19
ENSG00000145335	4	0	0	0	1	1	57	66	57	41	48	38	3.73663	0	0	0	1.66027	0.73463	67.4081	55.0263	76.466	38.2338	37.6842	26.3153	3.43757	0	0	0	1.52739	0.675833	62.0129	50.6222	70.3459	35.1737	34.668	24.2091	1087	SNCA	synuclein, alpha (non A4 component of amyloid precursor)	4	90645250	90759466	protein_coding	negative regulation of thrombin receptor signaling pathway; negative regulation of norepinephrine uptake; negative regulation of dopamine uptake involved in synaptic transmission; dopamine uptake involved in synaptic transmission; negative regulation of exocytosis; negative regulation of monooxygenase activity; regulation of phospholipase activity; negative regulation of serotonin uptake; negativ…	ferrous iron binding; tau protein binding; phosphoprotein binding; arachidonic acid binding; phospholipase binding; Hsp70 protein binding; histone binding; dynein binding; protein N-terminus binding; cysteine-type endopeptidase inhibitor activity involved in apoptotic process; identical protein binding; kinesin binding; copper ion binding; alpha-tubulin binding; beta-tubulin binding; microtubule …	platelet alpha granule membrane; inclusion body; nuclear outer membrane; rough endoplasmic reticulum; terminal bouton; growth cone; cytoplasmic vesicle membrane; actin cytoskeleton; synaptic vesicle; cell cortex; ribosome; cytoskeleton; Golgi apparatus; cell junction; fibril; perinuclear region of cytoplasm; cytosol; mitochondrion; axon; extracellular region; cytoplasm; plasma membrane; nucleus; …	-4.16707	2.0331e-18	2.46983e-16
ENSG00000231389	3	6	17	3	1	15	77	141	75	131	137	182	2.80248	7.99278	16.6202	2.68251	1.66027	11.0195	91.06	117.556	100.613	122.162	107.557	126.036	2.70118	7.70388	16.0194	2.58555	1.60026	10.6212	87.7687	113.307	96.9765	117.746	103.669	121.481	1037.5	HLA-DPA1	major histocompatibility complex, class II, DP alpha 1	6	33032346	33048552	protein_coding	antigen processing and presentation of exogenous peptide antigen via MHC class II; interferon-gamma-mediated signaling pathway; T cell receptor signaling pathway; T cell costimulation; cytokine-mediated signaling pathway; cellular response to interferon-gamma; antigen processing and presentation; immune response; antigen processing and presentation of peptide or polysaccharide antigen via MHC cla…	MHC class II receptor activity; protein binding	clathrin-coated endocytic vesicle membrane; ER to Golgi transport vesicle membrane; transport vesicle membrane; integral to lumenal side of endoplasmic reticulum membrane; endocytic vesicle membrane; trans-Golgi network membrane; lysosomal membrane; endosome membrane; MHC class II protein complex; Golgi membrane; membrane; integral to plasma membrane; plasma membrane; integral to membrane	-2.93066	7.04421e-12	4.96403e-10
ENSG00000076944	1	1	2	2	0	5	18	76	17	60	56	144	0.934158	1.33213	1.95531	1.78834	0	3.67315	21.2868	63.3636	22.8057	55.952	43.9649	99.7212	1.30469	1.86052	2.73088	2.49768	0	5.1301	29.7301	88.4967	31.8515	78.1452	61.4034	139.275	716	STXBP2	syntaxin binding protein 2	19	7701767	7712759	protein_coding	vesicle docking involved in exocytosis; vesicle-mediated transport; leukocyte mediated cytotoxicity; neutrophil degranulation; regulation of mast cell degranulation; protein transport; exocytosis	syntaxin-3 binding; syntaxin-1 binding; protein binding	apical plasma membrane; cytolytic granule; tertiary granule; azurophil granule; specific granule; SNARE complex; extracellular vesicular exosome; cytosol; plasma membrane	-3.0036	9.59318e-09	4.48743e-07
ENSG00000128487	2	3	3	3	0	2	63	59	40	56	83	41	1.86832	3.99639	2.93297	2.68251	0	1.46926	74.5037	49.1902	53.6604	52.2218	65.1622	28.3928	2.65953	5.68881	4.17504	3.81852	0	2.09147	106.055	70.0216	76.3848	74.3371	92.7576	40.4168	702.5	SPECC1	sperm antigen with calponin homology and coiled-coil domains 1	17	19912657	20222339	protein_coding	cell adhesion	protein binding	nucleus	-3.42716	1.74976e-13	1.47201e-11
ENSG00000173376	0	0	0	0	0	0	32	35	28	22	56	23	0	0	0	0	0	0	37.8431	29.1806	37.5622	20.5157	43.9649	15.9277	0	0	0	0	0	0	51.1048	39.4066	50.7255	27.7052	59.3719	21.5094	740.5	NDNF	neuron-derived neurotrophic factor	4	121956768	121994176	protein_coding	positive regulation of neuron projection development; negative regulation of neuron apoptotic process; cell growth; positive regulation of cell-substrate adhesion; extracellular matrix organization; peptide cross-linking via chondroitin 4-sulfate glycosaminoglycan; neuron migration	glycosaminoglycan binding; heparin binding; protein binding	extracellular matrix; extracellular region	-3.81363	2.79516e-12	2.04959e-10
ENSG00000184304	81	63	67	75	43	115	1307	1700	1047	1007	1416	1098	75.6668	83.9241	65.503	67.0627	71.3916	84.4825	1545.66	1417.34	1404.56	939.06	1111.68	760.374	129.678	143.829	112.259	114.932	122.351	144.786	2648.94	2429.04	2407.13	1609.36	1905.2	1303.13	583.5	PRKD1	protein kinase D1	14	30045687	30661104	protein_coding	regulation of keratinocyte proliferation; positive regulation of histone deacetylase activity; positive regulation of endothelial cell chemotaxis; positive regulation of endothelial cell chemotaxis by VEGF-activated vascular endothelial growth factor receptor signaling pathway; positive regulation of blood vessel endothelial cell migration; regulation of integrin-mediated signaling pathway; sphin…	protein kinase C activity; transferase activity, transferring phosphorus-containing groups; identical protein binding; protein tyrosine kinase activity; protein kinase activity; protein serine/threonine kinase activity; metal ion binding; ATP binding; protein binding	cell-cell junction; cell cortex; trans-Golgi network; Golgi apparatus; cytosol; integral to plasma membrane; cytoplasm; plasma membrane; nucleus	-4.13673	1.91341e-82	3.6644e-79
ENSG00000008277	52	42	38	24	25	21	460	456	362	414	448	432	48.5762	55.9494	37.1509	21.4601	41.5068	15.4272	543.995	380.182	485.626	386.069	351.719	299.164	18.4245	21.2211	14.091	8.13961	15.7431	5.85141	206.332	144.199	184.194	146.432	133.404	113.47	2636.5	ADAM22	ADAM metallopeptidase domain 22	7	87563458	87832204	protein_coding	negative regulation of cell adhesion; myelination in peripheral nervous system; adult locomotory behavior; central nervous system development; cell adhesion; proteolysis; gliogenesis; Schwann cell differentiation	integrin binding; zinc ion binding; metalloendopeptidase activity; protein binding	integral to membrane; extracellular region	-3.10899	1.442e-26	2.89798e-24
ENSG00000111058	67	24	48	51	19	37	587	660	455	458	797	559	62.5886	31.9711	46.9275	45.6027	31.5451	27.1813	694.185	550.263	610.387	427.1	625.714	387.112	72.4405	37.0036	54.3142	52.7809	36.5106	31.4599	803.455	636.879	706.466	494.329	724.206	448.046	864	ACSS3	acyl-CoA synthetase short-chain family member 3	12	81331594	81650533	protein_coding	metabolic process	catalytic activity; acetate-CoA ligase activity; ATP binding	mitochondrion	-3.45146	1.14252e-31	3.09975e-29
ENSG00000128872	153	104	80	108	78	124	1765	2051	1665	1469	2185	1549	142.926	138.541	78.2125	96.5704	129.501	91.0941	2087.29	1709.98	2233.61	1369.89	1715.41	1072.7	74.4795	72.1946	40.7569	50.3233	67.4836	47.4696	1087.69	891.081	1163.95	713.856	893.911	558.987	1919	TMOD2	tropomodulin 2 (neuronal)	15	52043758	52108565	protein_coding	positive regulation of G-protein coupled receptor protein signaling pathway; neuron-neuron synaptic transmission; nervous system development; learning or memory	tropomyosin binding; actin binding	growth cone; cytoskeleton; cytoplasm; neuron projection	-3.83869	7.5382e-45	3.40863e-42
ENSG00000188227	5	2	4	2	2	1	50	46	37	41	57	63	4.67079	2.66426	3.91062	1.78834	3.32054	0.73463	59.1299	38.3517	49.6358	38.2338	44.75	43.628	2.80865	1.60208	2.35155	1.07537	1.99672	0.44175	35.5562	23.0617	29.8472	22.9909	26.9092	26.2345	1663	ZNF793	zinc finger protein 793	19	37997841	38039664	protein_coding	regulation of transcription, DNA-dependent; transcription, DNA-templated	DNA binding; metal ion binding; nucleic acid binding	intracellular; nucleus	-3.06399	7.52648e-13	5.97658e-11
ENSG00000132639	3	2	1	1	0	1	46	22	28	39	53	38	2.80248	2.66426	0.977656	0.89417	0	0.73463	54.3995	18.3421	37.5622	36.3688	41.6096	26.3153	1.36706	1.29964	0.476905	0.43618	0	0.358356	26.5363	8.94737	18.323	17.7409	20.2974	12.8367	2050	SNAP25	synaptosomal-associated protein, 25kDa	20	10199478	10288066	protein_coding	neurotransmitter uptake; synaptic vesicle docking involved in exocytosis; energy reserve metabolic process; regulation of insulin secretion; glutamate secretion; synaptic transmission; neurotransmitter secretion; vesicle-mediated transport; small molecule metabolic process	SNARE binding; protein binding	BLOC-1 complex; synaptobrevin 2-SNAP-25-syntaxin-1a-complexin I complex; SNARE complex; growth cone; neuron projection; synapse; trans-Golgi network; cell junction; perinuclear region of cytoplasm; membrane; cytoplasm; plasma membrane	-2.98994	3.02965e-09	1.52452e-07
ENSG00000171843	138	88	57	69	42	80	1145	1280	1056	938	1224	1005	128.914	117.227	55.7264	61.6977	69.7313	58.7704	1354.07	1067.18	1416.63	874.716	960.946	695.971	95.8111	87.1255	41.4169	45.8549	51.8256	43.6792	1006.37	793.145	1052.87	650.105	714.193	517.258	1345.5	MLLT3	myeloid/lymphoid or mixed-lineage leukemia (trithorax homolog, Drosophila); translocated to, 3	9	20341663	20622542	protein_coding	positive regulation of Wnt signaling pathway, planar cell polarity pathway; anterior/posterior pattern specification; negative regulation of canonical Wnt signaling pathway; segment specification; regulation of transcription, DNA-dependent; transcription, DNA-templated	protein binding	nucleus	-3.44796	4.33427e-34	1.28283e-31
ENSG00000223547	33	9	22	11	19	11	283	317	223	254	376	285	30.8272	11.9892	21.5084	9.83587	31.5451	8.08093	334.675	264.293	299.156	236.863	295.193	197.365	15.1411	5.88859	10.5641	4.83098	15.4937	3.96902	164.379	129.81	146.933	116.338	144.987	96.9375	2036	ZNF844	zinc finger protein 844	19	12175514	12192380	protein_coding	regulation of transcription, DNA-dependent; transcription, DNA-templated	DNA binding; metal ion binding; nucleic acid binding	intracellular; nucleus	-3.34961	3.52345e-19	4.53411e-17
ENSG00000147852	513	508	179	222	123	180	2973	3567	2533	2936	4208	2998	479.223	676.722	175	198.506	204.213	132.233	3515.86	2973.92	3398.04	2737.92	3303.65	2076.14	241.058	340.403	88.0284	99.852	102.723	66.5158	1768.54	1495.94	1709.28	1377.22	1661.79	1044.34	1988	VLDLR	very low density lipoprotein receptor	9	2621834	2660053	protein_coding	reelin-mediated signaling pathway; glycoprotein transport; very-low-density lipoprotein particle clearance; positive regulation of dendrite development; ventral spinal cord development; positive regulation of protein kinase activity; receptor-mediated endocytosis; lipid transport; nervous system development; signal transduction; cholesterol metabolic process; memory; negative regulation of transc…	reelin receptor activity; very-low-density lipoprotein particle binding; glycoprotein transporter activity; very-low-density lipoprotein particle receptor activity; low-density lipoprotein receptor activity; glycoprotein binding; apolipoprotein binding; calcium-dependent protein binding; calcium ion binding; protein binding	very-low-density lipoprotein particle; coated pit; membrane; plasma membrane; integral to membrane; extracellular space	-2.59471	8.2955e-13	6.52359e-11
ENSG00000155265	0	2	0	0	1	1	17	30	12	32	25	74	0	2.66426	0	0	1.66027	0.73463	20.1042	25.012	16.0981	29.841	19.6272	51.2456	0	1.4993	0	0	0.934311	0.41341	11.3135	14.0754	9.05915	16.7929	11.0451	28.8383	1777	GOLGA7B	golgin A7 family, member B	10	99609996	99631337	protein_coding			Golgi membrane	-2.78708	2.25731e-07	8.33234e-06
ENSG00000204128	9	11	10	7	0	7	81	172	54	73	90	147	8.40743	14.6534	9.77656	6.25919	0	5.14241	95.7904	143.402	72.4415	68.0749	70.6578	101.799	2.67667	4.66521	3.11256	1.99274	0	1.63719	30.4968	45.6549	23.0632	21.673	22.4953	32.4096	3141	C2orf72	chromosome 2 open reading frame 72	2	231902205	231914434	protein_coding		protein binding		-2.88226	1.51482e-13	1.28768e-11
ENSG00000104213	0	1	2	3	4	1	46	97	27	66	58	109	0	1.33213	1.95531	2.68251	6.64108	0.73463	54.3995	80.872	36.2207	61.5472	45.535	75.4834	0	0.784528	1.15154	1.57981	3.91112	0.432644	32.0374	47.6278	21.3314	36.2469	26.8169	44.4543	1698	PDGFRL	platelet-derived growth factor receptor-like	8	17433942	17501580	protein_coding	platelet-derived growth factor receptor-beta signaling pathway	platelet activating factor receptor activity; platelet-derived growth factor beta-receptor activity; protein binding	extracellular region	-3.86709	4.85803e-15	4.70723e-13
ENSG00000153898	0	2	2	3	1	0	39	38	29	42	49	43	0	2.66426	1.95531	2.68251	1.66027	0	46.1213	31.6818	38.9038	39.1664	38.4693	29.7778	0	1.54944	1.13714	1.56005	0.965554	0	26.8225	18.425	22.625	22.7778	22.3724	17.3177	1719.5	MCOLN2	mucolipin 2	1	85391268	85462796	protein_coding	ion transport		integral to membrane	-3.44068	1.11745e-12	8.5804e-11
ENSG00000163623	0	0	0	1	0	0	14	39	23	26	23	47	0	0	0	0.89417	0	0	16.5564	32.5155	30.8547	24.2458	18.057	32.5479	0	0	0	0.370871	0	0	6.86701	13.4863	12.7975	10.0563	7.48942	13.4997	2411	NKX6-1	NK6 homeobox 1	4	85413140	85419603	protein_coding	positive regulation of glial cell differentiation; negative regulation of glial cell differentiation; type B pancreatic cell development; cellular response to cytokine stimulus; regulation of transcription from RNA polymerase II promoter involved in ventral spinal cord interneuron specification; regulation of transcription from RNA polymerase II promoter involved in spinal cord motor neuron fate …	chromatin binding; sequence-specific DNA binding; DNA binding; sequence-specific DNA binding transcription factor activity; transcription regulatory region sequence-specific DNA binding	nucleus	-3.58538	3.92974e-11	2.53219e-09
ENSG00000119698	7	4	4	10	3	10	148	132	93	113	135	140	6.53911	5.32852	3.91062	8.9417	4.98081	7.3463	175.024	110.053	124.76	105.376	105.987	96.9511	10.3059	8.39798	6.16332	14.0925	7.84998	11.5781	275.846	173.448	196.628	166.078	167.04	152.799	634.5	PPP4R4	protein phosphatase 4, regulatory subunit 4	14	94612465	94746072	protein_coding	regulation of protein serine/threonine phosphatase activity; negative regulation of phosphoprotein phosphatase activity	protein phosphatase regulator activity; protein binding; binding	protein serine/threonine phosphatase complex; cytoplasm	-4.09408	3.34371e-28	7.68334e-26
ENSG00000079841	1	1	2	0	0	0	37	38	18	25	48	18	0.934158	1.33213	1.95531	0	0	0	43.7561	31.6818	24.1472	23.3133	37.6842	12.4651	0.28368	0.404534	0.593778	0	0	0	13.2876	9.62096	7.33288	7.07966	11.4437	3.78535	3293	RIMS1	regulating synaptic membrane exocytosis 1	6	72596406	73112845	protein_coding	regulated secretory pathway; membrane fusion; calcium ion-dependent exocytosis of neurotransmitter; synaptic vesicle exocytosis; glutamate secretion; regulation of long-term neuronal synaptic plasticity; calcium ion-dependent exocytosis; regulation of membrane potential; protein complex assembly; synaptic transmission; neurotransmitter secretion; secretion; intracellular protein transport; respon…	small GTPase regulator activity; ion channel binding; Rab GTPase binding; metal ion binding; protein binding	presynaptic membrane; cell junction; plasma membrane; synapse	-3.11498	3.74354e-09	1.84945e-07
ENSG00000115604	0	1	1	0	0	2	23	38	47	37	39	34	0	1.33213	0.977656	0	0	1.46926	27.1997	31.6818	63.0509	34.5037	30.6184	23.5453	0	0.761652	0.55898	0	0	0.840057	15.5516	18.1142	36.0497	19.7277	17.5062	13.4621	1749	IL18R1	interleukin 18 receptor 1	2	102927989	103015218	protein_coding	T-helper 1 cell differentiation; natural killer cell activation; positive regulation of NF-kappaB import into nucleus; positive regulation of interferon-gamma production; signal transduction; immune response; interleukin-18-mediated signaling pathway	interleukin-18 receptor activity; receptor activity; interleukin-1 receptor activity; protein binding	plasma membrane; integral to membrane	-3.68462	1.25046e-12	9.55661e-11
ENSG00000267383	0	0	0	2	0	0	20	35	29	30	51	27	0	0	0	1.78834	0	0	23.652	29.1806	38.9038	27.976	40.0394	18.6977	0	0	0	2.66916	0	0	35.3014	43.5532	58.0653	41.7552	59.7603	27.907	670	CTC-260E6.6		19	20236186	20432114	antisense				-3.70637	5.32376e-12	3.79269e-10
ENSG00000244588	8	1	0	0	0	2	77	57	61	44	62	32	7.47327	1.33213	0	0	0	1.46926	91.06	47.5227	81.832	41.0314	48.6754	22.1603	4.50468	0.802971	0	0	0	0.88563	54.8885	28.6454	49.3261	24.7326	29.3402	13.3576	1659	RAD21L1	RAD21-like 1 (S. pombe)	20	1206700	1277065	protein_coding	attachment of telomeric heterochromatin to nuclear envelope; meiotic prophase I; chromosome segregation; double-strand break repair; synapsis; spermatogenesis; seminiferous tubule development; linear element assembly; double-strand break repair via homologous recombination; fertilization	protein binding	meiotic cohesin complex; lateral element; chromosome; nucleus; nuclear chromosome	-3.425	1.55349e-11	1.04714e-09
ENSG00000162882	1	0	0	0	0	0	10	28	4	26	17	78	0.934158	0	0	0	0	0	11.826	23.3445	5.36604	24.2458	13.3465	54.0156	1.02881	0	0	0	0	0	13.0242	25.7098	5.90973	26.7025	14.6988	59.4886	908	HAAO	3-hydroxyanthranilate 3,4-dioxygenase	2	42994229	43019733	protein_coding	quinolinate biosynthetic process; neuron cellular homeostasis; quinolinate metabolic process; tryptophan catabolic process; response to zinc ion; NAD biosynthetic process; cellular nitrogen compound metabolic process; response to cadmium ion; small molecule metabolic process; oxidation-reduction process	ferrous iron binding; 3-hydroxyanthranilate 3,4-dioxygenase activity; electron carrier activity; oxygen binding; iron ion binding; metal ion binding	mitochondrial membrane; cytosol; cytoplasm	-2.26443	8.92915e-05	0.00193032
ENSG00000197106	0	0	0	0	0	0	5	21	8	26	17	47	0	0	0	0	0	0	5.91299	17.5084	10.7321	24.2458	13.3465	32.5479	0	0	0	0	0	0	1.69718	5.02536	3.08039	6.9592	3.83079	9.3421	3484	SLC6A17	solute carrier family 6 (neutral amino acid transporter), member 17	1	110693108	110744824	protein_coding	alanine transport; glycine transport; proline transport; neutral amino acid transport; leucine transport; neurotransmitter transport	neurotransmitter:sodium symporter activity	synaptic vesicle membrane; synaptic vesicle; cell junction; integral to plasma membrane; integral to membrane	-2.47145	1.68112e-05	0.000436115
ENSG00000168143	0	2	2	0	3	1	70	44	41	42	61	46	0	2.66426	1.95531	0	4.98081	0.73463	82.7818	36.6842	55.0019	39.1664	47.8903	31.8554	0	0.841256	0.617402	0	1.57272	0.231964	26.1389	11.5833	17.3672	12.367	15.1217	10.0585	3167	FAM83B	family with sequence similarity 83, member B	6	54711569	54806820	protein_coding				-3.77919	2.90623e-14	2.65782e-12
ENSG00000214575	0	0	2	0	0	2	19	33	22	34	26	34	0	0	1.95531	0	0	1.46926	22.4694	27.5132	29.5132	31.7061	20.4123	23.5453	0	0	0.995577	0	0	0.748096	11.4406	14.0087	15.0271	16.1436	10.3932	11.9884	1964	CPEB1	cytoplasmic polyadenylation element binding protein 1	15	83211951	83317612	protein_coding	negative regulation of cytoplasmic translation; cellular response to amino acid stimulus; regulation of neuronal synaptic plasticity; cellular response to hypoxia; cellular response to insulin stimulus; mRNA processing; regulation of translation; synaptonemal complex assembly	translation repressor activity, nucleic acid binding; mRNA 3'-UTR AU-rich region binding; mRNA binding; metal ion binding; nucleic acid binding; nucleotide binding	meiotic spindle; postsynaptic density; dendrite; postsynaptic membrane; cell junction; cytoplasmic mRNA processing body; membrane; cytoplasm; nucleus	-3.29618	2.01735e-10	1.16866e-08
ENSG00000005187	22	10	22	23	5	15	183	236	176	173	281	193	20.5515	13.3213	21.5084	20.5659	8.30135	11.0195	216.415	196.761	236.106	161.328	220.609	133.654	27.1845	17.6208	28.4503	27.2036	10.9806	14.576	286.264	260.266	312.309	213.397	291.811	176.791	756	ACSM3	acyl-CoA synthetase medium-chain family member 3	16	20621565	20808903	protein_coding	fatty acid biosynthetic process; cholesterol homeostasis; regulation of blood pressure; metabolic process	fatty acid ligase activity; butyrate-CoA ligase activity; catalytic activity; metal ion binding; ATP binding	mitochondrial matrix; mitochondrion	-3.24454	5.70257e-24	1.00356e-21
ENSG00000003989	43	9	27	26	15	23	245	265	241	298	383	308	40.1688	11.9892	26.3967	23.2484	24.9041	16.8965	289.736	220.939	323.304	277.895	300.688	213.293	5.31334	1.58587	3.49163	3.07519	3.29419	2.23499	38.3249	29.2247	42.765	36.7586	39.7736	28.2133	7560	SLC7A2	solute carrier family 7 (cationic amino acid transporter, y+ system), member 2	8	17354597	17428082	protein_coding	amino acid transmembrane transport; macrophage activation; nitric oxide production involved in inflammatory response; regulation of macrophage activation; regulation of inflammatory response; nitric oxide biosynthetic process; cellular amino acid metabolic process; amino acid transport; transport; ion transport; transmembrane transport; ornithine transport; lysine transport; arginine transport; L…	L-lysine transmembrane transporter activity; high affinity arginine transmembrane transporter activity; L-ornithine transmembrane transporter activity; basic amino acid transmembrane transporter activity; amino acid transmembrane transporter activity; arginine transmembrane transporter activity; L-amino acid transmembrane transporter activity	membrane; integral to plasma membrane; cytoplasm; plasma membrane; integral to membrane	-3.08555	6.56736e-21	9.67482e-19
ENSG00000170873	0	0	1	0	1	5	24	44	27	41	36	75	0	0	0.977656	0	1.66027	3.67315	28.3823	36.6842	36.2207	38.2338	28.2631	51.9381	0	0	0.782125	0	1.32822	2.93852	22.7059	29.3474	28.9766	30.5871	22.6105	41.5505	1250	MTSS1	metastasis suppressor 1	8	125563031	125740730	protein_coding	microspike assembly; epithelial cell proliferation involved in renal tubule morphogenesis; nephron tubule epithelial cell differentiation; glomerulus morphogenesis; filopodium assembly; actin filament polymerization; transmembrane receptor protein tyrosine kinase signaling pathway; cellular response to fluid shear stress; renal tubule morphogenesis; cellular component movement; negative regulatio…	actin monomer binding; cytoskeletal adaptor activity; SH3 domain binding; identical protein binding; receptor binding; actin binding; protein binding	endocytic vesicle; actin cytoskeleton; ruffle; cytoplasm	-3.64372	1.40026e-12	1.05529e-10
ENSG00000103226	33	29	29	31	32	56	434	581	355	413	632	559	30.8272	38.6318	28.352	27.7193	53.1286	41.1393	513.247	484.398	476.236	385.136	496.175	387.112	48.7002	61.0296	44.7899	43.7903	83.9315	64.991	810.817	765.242	752.347	608.43	783.847	611.551	633	NOMO3	NODAL modulator 3	16	16326352	16388668	protein_coding		carbohydrate binding	integral to membrane	-3.7304	5.93479e-49	3.22032e-46
ENSG00000144677	88	64	109	93	39	185	1105	1375	875	1148	1439	1295	82.2059	85.2563	106.565	83.1578	64.7505	135.907	1306.77	1146.38	1173.82	1070.55	1129.74	896.798	102.95	106.771	133.456	104.143	81.0902	170.202	1636.53	1435.67	1470.03	1340.7	1414.83	1123.1	798.5	CTDSPL	CTD (carboxy-terminal domain, RNA polymerase II, polypeptide A) small phosphatase-like	3	37903451	38025960	protein_coding		phosphatase activity; phosphoprotein phosphatase activity; metal ion binding; protein binding	nucleus	-3.5396	1.05109e-43	4.62438e-41
ENSG00000139946	23	16	6	14	2	21	238	256	228	148	238	186	21.4856	21.3141	5.86594	12.5184	3.32054	15.4272	281.458	213.435	305.864	138.015	186.851	128.807	27.7592	27.5376	7.57873	16.1736	4.2901	19.9318	363.641	275.756	395.173	178.314	241.409	166.417	774	PELI2	pellino E3 ubiquitin protein ligase family member 2	14	56584532	56768244	protein_coding	Toll signaling pathway; toll-like receptor 5 signaling pathway; toll-like receptor TLR6:TLR2 signaling pathway; toll-like receptor TLR1:TLR2 signaling pathway; toll-like receptor 2 signaling pathway; toll-like receptor 9 signaling pathway; toll-like receptor 4 signaling pathway; toll-like receptor 10 signaling pathway; MyD88-dependent toll-like receptor signaling pathway; positive regulation of M…	ligase activity; protein binding	cytosol	-3.58956	1.54553e-21	2.38473e-19
ENSG00000133863	9	9	13	8	0	8	83	92	55	77	103	78	8.40743	11.9892	12.7095	7.15336	0	5.87704	98.1556	76.7033	73.783	71.805	80.8639	54.0156	5.5312	7.88761	8.36153	4.70616	0	3.86647	64.5761	50.4627	48.5414	47.2401	53.2	35.5366	1520	TEX15	testis expressed 15	8	30689060	30748122	protein_coding	protein localization to chromosome; regulation of double-strand break repair via homologous recombination; homeostasis of number of cells within a tissue; male genitalia development; regulation of protein localization; fertilization; male meiosis; spermatogenesis; synaptonemal complex assembly; synapsis			-2.6233	3.49388e-13	2.83666e-11
ENSG00000204131	4	3	3	5	1	19	61	99	52	104	89	200	3.73663	3.99639	2.93297	4.47085	1.66027	13.958	72.1385	82.5395	69.7585	96.9834	69.8727	138.502	1.10551	1.18236	0.867742	1.32274	0.491204	4.12958	21.3427	24.42	20.6386	28.6933	20.6724	40.9768	3380	NHSL2	NHS-like 2	X	71130938	71363424	protein_coding				-3.45405	1.11953e-14	1.05648e-12
ENSG00000243276	1	0	0	0	0	0	22	34	16	19	24	20	0.934158	0	0	0	0	0	26.0172	28.3469	21.4641	17.7181	18.8421	13.8502	1.50066	0	0	0	0	0	41.7946	45.5372	34.4805	28.4628	30.2684	22.2493	622.5	RP11-384F7.1		3	117723666	118276515	lincRNA				-3.49519	5.73776e-11	3.61323e-09
ENSG00000196632	17	13	11	12	8	14	231	233	227	138	263	130	15.8807	17.3177	10.7542	10.73	13.2822	10.2848	273.18	194.26	304.523	128.69	206.478	90.0261	1.91622	2.08961	1.29764	1.29473	1.60267	1.241	32.9629	23.4401	36.7448	15.5281	24.9144	10.8629	8287.5	WNK3	WNK lysine deficient protein kinase 3	X	54219256	54385075	protein_coding	positive regulation of rubidium ion transmembrane transporter activity; positive regulation of rubidium ion transport; positive regulation of ion transmembrane transporter activity; positive regulation of peptidyl-threonine phosphorylation; positive regulation of establishment of protein localization to plasma membrane; regulation of ion homeostasis; positive regulation of sodium ion transmembran…	transferase activity, transferring phosphorus-containing groups; protein tyrosine kinase activity; protein kinase activity; protein serine/threonine kinase activity; ATP binding; protein binding	adherens junction; tight junction; cytoplasm	-3.70588	1.61322e-24	2.95066e-22
ENSG00000028277	19	27	41	54	20	63	257	466	256	440	500	840	17.749	35.9675	40.0839	48.2852	33.2054	46.2817	303.928	388.519	343.426	410.314	392.543	581.707	11.0586	22.4097	24.9744	30.0842	20.6887	28.8359	189.363	242.068	213.973	255.648	244.575	362.434	1605	POU2F2	POU class 2 homeobox 2	19	42590263	42700737	protein_coding	immunoglobulin secretion involved in immune response; mature B cell differentiation; humoral immune response; cell maturation; regulation of transcription, DNA-dependent; transcription from RNA polymerase II promoter; positive regulation of transcription, DNA-dependent; immunoglobulin secretion	sequence-specific DNA binding; protein domain specific binding; DNA binding; sequence-specific DNA binding transcription factor activity	cytoplasm; nucleus	-3.22595	2.51523e-27	5.42308e-25
ENSG00000105784	0	0	1	0	0	3	31	56	36	36	57	20	0	0	0.977656	0	0	2.20389	36.6605	46.689	48.2943	33.5712	44.75	13.8502	0	0	1.27965	0	0	2.88467	47.985	61.1112	63.2125	43.9413	58.5732	18.1285	764	RUNDC3B	RUN domain containing 3B	7	87256864	87461611	protein_coding				-3.83811	6.1373e-13	4.90939e-11
ENSG00000251165	0	0	0	0	0	1	17	44	23	15	25	44	0	0	0	0	0	0.73463	20.1042	36.6842	30.8547	13.988	19.6272	30.4704	0	0	0	0	0	0.795485	21.7695	39.723	33.4106	15.1467	21.253	32.9944	923.5	F11-AS1	F11 antisense RNA 1	4	187207248	187422151	antisense				-3.68361	1.40263e-11	9.51364e-10
ENSG00000148082	3	2	4	0	2	11	24	48	19	71	58	110	2.80248	2.66426	3.91062	0	3.32054	8.08093	28.3823	40.0191	25.4887	66.2098	45.535	76.1759	1.41468	1.34491	1.97407	0	1.67619	4.07922	14.3273	20.2015	12.8666	33.4224	22.9859	38.4533	1981	SHC3	SHC (Src homology 2 domain containing) transforming protein 3	9	91628060	91793682	protein_coding	neurotrophin TRK receptor signaling pathway; epidermal growth factor receptor signaling pathway; Ras protein signal transduction; transmembrane receptor protein tyrosine kinase signaling pathway; synaptic transmission, glutamatergic; central nervous system development; insulin receptor signaling pathway; intracellular signal transduction; learning or memory	signal transducer activity; protein binding	cytosol	-2.4602	3.59512e-07	1.2834e-05
ENSG00000143469	85	36	46	40	30	39	419	451	421	413	618	446	79.4035	47.9567	44.9722	35.7668	49.8081	28.6506	495.508	376.013	564.775	385.136	485.184	308.859	15.7453	9.50955	8.91774	7.09237	9.87668	5.68126	98.2567	74.5614	111.992	76.3704	96.2093	61.245	5043	SYT14	synaptotagmin XIV	1	210111538	210337636	protein_coding	cell death	phospholipid binding; protein heterodimerization activity; protein homodimerization activity; protein binding	integral to membrane	-2.84235	1.8735e-21	2.86365e-19
ENSG00000129521	0	0	0	0	0	2	26	48	31	24	41	21	0	0	0	0	0	1.46926	30.7475	40.0191	41.5868	22.3808	32.1886	14.5427	0	0	0	0	0	2.23292	46.7288	60.8194	63.2018	34.0134	48.9188	22.1013	658	EGLN3	egl-9 family hypoxia-inducible factor 3	14	34393437	34931980	protein_coding	protein hydroxylation; regulation of transcription from RNA polymerase II promoter in response to hypoxia; activation of cysteine-type endopeptidase activity involved in apoptotic process; regulation of neuron apoptotic process; cellular response to hypoxia; peptidyl-proline hydroxylation to 4-hydroxy-L-proline; regulation of cell proliferation; response to hypoxia; cellular response to DNA damag…	peptidyl-proline 4-dioxygenase activity; L-ascorbic acid binding; oxidoreductase activity, acting on paired donors, with incorporation or reduction of molecular oxygen; oxidoreductase activity, acting on paired donors, with incorporation or reduction of molecular oxygen, 2-oxoglutarate as one donor, and incorporation of one atom each of oxygen into both donors; iron ion binding; oxidoreductase ac…	nucleoplasm; cytosol; cytoplasm; nucleus	-4.01472	4.90299e-14	4.39743e-12
ENSG00000188818	21	10	42	17	11	58	206	326	130	323	262	694	19.6173	13.3213	41.0616	15.2009	18.263	42.6085	243.615	271.797	174.396	301.208	205.693	480.601	38.166	25.9169	79.8863	29.5737	35.5311	82.896	473.959	528.787	339.292	586.008	400.18	935.021	514	ZDHHC11	zinc finger, DHHC-type containing 11	5	710471	851101	protein_coding		protein-cysteine S-palmitoyltransferase activity; zinc ion binding; transferase activity, transferring acyl groups	integral to membrane	-2.71326	9.17021e-11	5.6014e-09
ENSG00000165359	164	89	131	98	88	170	1600	1808	1394	1212	1830	1305	153.202	118.56	128.073	87.6287	146.104	124.887	1892.16	1507.39	1870.06	1130.23	1436.71	903.723	43.4246	33.6053	36.3019	24.8381	41.4126	35.3988	536.326	427.264	530.063	320.36	407.23	256.157	3528	DDX26B	DEAD/H (Asp-Glu-Ala-Asp/His) box polypeptide 26B	X	134654584	134716435	protein_coding				-3.54447	3.85296e-46	1.90062e-43
ENSG00000118785	14	8	26	18	8	45	152	211	112	245	300	325	13.0782	10.657	25.4191	16.0951	13.2822	33.0584	179.755	175.917	150.249	228.471	235.526	225.065	16.5025	13.4474	32.0745	20.3092	16.7598	41.714	226.82	221.978	189.589	288.291	297.194	283.994	792.5	SPP1	secreted phosphoprotein 1	4	88896819	88904562	protein_coding	negative regulation of collateral sprouting of intact axon in response to injury; positive regulation of bone resorption; response to steroid hormone; neutrophil chemotaxis; osteoblast differentiation; decidualization; response to vitamin D; ossification; positive regulation of cell-substrate adhesion; extracellular matrix organization; cell adhesion; embryo implantation; biomineral tissue develo…	cytokine activity; extracellular matrix binding	membrane-bounded vesicle; apical part of cell; extracellular space; cell projection; perinuclear region of cytoplasm; extracellular region; cytoplasm	-3.02642	1.31025e-19	1.74828e-17
ENSG00000173698	12	1	2	3	0	10	86	88	64	57	98	84	11.2099	1.33213	1.95531	2.68251	0	7.3463	101.703	73.3684	85.8566	53.1544	76.9385	58.1707	2.38407	0.283311	0.415847	0.570504	0	1.56238	21.6298	15.6037	18.2596	11.3046	16.3629	12.3715	4702	GPR64	G protein-coupled receptor 64	X	19007427	19140755	protein_coding	cell surface receptor signaling pathway; neuropeptide signaling pathway; G-protein coupled receptor signaling pathway; spermatogenesis	transmembrane signaling receptor activity; G-protein coupled receptor activity	apical plasma membrane; membrane; integral to plasma membrane; cytoplasm; integral to membrane; plasma membrane	-3.28722	9.75844e-13	7.58247e-11
ENSG00000154822	31	13	17	17	22	33	244	295	191	261	351	312	28.9589	17.3177	16.6202	15.2009	36.5259	24.2428	288.554	245.951	256.228	243.391	275.565	216.063	8.64962	5.17255	4.9642	4.54029	10.9098	7.24098	86.1869	73.462	76.5317	72.6974	82.3075	64.5348	3348	PLCL2	phospholipase C-like 2	3	16844159	17132086	protein_coding	signal transduction; intracellular signal transduction; lipid metabolic process	phosphatidylinositol phospholipase C activity; phosphoric diester hydrolase activity; signal transducer activity; calcium ion binding; protein binding	cytoplasm	-3.37698	8.78072e-30	2.11758e-27
ENSG00000020633	21	25	37	23	16	43	182	288	170	276	307	381	19.6173	33.3032	36.1733	20.5659	26.5643	31.5891	215.233	240.115	228.057	257.379	241.022	263.846	9.75744	16.5647	17.9922	10.2293	13.2128	15.7121	107.054	119.43	113.433	128.017	119.881	131.234	2010.5	RUNX3	runt-related transcription factor 3	1	25226002	25291612	protein_coding	peripheral nervous system neuron development; interferon-gamma production; chondrocyte differentiation; hair follicle morphogenesis; negative regulation of cell cycle; negative regulation of epithelial cell proliferation; cell maturation; protein phosphorylation; regulation of transcription, DNA-dependent; transcription from RNA polymerase II promoter; axon guidance; negative regulation of transc…	RNA polymerase II regulatory region sequence-specific DNA binding; sequence-specific DNA binding RNA polymerase II transcription factor activity; DNA binding; ATP binding; protein binding; sequence-specific DNA binding transcription factor activity	nuclear chromatin; cytoplasm; nucleus	-2.80031	2.45248e-27	5.32302e-25
ENSG00000058091	75	30	30	67	41	59	741	859	680	578	876	688	70.0619	39.9639	29.3297	59.9094	68.0711	43.3432	876.305	716.176	912.226	539.004	687.736	476.446	118.749	67.7354	49.7113	101.541	115.375	73.463	1485.26	1213.86	1546.15	913.566	1165.65	807.535	590	CDK14	cyclin-dependent kinase 14	7	90095738	90839905	protein_coding	protein phosphorylation; regulation of canonical Wnt signaling pathway; G2/M transition of mitotic cell cycle; Wnt signaling pathway; cell division	transferase activity, transferring phosphorus-containing groups; protein kinase activity; ATP binding; cyclin binding; cyclin-dependent protein serine/threonine kinase activity; protein tyrosine kinase activity; protein binding; protein serine/threonine kinase activity	cytosol; cytoplasm; nucleus; cytoplasmic cyclin-dependent protein kinase holoenzyme complex; plasma membrane	-3.86533	7.92072e-38	2.65851e-35
ENSG00000129167	14	6	15	16	11	7	126	124	118	127	206	168	13.0782	7.99278	14.6648	14.3067	18.263	5.14241	149.007	103.383	158.298	118.432	161.728	116.341	11.4923	7.02353	12.8865	12.5718	16.0483	4.51881	130.938	90.846	139.102	104.07	142.116	102.233	1138	TPH1	tryptophan hydroxylase 1	11	18039111	18063973	protein_coding	indolalkylamine biosynthetic process; response to immobilization stress; aromatic amino acid family metabolic process; negative regulation of ossification; serotonin biosynthetic process; bone remodeling; circadian rhythm; metabolic process; cellular nitrogen compound metabolic process; mammary gland alveolus development; small molecule metabolic process; oxidation-reduction process	tryptophan 5-monooxygenase activity; oxidoreductase activity, acting on paired donors, with incorporation or reduction of molecular oxygen, reduced pteridine as one donor, and incorporation of one atom of oxygen; amino acid binding; iron ion binding	neuron projection; cytosol	-3.10019	2.31665e-17	2.72285e-15
ENSG00000172318	25	3	27	15	19	11	158	199	138	208	350	253	23.354	3.99639	26.3967	13.4125	31.5451	8.08093	186.85	165.913	185.128	193.967	274.78	175.205	6.43183	1.10063	7.26982	3.6939	8.68773	2.22554	51.4598	45.6934	50.9855	53.4197	75.6762	48.2524	3631	B3GALT1	UDP-Gal:betaGlcNAc beta 1,3-galactosyltransferase, polypeptide 1	2	168675182	168730551	protein_coding	lipid glycosylation; oligosaccharide biosynthetic process; protein glycosylation	UDP-galactose:beta-N-acetylglucosamine beta-1,3-galactosyltransferase activity; galactosyltransferase activity	Golgi membrane; membrane; integral to membrane	-2.76995	6.91929e-11	4.29907e-09
ENSG00000269486	34	26	19	35	20	36	264	272	214	298	445	362	31.7614	34.6354	18.5755	31.2959	33.2054	26.4467	312.206	226.775	287.083	277.895	349.364	250.688	9.63342	10.5051	5.63405	9.49225	10.0714	8.02144	94.6939	68.7823	87.074	84.2872	105.964	76.0352	3297	CTC-360G5.9		19	39425976	39429272	lincRNA				-3.08766	3.35115e-28	7.68334e-26
ENSG00000151790	7	10	1	3	4	2	67	66	56	46	82	70	6.53911	13.3213	0.977656	2.68251	6.64108	1.46926	79.2341	55.0263	75.1245	42.8965	64.3771	48.4756	9.05694	18.4505	1.35409	3.71539	9.19817	2.03499	109.742	76.2137	104.051	59.4134	89.165	67.1407	722	TDO2	tryptophan 2,3-dioxygenase	4	156775890	156841558	protein_coding	tryptophan catabolic process to acetyl-CoA; tryptophan catabolic process to kynurenine; tryptophan catabolic process; cellular nitrogen compound metabolic process; small molecule metabolic process; tryptophan metabolic process	tryptophan 2,3-dioxygenase activity; amino acid binding; oxygen binding; heme binding; metal ion binding	cytosol	-2.8099	2.64994e-10	1.50042e-08
ENSG00000139800	6	0	4	1	0	0	18	26	28	18	24	42	5.60495	0	3.91062	0.89417	0	0	21.2868	21.677	37.5622	16.7856	18.8421	29.0853	1.20822	0	0.842989	0.192751	0	0	4.58865	4.67278	8.09706	3.61836	4.06167	6.26974	4639	ZIC5	Zic family member 5	13	100615218	100624163	protein_coding	forebrain development; neural tube closure; cell differentiation	DNA binding; metal ion binding; sequence-specific DNA binding transcription factor activity	nucleus	-2.27046	7.43411e-06	0.000211013
ENSG00000182118	14	8	25	13	4	25	117	169	127	138	172	209	13.0782	10.657	24.4414	11.6242	6.64108	18.3658	138.364	140.901	170.372	128.69	135.035	144.734	8.74797	7.12845	16.3488	7.77539	4.44219	12.2848	92.5511	94.248	113.961	86.0799	90.3244	96.8122	1495	FAM89A	family with sequence similarity 89, member A	1	231154704	231175992	protein_coding				-2.93594	5.81888e-20	7.99347e-18
ENSG00000141934	2	0	17	11	7	40	64	317	51	321	214	954	1.86832	0	16.6202	9.83587	11.6219	29.3852	75.6863	264.293	68.417	299.343	168.009	660.653	1.90645	0	16.9593	10.0366	11.8591	29.9849	77.2309	269.687	69.8132	305.452	171.437	674.135	980	PPAP2C	phosphatidic acid phosphatase type 2C	19	281040	291393	protein_coding	sphingolipid biosynthetic process; sphingolipid metabolic process; small molecule metabolic process	phosphatidate phosphatase activity; catalytic activity; phosphoprotein phosphatase activity	membrane; plasma membrane; integral to membrane	-2.64479	1.73173e-06	5.52516e-05
ENSG00000180113	0	0	0	0	0	0	14	18	12	14	17	25	0	0	0	0	0	0	16.5564	15.0072	16.0981	13.0555	13.3465	17.3127	0	0	0	0	0	0	2.42869	2.20143	2.36146	1.91513	1.95782	2.53964	6817	TDRD6	tudor domain containing 6	6	46655612	46672056	protein_coding	germ cell development; spermatogenesis; multicellular organismal development		P granule; chromatoid body; endoplasmic reticulum; cytoplasm; ribonucleoprotein complex	-3.10241	2.48043e-08	1.10473e-06
ENSG00000177599	26	7	4	13	3	6	224	190	171	117	177	97	24.2881	9.32491	3.91062	11.6242	4.98081	4.40778	264.902	158.409	229.398	109.106	138.96	67.1733	44.5654	17.1099	7.17546	21.3288	9.1391	8.08767	486.059	290.659	420.914	200.195	254.973	123.254	545	ZNF491	zinc finger protein 491	19	11908482	11920437	protein_coding	regulation of transcription, DNA-dependent; transcription, DNA-templated	DNA binding; metal ion binding; nucleic acid binding	nucleus	-3.41497	1.40159e-14	1.3075e-12
ENSG00000083807	2	3	2	1	0	1	5	31	5	33	15	76	1.86832	3.99639	1.95531	0.89417	0	0.73463	5.91299	25.8457	6.70754	30.7736	11.7763	52.6306	1.42077	3.03908	1.48693	0.679977	0	0.558654	4.49657	19.6545	5.10079	23.402	8.95536	40.0233	1315	SLC27A5	solute carrier family 27 (fatty acid transporter), member 5	19	58990879	59023780	protein_coding	plasma membrane long-chain fatty acid transport; bile acid metabolic process; triglyceride mobilization; ketone body biosynthetic process; bile acid and bile salt transport; very long-chain fatty acid metabolic process; bile acid biosynthetic process; metabolic process; small molecule metabolic process; fatty acid transport	cholate-CoA ligase activity; fatty acid transporter activity; protein complex binding; very long-chain fatty acid-CoA ligase activity; catalytic activity; ATP binding	basal plasma membrane; protein complex; intracellular membrane-bounded organelle; integral to endoplasmic reticulum membrane; endoplasmic reticulum; endoplasmic reticulum membrane	-1.44504	0.0104245	0.102907
ENSG00000128165	3	17	35	22	2	39	81	224	40	365	215	698	2.80248	22.6462	34.218	19.6717	3.32054	28.6506	95.7904	186.756	53.6604	340.374	168.794	483.371	0.660027	5.33354	8.05887	4.63301	0.78204	6.74766	22.5602	43.984	12.6379	80.1635	39.7536	113.841	4246	ADM2	adrenomedullin 2	22	50919985	50924869	protein_coding	adenylate cyclase-activating G-protein coupled receptor signaling pathway; negative regulation of blood pressure; positive regulation of angiogenesis; feeding behavior; protein phosphorylation; positive regulation of gene expression; angiogenesis; digestion	protein complex binding; hormone activity	extracellular region	-1.73477	0.00105352	0.0160653
ENSG00000101098	0	0	0	0	0	0	10	27	4	28	10	60	0	0	0	0	0	0	11.826	22.5108	5.36604	26.1109	7.85087	41.5505	0	0	0	0	0	0	3.79099	7.21614	1.72016	8.37022	2.51671	13.3196	3119.5	RIMS4	regulating synaptic membrane exocytosis 4	20	43380449	43438979	protein_coding	exocytosis; neurotransmitter transport; regulation of membrane potential	ion channel binding; protein binding	synaptic membrane; cell junction	-2.33432	6.35064e-05	0.00143085
ENSG00000160838	3	4	14	17	4	15	45	118	37	159	99	293	2.80248	5.32852	13.6872	15.2009	6.64108	11.0195	53.2169	98.3804	49.6358	148.273	77.7236	202.905	2.0813	3.95731	10.165	11.2892	4.93211	8.18377	39.5224	73.0638	36.8628	110.117	57.7227	150.691	1346.5	LRRC71	leucine rich repeat containing 71	1	156890442	156902886	protein_coding				-2.5182	4.09478e-08	1.75182e-06
ENSG00000236333	0	0	0	0	0	0	20	14	23	13	24	27	0	0	0	0	0	0	23.652	11.6722	30.8547	12.1229	18.8421	18.6977	0	0	0	0	0	0	7.11337	3.51045	9.27961	3.64599	5.66679	5.62337	3325	TRHDE-AS1	TRHDE antisense RNA 1	12	72647288	72668687	processed_transcript				-3.30531	3.65528e-09	1.80859e-07
ENSG00000143341	6	8	11	8	2	12	107	142	112	91	98	94	5.60495	10.657	10.7542	7.15336	3.32054	8.81556	126.538	118.39	150.249	84.8605	76.9385	65.0958	4.30488	8.18513	8.25977	5.49413	2.55034	6.77078	97.1874	90.9293	115.399	65.177	59.0926	49.9967	1302	HMCN1	hemicentin 1	1	185703683	186160085	protein_coding	response to stimulus; visual perception	calcium ion binding; protein binding	extracellular matrix; cell cortex; basement membrane; cell junction; membrane; extracellular region	-3.52757	7.82476e-25	1.46409e-22
ENSG00000138772	14	2	8	6	8	16	133	136	118	112	178	121	13.0782	2.66426	7.82125	5.36502	13.2822	11.7541	157.286	113.388	158.298	104.444	139.745	83.7935	15.2783	3.11245	9.13697	6.26755	15.5165	13.7314	183.745	132.462	184.928	122.014	163.254	97.8896	856	ANXA3	annexin A3	4	79472673	79531597	protein_coding	neutrophil degranulation; positive regulation of endothelial cell migration; phagocytosis; positive regulation of sequence-specific DNA binding transcription factor activity; positive regulation of angiogenesis; defense response to bacterium	phospholipase A2 inhibitor activity; phospholipase inhibitor activity; calcium ion binding; calcium-dependent phospholipid binding	specific granule; phagocytic vesicle membrane; membrane; cytoplasm; plasma membrane	-3.58043	2.55125e-20	3.54962e-18
ENSG00000177551	1	1	1	0	0	0	14	24	13	17	20	17	0.934158	1.33213	0.977656	0	0	0	16.5564	20.0096	17.4396	15.8531	15.7017	11.7726	0.371878	0.530306	0.389194	0	0	0	6.59091	7.96559	6.94252	6.31093	6.25069	4.68656	2512	NHLH2	nescient helix loop helix 2	1	116378998	116386538	protein_coding	positive regulation of sequence-specific DNA binding transcription factor activity; ovulation cycle; mating behavior; central nervous system development; cell differentiation; positive regulation of transcription from RNA polymerase II promoter; transcription, DNA-templated	RNA polymerase II activating transcription factor binding; protein dimerization activity; DNA binding; protein binding	transcription factor complex; nucleus	-2.72002	3.26731e-07	1.17281e-05
ENSG00000115194	0	0	6	4	7	15	49	121	41	115	92	221	0	0	5.86594	3.57668	11.6219	11.0195	57.9473	100.882	55.0019	107.241	72.228	153.044	0	0	6.48887	3.9565	12.8561	12.1897	64.101	111.595	60.8428	118.63	79.8982	169.297	904	SLC30A3	solute carrier family 30 (zinc transporter), member 3	2	27476552	27498685	protein_coding	regulation of sequestering of zinc ion; cation transport; positive regulation of transport; transport; transmembrane transport	zinc transporting ATPase activity; cation transmembrane transporter activity	late endosome; endosome; neuron projection; synaptic vesicle membrane; synaptic vesicle; cell junction; membrane; integral to plasma membrane; cytoplasm; integral to membrane	-3.56941	3.20664e-13	2.62308e-11
ENSG00000104290	151	111	146	116	68	140	1107	1264	1023	980	1432	1076	141.058	147.866	142.738	103.724	112.898	102.848	1309.14	1053.84	1372.36	913.882	1124.24	745.139	76.6411	80.3403	77.5538	56.3563	61.3411	55.8806	711.294	572.582	745.647	496.54	610.836	404.857	1840.5	FZD3	frizzled family receptor 3	8	28351729	28431775	protein_coding	commissural neuron axon guidance; post-anal tail morphogenesis; cell proliferation in midbrain; establishment of planar polarity; hair follicle development; neural tube closure; Wnt signaling pathway; inner ear morphogenesis; neuron migration; facial nucleus development; G-protein coupled receptor signaling pathway coupled to cGMP nucleotide second messenger; vasculature development; gonad develo…	Wnt-activated receptor activity; PDZ domain binding; transmembrane signaling receptor activity; Wnt-protein binding; G-protein coupled receptor activity; protein binding	presynaptic active zone; lateral plasma membrane; dendrite; neuronal cell body; apical plasma membrane; axon; neuron projection membrane; apical part of cell; membrane; cytoplasm; plasma membrane; integral to membrane	-3.0132	4.04735e-47	2.12532e-44
ENSG00000248905	102	59	56	69	66	79	594	728	507	673	1114	842	95.2842	78.5956	54.7487	61.6977	109.578	58.0358	702.463	606.957	680.145	627.594	874.587	583.092	107.302	88.5086	61.654	69.4794	123.398	65.3556	791.062	683.51	765.929	706.751	984.895	656.635	888	FMN1	formin 1	15	33057747	33486897	protein_coding	positive regulation of actin nucleation; hindlimb morphogenesis; forelimb morphogenesis; skeletal system morphogenesis; actin nucleation; gene expression; positive regulation of actin filament polymerization	SH3 domain binding; actin binding; DNA binding; protein binding	adherens junction; actin filament; cytoplasm; plasma membrane; nucleus	-2.92107	2.60096e-24	4.7307e-22
ENSG00000231738	5	1	1	2	3	6	65	56	74	50	81	55	4.67079	1.33213	0.977656	1.78834	4.98081	4.40778	76.8689	46.689	99.2717	46.6266	63.592	38.0879	7.16379	2.04314	1.49947	2.74285	7.63928	6.7604	117.897	71.6089	152.257	71.5132	97.5338	58.4171	652	TSPAN19	tetraspanin 19	12	85408094	85430055	protein_coding			integral to membrane	-3.78704	4.26878e-16	4.48318e-14
ENSG00000155495	1	0	4	0	0	2	24	38	16	20	28	28	0.934158	0	3.91062	0	0	1.46926	28.3823	31.6818	21.4641	18.6507	21.9824	19.3902	0.348957	0	1.46082	0	0	0.548846	10.6023	11.8348	8.01798	6.967	8.21159	7.24327	2677	MAGEC1	melanoma antigen family C, 1	X	140991680	140997174	protein_coding		protein binding		-2.90505	8.92396e-09	4.19852e-07
ENSG00000109265	12	12	24	14	2	26	153	211	104	140	153	191	11.2099	15.9856	23.4637	12.5184	3.32054	19.1004	180.937	175.917	139.517	130.555	120.118	132.269	4.51012	6.43152	9.44025	5.03656	1.33596	7.68472	72.7972	70.7775	56.1323	52.5265	48.3276	53.2163	2485.5	KIAA1211	KIAA1211	4	57036361	57194791	protein_coding				-3.00518	2.26566e-19	2.93876e-17
ENSG00000267454	0	0	0	0	0	1	11	25	10	21	17	24	0	0	0	0	0	0.73463	13.0086	20.8433	13.4151	19.5832	13.3465	16.6202	0	0	0	0	0	0.576633	10.2108	16.3605	10.5299	15.3714	10.476	13.0457	1274	ZNF582-AS1	ZNF582 antisense RNA 1 (head to head)	19	56905025	56910541	lincRNA				-3.04833	4.25769e-08	1.81199e-06
ENSG00000107014	0	0	2	0	0	0	31	23	26	15	17	26	0	0	1.95531	0	0	0	36.6605	19.1758	34.8792	13.988	13.3465	18.0052	0	0	2.19945	0	0	0	41.2379	21.5701	39.2342	15.7345	15.0129	20.2533	889	RLN2	relaxin 2	9	5299868	5304969	protein_coding	female pregnancy	hormone activity	extracellular region	-3.42843	1.48626e-10	8.8461e-09
ENSG00000123496	6	1	2	0	0	0	10	12	14	17	26	16	5.60495	1.33213	1.95531	0	0	0	11.826	10.0048	18.7811	15.8531	20.4123	11.0801	4.08822	0.971648	1.42619	0	0	0	8.6258	7.29744	13.6989	11.5631	14.8886	8.08179	1371	IL13RA2	interleukin 13 receptor, alpha 2	X	114238538	114254540	protein_coding	cytokine-mediated signaling pathway; signal transduction	cytokine receptor activity; signal transducer activity; protein binding	extracellular space; integral to membrane	-1.5217	0.00455629	0.0537037
ENSG00000183454	1	0	0	0	0	0	19	43	13	11	21	25	0.934158	0	0	0	0	0	22.4694	35.8505	17.4396	10.2579	16.4868	17.3127	0.340561	0	0	0	0	0	8.19153	13.0698	6.35786	3.73965	6.01051	6.31159	2743	GRIN2A	glutamate receptor, ionotropic, N-methyl D-aspartate 2A	16	9852376	10276611	protein_coding	directional locomotion; dopamine metabolic process; glutamate receptor signaling pathway; negative regulation of protein catabolic process; neurogenesis; regulation of synaptic plasticity; response to ethanol; serotonin metabolic process; visual learning; response to amphetamine; sensory perception of pain; regulation of sensory perception of pain; protein localization; regulation of excitatory p…	N-methyl-D-aspartate selective glutamate receptor activity; calcium channel activity; extracellular-glutamate-gated ion channel activity; ionotropic glutamate receptor activity; transporter activity; zinc ion binding; protein binding; cation channel activity	presynaptic membrane; N-methyl-D-aspartate selective glutamate receptor complex; neuron projection; postsynaptic density; synaptic vesicle; postsynaptic membrane; cell surface; cell junction; membrane; integral to plasma membrane; plasma membrane; neuronal postsynaptic density; synapse; endoplasmic reticulum; integral to membrane	-3.37724	7.5317e-10	4.03305e-08
ENSG00000173208	1	1	1	1	2	1	46	40	26	22	51	28	0.934158	1.33213	0.977656	0.89417	3.32054	0.73463	54.3995	33.3493	34.8792	20.5157	40.0394	19.3902	0.149753	0.213551	0.156726	0.143342	0.532308	0.117767	8.72066	5.34615	5.59141	3.28883	6.41863	3.1084	6238	ABCD2	ATP-binding cassette, sub-family D (ALD), member 2	12	39943835	40013553	protein_coding	positive regulation of fatty acid beta-oxidation; very long-chain fatty acid catabolic process; very long-chain fatty acid metabolic process; fatty acid beta-oxidation; transport; transmembrane transport	nucleoside-triphosphatase activity; ATPase activity, coupled to transmembrane movement of substances; ATPase activity; ATP binding; protein homodimerization activity; protein binding; nucleotide binding	peroxisome; peroxisomal membrane; intracellular membrane-bounded organelle; cytosol; membrane; mitochondrion; integral to membrane	-3.55765	2.86165e-12	2.08894e-10
ENSG00000158458	0	2	3	1	0	5	15	27	8	34	22	85	0	2.66426	2.93297	0.89417	0	3.67315	17.739	22.5108	10.7321	31.7061	17.2719	58.8632	0	1.04113	1.14614	0.349422	0	1.43539	6.93199	8.7967	4.19385	12.39	6.74948	23.0024	2559	NRG2	neuregulin 2	5	139226364	139422884	protein_coding	neurotrophin TRK receptor signaling pathway; epidermal growth factor receptor signaling pathway; fibroblast growth factor receptor signaling pathway; embryo development; phosphatidylinositol-mediated signaling; signal transduction; innate immune response; Fc-epsilon receptor signaling pathway	receptor binding; growth factor activity; protein binding	extracellular region; plasma membrane; integral to membrane	-2.00972	0.000237651	0.00454062
ENSG00000091844	23	21	12	12	7	18	191	193	175	123	157	144	21.4856	27.9747	11.7319	10.73	11.6219	13.2233	225.876	160.91	234.764	114.702	123.259	99.7212	4.56704	5.94637	2.49376	2.2808	2.47038	2.81079	48.0128	34.2035	49.902	24.3812	26.2002	21.197	4704.5	RGS17	regulator of G-protein signaling 17	6	153325594	153452384	protein_coding	positive regulation of GTPase activity; termination of G-protein coupled receptor signaling pathway	GTPase activator activity	cytoplasm; plasma membrane; nucleus	-3.12409	9.64325e-24	1.66998e-21
ENSG00000138741	5	2	7	2	2	1	21	22	30	34	45	31	4.67079	2.66426	6.84359	1.78834	3.32054	0.73463	24.8346	18.3421	40.2453	31.7061	35.3289	21.4678	1.72992	0.986762	2.53466	0.662348	1.22983	0.272085	9.19798	6.79337	14.9057	11.743	13.0848	7.95102	2700	TRPC3	transient receptor potential cation channel, subfamily C, member 3	4	122800182	122872909	protein_coding	calcium ion transmembrane transport; response to ATP; positive regulation of calcium ion transport into cytosol; response to calcium ion; platelet activation; blood coagulation; phototransduction; calcium ion transport; ion transport; transmembrane transport; axon guidance	store-operated calcium channel activity; inositol 1,4,5 trisphosphate binding; calcium channel activity; protein binding; ion channel activity; binding	membrane; integral to plasma membrane; plasma membrane; integral to membrane	-2.00035	2.24571e-05	0.000571647
ENSG00000079263	59	39	61	47	25	85	388	472	340	417	604	508	55.1153	51.953	59.637	42.026	41.5068	62.4436	458.848	393.521	456.113	388.866	474.192	351.794	75.604	71.2662	81.8066	57.6488	56.9366	85.6565	629.421	539.81	625.669	533.424	650.47	482.571	729	SP140	SP140 nuclear body protein	2	231067826	231223762	protein_coding	defense response; regulation of transcription, DNA-dependent	DNA binding; zinc ion binding; protein binding; sequence-specific DNA binding transcription factor activity	nuclear envelope; nucleoplasm; nucleolus; cytoplasm; nucleus	-2.84639	2.79971e-34	8.43982e-32
ENSG00000239467	14	9	4	9	2	7	84	106	72	80	71	75	13.0782	11.9892	3.91062	8.04753	3.32054	5.14241	99.3382	88.3756	96.5886	74.6026	55.7412	51.9381	21.4221	19.6383	6.40561	13.1819	5.43905	8.42328	162.716	144.759	158.212	122.199	91.3041	85.0747	610.5	AC007405.6		2	171627623	171634658	lincRNA				-2.95494	9.92574e-16	1.0162e-13
ENSG00000257176	79	23	38	64	56	61	531	579	359	619	875	654	73.7985	30.639	37.1509	57.2269	92.9751	44.8124	627.959	482.731	481.602	577.238	686.951	452.9	31.0078	12.8735	15.6096	24.0449	39.0652	18.8288	263.848	202.828	202.354	242.537	288.635	190.294	2380	RP11-996F15.2		12	29433351	29470781	antisense				-3.16315	2.93597e-21	4.44588e-19
ENSG00000133424	4	26	20	17	7	30	157	232	109	195	212	251	3.73663	34.6354	19.5531	15.2009	11.6219	22.0389	185.668	193.426	146.224	181.844	166.438	173.82	5.67877	52.6373	29.716	23.1017	17.6624	33.4938	282.17	293.96	222.226	276.358	252.946	264.163	658	LARGE	like-glycosyltransferase	22	33558212	34318829	protein_coding	glycosphingolipid biosynthetic process; N-acetylglucosamine metabolic process; glycoprotein biosynthetic process; muscle cell cellular homeostasis; protein glycosylation	acetylglucosaminyltransferase activity; transferase activity, transferring glycosyl groups; protein binding	integral to Golgi membrane	-2.75385	1.92426e-11	1.28115e-09
ENSG00000187824	6	1	4	6	4	4	44	48	33	42	77	68	5.60495	1.33213	3.91062	5.36502	6.64108	2.93852	52.0343	40.0191	44.2698	39.1664	60.4517	47.0906	10.4962	2.49462	7.32327	10.0469	12.4365	5.50285	97.4425	74.9422	82.9022	73.3453	113.205	88.1846	534	TMEM220	transmembrane protein 220	17	10602332	10633633	protein_coding			integral to membrane	-2.92532	8.88045e-12	6.16463e-10
ENSG00000169860	0	0	0	0	0	0	18	15	15	18	17	14	0	0	0	0	0	0	21.2868	12.506	20.1226	16.7856	13.3465	9.69511	0	0	0	0	0	0	6.85343	4.02639	6.47863	5.40425	4.297	3.12141	3106	P2RY1	purinergic receptor P2Y, G-protein coupled, 1	3	152552736	152555841	protein_coding	relaxation of muscle; G-protein coupled purinergic nucleotide receptor signaling pathway; positive regulation of inositol trisphosphate biosynthetic process; positive regulation of ion transport; negative regulation of binding; regulation of vasodilation; negative regulation of norepinephrine secretion; response to growth factor; regulation of receptor activity; positive regulation of penile erec…	ADP-activated nucleotide receptor activity; ATP-activated nucleotide receptor activity; A1 adenosine receptor binding; G-protein coupled purinergic nucleotide receptor activity; ADP binding; scaffold protein binding; receptor activity; G-protein coupled receptor activity; protein heterodimerization activity; ATP binding; protein binding	neuronal postsynaptic density; cell body; dendrite; apical plasma membrane; basolateral plasma membrane; postsynaptic membrane; integral to plasma membrane; plasma membrane; integral to membrane	-3.16702	1.6971e-08	7.68464e-07
ENSG00000196844	2	0	1	0	0	0	8	19	16	14	20	17	1.86832	0	0.977656	0	0	0	9.46078	15.8409	21.4641	13.0555	15.7017	11.7726	1.56018	0	0.816414	0	0	0	7.90044	13.2283	17.9241	10.9023	13.1121	9.83101	1197.5	PATE2	prostate and testis expressed 2	11	125646008	125648714	protein_coding			extracellular space	-2.46208	7.7754e-06	0.000218983
ENSG00000158528	310	148	166	164	116	211	1543	1824	1390	1335	2110	1547	289.589	197.155	162.291	146.644	192.591	155.007	1824.75	1520.73	1864.7	1244.93	1656.53	1071.31	38.4632	26.1861	21.5554	19.4772	25.5799	20.588	242.363	201.983	247.669	165.351	220.02	142.291	7529	PPP1R9A	protein phosphatase 1, regulatory subunit 9A	7	94536514	94925727	protein_coding	calcium-mediated signaling; neuron projection development; actin filament organization; activation of cysteine-type endopeptidase activity involved in apoptotic process; apoptotic process	actin binding; protein binding	cortical actin cytoskeleton; growth cone; filopodium; dendritic spine; synapse; cell junction; mitochondrion; cytoskeleton	-2.85452	7.72678e-29	1.79686e-26
ENSG00000244128	0	0	1	0	0	0	17	15	11	9	21	21	0	0	0.977656	0	0	0	20.1042	12.506	14.7566	8.39279	16.4868	14.5427	0	0	1.66978	0	0	0	34.3367	21.3595	25.2034	14.3344	28.1585	24.838	585.5	RP11-85M11.2		3	164924748	165373211	lincRNA				-2.80807	5.45471e-07	1.90118e-05
ENSG00000111275	57	40	65	73	26	74	248	478	216	456	396	880	53.247	53.2852	63.5476	65.2744	43.167	54.3626	293.284	398.524	289.766	425.235	310.894	609.407	31.961	31.9839	38.1438	39.1803	25.9106	32.6306	176.041	239.21	173.929	255.243	186.611	365.791	1666	ALDH2	aldehyde dehydrogenase 2 family (mitochondrial)	12	112204691	112247782	protein_coding	alcohol metabolic process; ethanol oxidation; xenobiotic metabolic process; neurotransmitter biosynthetic process; ethanol catabolic process; synaptic transmission; metabolic process; carbohydrate metabolic process; small molecule metabolic process; oxidation-reduction process	aldehyde dehydrogenase (NAD) activity; aldehyde dehydrogenase [NAD(P)+] activity; electron carrier activity; oxidoreductase activity	mitochondrial matrix	-2.36073	5.08444e-16	5.30558e-14
ENSG00000171827	61	23	39	41	27	55	403	410	337	323	517	396	56.9837	30.639	38.1286	36.661	44.8273	40.4047	476.587	341.83	452.088	301.208	405.89	274.233	44.6756	24.0211	29.8931	28.7424	35.1449	31.6775	373.647	267.997	354.44	236.149	318.22	215.001	1275.5	ZNF570	zinc finger protein 570	19	37958487	37976260	protein_coding	regulation of transcription, DNA-dependent; transcription, DNA-templated	DNA binding; metal ion binding; nucleic acid binding	intracellular; nucleus	-3.1238	2.1241e-29	5.08487e-27
ENSG00000165617	1	1	2	8	1	7	26	26	19	47	70	68	0.934158	1.33213	1.95531	7.15336	1.66027	5.14241	30.7475	21.677	25.4887	43.829	54.9561	47.0906	0.388423	0.5539	0.81302	2.97437	0.690341	2.13822	12.7848	9.01332	10.5982	18.2241	22.8508	19.5803	2405	DACT1	dishevelled-binding antagonist of beta-catenin 1	14	59100685	59115039	protein_coding	regulation of Wnt signaling pathway, planar cell polarity pathway; gastrulation with mouth forming second; synapse organization; dendrite morphogenesis; negative regulation of canonical Wnt signaling pathway; positive regulation of fat cell differentiation; positive regulation of catenin import into nucleus; regulation of catenin import into nucleus; embryonic hindgut morphogenesis; positive regu…	delta-catenin binding; protein kinase A binding; beta-catenin binding; protein kinase C binding; protein binding	beta-catenin destruction complex; synapse; cell junction; cytoplasm; nucleus	-2.90242	9.54714e-10	5.07058e-08
ENSG00000229689	32	32	31	16	16	52	192	351	174	258	261	310	29.8931	42.6281	30.3073	14.3067	26.5643	38.2008	227.059	292.64	233.423	240.593	204.908	214.678	9.82678	14.0132	9.96297	4.70306	8.73252	12.5578	74.6413	96.1998	76.7332	79.0905	67.3595	70.5712	3042	AC009237.8		2	96191093	96198153	pseudogene				-2.68998	2.09915e-19	2.75572e-17
ENSG00000241732	0	0	0	1	0	0	23	27	17	11	25	20	0	0	0	0.89417	0	0	27.1997	22.5108	22.8057	10.2579	19.6272	13.8502	0	0	0	0.43618	0	0	13.2682	10.9809	11.1247	5.00383	9.57423	6.75618	2050	RP11-38P22.2		3	152557179	152559228	lincRNA				-3.5722	6.2772e-11	3.91507e-09
ENSG00000143631	6	9	13	12	9	29	52	102	53	126	139	270	5.60495	11.9892	12.7095	10.73	14.9424	21.3043	61.4951	85.0407	71.1	117.499	109.127	186.977	0.439707	0.940548	0.99706	0.84177	1.17223	1.67132	4.82428	6.67143	5.57778	9.21779	8.561	14.6683	12747	FLG	filaggrin	1	152274651	152297679	protein_coding	keratinocyte differentiation; multicellular organismal development	structural molecule activity; calcium ion binding	cytoplasmic membrane-bounded vesicle; intermediate filament	-2.48169	6.53291e-11	4.06677e-09
ENSG00000164176	27	17	8	22	7	13	115	99	94	130	211	144	25.2223	22.6462	7.82125	19.6717	11.6219	9.55019	135.999	82.5395	126.102	121.229	165.653	99.7212	9.01278	8.09226	2.7948	7.02939	4.1529	3.41261	48.597	29.4942	45.0605	43.3194	59.1936	35.6338	2798.5	EDIL3	EGF-like repeats and discoidin I-like domains 3	5	83236373	83680611	protein_coding	positive regulation of cell-substrate adhesion; cell adhesion; multicellular organismal development	integrin binding; calcium ion binding; protein binding	extracellular vesicular exosome	-2.30655	2.37331e-09	1.20731e-07
ENSG00000226711	22	8	22	16	11	19	143	175	137	129	177	161	20.5515	10.657	21.5084	14.3067	18.263	13.958	169.111	145.903	183.787	120.297	138.96	111.494	28.386	14.7197	29.7078	19.7607	25.2251	19.279	233.579	201.524	253.849	166.156	191.934	153.997	724	FAM66C	family with sequence similarity 66, member C	12	8332805	8368747	antisense				-2.99632	6.06903e-25	1.14213e-22
ENSG00000261116	0	0	0	1	0	0	34	17	19	15	24	22	0	0	0	0.89417	0	0	40.2083	14.1734	25.4887	13.988	18.8421	15.2352	0	0	0	0.462581	0	0	20.801	7.33236	13.1861	7.23642	9.74759	7.88162	1933	RP3-523K23.2		6	54807965	54809897	sense_overlapping				-3.53749	1.72554e-10	1.01957e-08
ENSG00000158022	0	0	2	1	0	1	5	3	6	33	15	22	0	0	1.95531	0.89417	0	0.73463	5.91299	2.5012	8.04905	30.7736	11.7763	15.2352	0	0	1.24741	0.570443	0	0.468664	3.77224	1.59566	5.13496	19.6323	7.51279	9.71941	1567.5	TRIM63	tripartite motif containing 63, E3 ubiquitin protein ligase	1	26377795	26394927	protein_coding	response to interleukin-1; muscle contraction; response to electrical stimulus involved in regulation of muscle adaptation; skeletal muscle atrophy; proteasome-mediated ubiquitin-dependent protein catabolic process; response to glucocorticoid; regulation of gene expression; signal transduction; protein ubiquitination	titin binding; signal transducer activity; ubiquitin-protein ligase activity; metal ion binding; zinc ion binding; protein binding	Z disc; M band; microtubule; intracellular; cytoplasm; nucleus; contractile fiber	-1.31978	0.022898	0.186047
ENSG00000121005	113	41	62	52	29	61	482	561	423	384	581	418	105.56	54.6173	60.6147	46.4968	48.1478	44.8124	570.012	467.724	567.458	358.093	456.135	289.468	53.7474	27.8092	30.8629	23.6746	24.5152	22.8169	290.23	238.148	288.93	182.328	232.248	147.387	1964	CRISPLD1	cysteine-rich secretory protein LCCL domain containing 1	8	75896750	75946793	protein_coding			extracellular region	-2.68886	1.90011e-22	3.17241e-20
ENSG00000145416	41	17	21	22	9	25	184	251	194	159	228	168	38.3005	22.6462	20.5308	19.6717	14.9424	18.3658	217.598	209.267	260.253	148.273	179	116.341	58.3849	34.5216	31.2969	29.9874	22.7781	27.9966	331.704	319.004	396.727	226.025	272.866	177.35	656	MARCH1	membrane-associated ring finger (C3HC4) 1, E3 ubiquitin protein ligase	4	164445450	165305202	protein_coding	antigen processing and presentation of peptide antigen via MHC class II; immune response; protein polyubiquitination	MHC protein binding; ubiquitin-protein ligase activity; metal ion binding; zinc ion binding; protein binding	trans-Golgi network membrane; endosome; lysosomal membrane; lysosome; early endosome membrane; cytoplasmic vesicle membrane; late endosome membrane; Golgi apparatus; endoplasmic reticulum membrane; plasma membrane; integral to membrane	-2.86021	4.0138e-22	6.50136e-20
ENSG00000171126	3	1	0	0	0	0	21	21	6	11	28	19	2.80248	1.33213	0	0	0	0	24.8346	17.5084	8.04905	10.2579	21.9824	13.1577	0.749325	0.356184	0	0	0	0	6.64025	4.68138	2.15215	2.74274	5.87766	3.51809	3740	KCNG3	potassium voltage-gated channel, subfamily G, member 3	2	42669157	42721237	protein_coding	synaptic transmission; protein homooligomerization; ion transport; transmembrane transport	delayed rectifier potassium channel activity; protein binding; ion channel activity	voltage-gated potassium channel complex; endoplasmic reticulum; membrane; plasma membrane	-2.2486	6.06929e-05	0.00137603
ENSG00000140332	6	6	16	15	4	9	27	77	29	81	84	180	5.60495	7.99278	15.6425	13.4125	6.64108	6.61167	31.9301	64.1974	38.9038	75.5351	65.9473	124.651	2.0671	2.94773	5.76895	4.94654	2.44923	2.43838	11.7758	23.676	14.3477	27.8573	24.3213	45.9714	2711.5	TLE3	transducin-like enhancer of split 3 (E(sp1) homolog, Drosophila)	15	70340129	70390515	protein_coding	organ morphogenesis; Notch signaling pathway; Wnt signaling pathway; signal transduction; regulation of transcription, DNA-dependent; transcription, DNA-templated	protein binding	nucleoplasm; nucleus	-1.8269	2.45471e-05	0.000617127
ENSG00000249803	0	0	0	0	0	0	1	19	13	22	28	23	0	0	0	0	0	0	1.1826	15.8409	17.4396	20.5157	21.9824	15.9277	0	0	0	0	0	0	2.14433	28.7233	31.6221	37.1999	39.8594	28.8807	551.5	RP11-114H21.2		5	135802366	135855987	lincRNA				-2.19137	0.000182207	0.00359522
ENSG00000176165	0	0	0	0	0	0	11	25	14	23	8	21	0	0	0	0	0	0	13.0086	20.8433	18.7811	21.4483	6.28069	14.5427	0	0	0	0	0	0	4.87395	7.8094	7.03676	8.03606	2.3532	5.44873	2669	FOXG1	forkhead box G1	14	29235050	29238870	protein_coding	axon midline choice point recognition; central nervous system neuron development; forebrain development; dorsal/ventral pattern formation; positive regulation of cell cycle; negative regulation of neuron differentiation; positive regulation of neuroblast proliferation; regulation of mitotic cell cycle; aging; inner ear morphogenesis; regulation of transcription, DNA-dependent; negative regulation…	sequence-specific DNA binding; DNA binding; protein binding; sequence-specific DNA binding transcription factor activity	nucleus	-2.98862	1.68793e-07	6.38258e-06
ENSG00000188848	12	11	7	10	4	4	80	76	79	59	94	69	11.2099	14.6534	6.84359	8.9417	6.64108	2.93852	94.6078	63.3636	105.979	55.0194	73.7982	47.7831	1.28429	1.6788	0.784051	1.02443	0.76085	0.336658	10.839	7.25939	12.1417	6.30342	8.45485	5.47437	8728.5	BEND4	BEN domain containing 4	4	42112955	42154895	protein_coding				-2.66876	5.2176e-12	3.7252e-10
ENSG00000104833	1	3	3	14	3	12	60	147	43	94	75	154	0.934158	3.99639	2.93297	12.5184	4.98081	8.81556	70.9559	122.559	57.6849	87.6581	58.8815	106.646	1.65338	7.07325	5.19109	22.1564	8.81559	15.6028	125.586	216.918	102.097	155.147	104.215	188.754	565	TUBB4A	tubulin, beta 4A class IVa	19	6494330	6502859	protein_coding	GTP catabolic process; 'de novo' posttranslational protein folding; cellular protein metabolic process; G2/M transition of mitotic cell cycle; protein polymerization; microtubule-based process; mitotic cell cycle; protein folding; centrosome organization	structural constituent of cytoskeleton; GTPase activity; GTP binding; protein binding	internode region of axon; myelin sheath; protein complex; neuronal cell body; microtubule cytoskeleton; cilium; microtubule; cytosol; cytoplasm; plasma membrane; cell projection; pericentriolar material	-3.85258	2.25081e-17	2.65505e-15
ENSG00000153930	3	2	5	3	4	8	38	43	37	43	63	65	2.80248	2.66426	4.88828	2.68251	6.64108	5.87704	44.9387	35.8505	49.6358	40.0989	49.4605	45.013	3.76171	3.57619	6.56145	3.60068	8.9142	7.88865	60.3204	48.1214	66.6253	53.824	66.3899	60.4202	745	ANKFN1	ankyrin-repeat and fibronectin type III domain containing 1	17	54188319	54589020	protein_coding		protein binding		-2.95977	3.91736e-12	2.8154e-10
ENSG00000066056	1	0	3	4	2	9	25	32	20	42	39	104	0.934158	0	2.93297	3.57668	3.32054	6.61167	29.5649	26.6794	26.8302	39.1664	30.6184	72.0208	1.42947	0	4.48809	5.47311	5.08116	10.1173	45.2409	40.8254	41.0561	59.9332	46.8529	110.208	653.5	TIE1	tyrosine kinase with immunoglobulin-like and EGF-like domains 1	1	43766664	43788779	protein_coding	response to retinoic acid; mesoderm development; negative regulation of cell migration; plasma membrane fusion; protein phosphorylation; in utero embryonic development; signal transduction; angiogenesis; negative regulation of angiogenesis; vasculogenesis	transferase activity, transferring phosphorus-containing groups; transmembrane receptor protein tyrosine kinase activity; protein tyrosine kinase activity; protein kinase activity; ATP binding; protein binding	integral to plasma membrane; plasma membrane; integral to membrane	-2.87572	8.3143e-09	3.93443e-07
ENSG00000249741	0	0	1	1	0	0	27	22	8	14	20	22	0	0	0.977656	0.89417	0	0	31.9301	18.3421	10.7321	13.0555	15.7017	15.2352	0	0	1.81047	1.65587	0	0	59.1299	33.9669	19.8742	24.1768	29.0773	28.2133	540	RP11-673E1.3		4	144832667	144833206	pseudogene				-3.0597	3.48945e-08	1.50671e-06
ENSG00000128482	1	6	8	2	1	11	42	59	29	54	33	126	0.934158	7.99278	7.82125	1.78834	1.66027	8.08093	49.6691	49.1902	38.9038	50.3568	25.9079	87.256	1.70779	14.612	14.2984	3.26936	3.03523	14.7732	90.8028	89.9272	71.122	92.0599	47.3636	159.517	547	RNF112	ring finger protein 112	17	19314438	19320589	protein_coding		zinc ion binding; protein binding; GTPase activity; GTP binding	cytoplasm; nucleus; integral to membrane	-2.27701	6.86443e-06	0.000196903
ENSG00000117595	0	0	0	1	0	1	21	37	22	20	18	18	0	0	0	0.89417	0	0.73463	24.8346	30.8481	29.5132	18.6507	14.1316	12.4651	0	0	0	0.715622	0	0.587939	19.8756	24.6883	23.62	14.9265	11.3098	9.97611	1249.5	IRF6	interferon regulatory factor 6	1	209959036	209979465	protein_coding	type I interferon signaling pathway; interferon-gamma-mediated signaling pathway; mammary gland epithelial cell differentiation; cell development; keratinocyte proliferation; keratinocyte differentiation; cytokine-mediated signaling pathway; cell cycle arrest; regulation of transcription, DNA-dependent; positive regulation of transcription, DNA-dependent; negative regulation of cell proliferation…	regulatory region DNA binding; DNA binding; protein binding; sequence-specific DNA binding transcription factor activity	cytosol; cytoplasm; nucleus	-3.8247	8.27126e-13	6.52028e-11
ENSG00000139220	7	9	6	3	8	10	78	81	52	69	113	67	6.53911	11.9892	5.86594	2.68251	13.2822	7.3463	92.2426	67.5323	69.7585	64.3448	88.7148	46.398	7.393	13.5547	6.63192	3.0328	15.0166	8.3056	104.288	76.3508	78.8677	72.747	100.299	52.4568	884.5	PPFIA2	protein tyrosine phosphatase, receptor type, f polypeptide (PTPRF), interacting protein (liprin), alpha 2	12	81652045	82153332	protein_coding	cell-matrix adhesion	protein binding; nucleotide binding	synapse; cell surface; cytoplasm	-2.7874	1.23449e-11	8.42586e-10
ENSG00000153253	3	1	3	0	3	5	53	35	33	31	55	38	2.80248	1.33213	2.93297	0	4.98081	3.67315	62.6777	29.1806	44.2698	28.9085	43.1798	26.3153	1.4688	0.698181	1.5372	0	2.61049	1.92513	32.8499	15.2938	23.2022	15.1512	22.6309	13.7921	1908	SCN3A	sodium channel, voltage-gated, type III, alpha subunit	2	165944032	166060577	protein_coding	ion transport; transmembrane transport; sodium ion transport	voltage-gated sodium channel activity; protein binding; ion channel activity	voltage-gated sodium channel complex; membrane; cytoplasm; integral to membrane	-3.15623	9.75256e-11	5.93484e-09
ENSG00000137975	0	0	0	0	0	0	6	10	8	19	10	15	0	0	0	0	0	0	7.09559	8.33732	10.7321	17.7181	7.85087	10.3876	0	0	0	0	0	0	9.58863	11.2666	14.5028	23.9434	10.6093	14.0373	740	CLCA2	chloride channel accessory 2	1	86889769	86922241	protein_coding	transport; cell adhesion; chloride transport	ligand-gated ion channel activity; chloride channel activity	basal plasma membrane; cell junction; extracellular region; integral to plasma membrane; plasma membrane	-2.28189	8.28968e-05	0.00181132
ENSG00000036448	0	0	1	0	0	0	2	8	2	12	13	21	0	0	0.977656	0	0	0	2.3652	6.66986	2.68302	11.1904	10.2061	14.5427	0	0	1.59227	0	0	0	3.85211	10.863	4.36974	18.2254	16.6224	23.6851	614	MYOM2	myomesin 2	8	1993155	2113475	protein_coding	muscle contraction	structural constituent of muscle; protein binding	M band; myosin filament	-1.30008	0.0266324	0.207666
ENSG00000159708	0	0	2	0	0	0	16	24	4	10	20	25	0	0	1.95531	0	0	0	18.9216	20.0096	5.36604	9.32533	15.7017	17.3127	0	0	1.54265	0	0	0	14.9283	15.7866	4.23356	7.35726	12.388	13.6589	1267.5	LRRC36	leucine rich repeat containing 36	16	67360701	67419106	protein_coding				-2.38049	3.20369e-05	0.000776061
ENSG00000207425	0	0	0	0	0	0	4	16	6	10	16	22	0	0	0	0	0	0	4.73039	13.3397	8.04905	9.32533	12.5614	15.2352	0	0	0	0	0	0	47.3039	133.397	80.4905	93.2533	125.614	152.352	100	Y_RNA	Y RNA	16	15009314	15009413	misc_RNA				-2.26268	9.81135e-05	0.00209705
ENSG00000114805	12	3	9	5	9	4	44	71	37	71	76	71	11.2099	3.99639	8.79891	4.47085	14.9424	2.93852	52.0343	59.195	49.6358	66.2098	59.6666	49.1681	1.81743	0.647923	1.42654	0.724846	2.42257	0.476414	8.43617	9.59711	8.04731	10.7344	9.67357	7.97148	6168	PLCH1	phospholipase C, eta 1	3	155093369	155462856	protein_coding	inositol phosphate metabolic process; phosphatidylinositol-mediated signaling; signal transduction; intracellular signal transduction; lipid catabolic process; lipid metabolic process; small molecule metabolic process	calcium-dependent phospholipase C activity; phosphatidylinositol phospholipase C activity; phosphoric diester hydrolase activity; signal transducer activity; calcium ion binding; protein binding	nuclear membrane; intracellular membrane-bounded organelle; cytosol; cytoplasm; plasma membrane; membrane	-2.319	1.13224e-08	5.24357e-07
ENSG00000115602	17	10	15	21	8	23	93	101	65	131	177	156	15.8807	13.3213	14.6648	18.7776	13.2822	16.8965	109.982	84.2069	87.1981	122.162	138.96	108.031	16.2962	13.6699	15.0486	19.2689	13.6297	17.3386	112.86	86.4104	89.4798	125.358	142.597	110.858	974.5	IL1RL1	interleukin 1 receptor-like 1	2	102927962	102968497	protein_coding	positive regulation of chemokine secretion; positive regulation of macrophage activation; positive regulation of interleukin-5 production; negative regulation of T-helper 1 type immune response; negative regulation of I-kappaB kinase/NF-kappaB signaling; signal transduction; immune response; negative regulation of interferon-gamma production; positive regulation of inflammatory response; interleu…	interleukin-33 receptor activity; interleukin-33 binding; cytokine receptor activity; receptor signaling protein activity; interleukin-1 receptor activity; protein binding	external side of plasma membrane; extracellular region; integral to membrane	-2.46266	6.21717e-16	6.46685e-14
ENSG00000113296	13	14	20	22	13	19	66	151	65	139	152	224	12.1441	18.6498	19.5531	19.6717	21.5835	13.958	78.0515	125.894	87.1981	129.622	119.333	155.122	19.8432	30.4735	31.9495	32.1434	35.2672	22.8071	127.535	205.708	142.481	211.801	194.989	253.467	612	THBS4	thrombospondin 4	5	79287134	79379110	protein_coding	endothelial cell-cell adhesion; tissue remodeling; response to unfolded protein; myoblast migration; positive regulation of neutrophil chemotaxis; regulation of tissue remodeling; response to endoplasmic reticulum stress; positive regulation of peptidyl-tyrosine phosphorylation; behavioral response to pain; positive regulation of endothelial cell proliferation; cell adhesion; negative regulation …	integrin binding; heparin binding; growth factor activity; calcium ion binding; protein binding	extracellular matrix; basement membrane; sarcoplasmic reticulum; endoplasmic reticulum; extracellular space; extracellular region	-2.32661	9.08675e-13	7.11147e-11
ENSG00000196381	1	0	1	0	1	3	27	22	15	18	33	24	0.934158	0	0.977656	0	1.66027	2.20389	31.9301	18.3421	20.1226	16.7856	25.9079	16.6202	0.698436	0	0.730958	0	1.24132	1.64777	23.873	13.7137	15.045	12.55	19.3704	12.4263	1337.5	ZNF781	zinc finger protein 781	19	38158652	38183223	protein_coding	regulation of transcription, DNA-dependent; transcription, DNA-templated	DNA binding; metal ion binding	nucleus	-3.07974	6.22141e-09	2.98388e-07
ENSG00000234602	29	18	30	33	12	27	126	152	147	167	204	266	27.0906	23.9783	29.3297	29.5076	19.9232	19.835	149.007	126.727	197.202	155.733	160.158	184.207	15.6052	13.8124	16.895	16.9975	11.4765	11.4257	85.8337	72.9996	113.596	89.7079	92.2568	106.11	1736	MCIDAS	multiciliate differentiation and DNA synthesis associated cell cycle protein	5	54515442	54523143	protein_coding	regulation of DNA replication; regulation of mitotic cell cycle; cell cycle; positive regulation of transcription from RNA polymerase II promoter; transcription, DNA-templated; cilium assembly	identical protein binding; protein binding	nucleus	-2.38467	3.16376e-17	3.6679e-15
ENSG00000187772	143	66	85	99	62	89	658	618	549	600	942	732	133.585	87.9205	83.1008	88.5228	102.937	65.3821	778.149	515.246	736.488	559.52	739.552	506.916	24.2661	15.971	15.0955	16.0804	18.6988	11.8769	141.353	93.5961	133.785	101.638	134.342	92.0828	5505	LIN28B	lin-28 homolog B (C. elegans)	6	105404923	105531207	protein_coding	RNA 3'-end processing; miRNA catabolic process; pre-miRNA processing; regulation of transcription, DNA-dependent	DNA binding; nucleic acid binding; zinc ion binding; protein binding; RNA binding	mitochondrion; cytoplasm; nucleus	-2.57114	1.66107e-20	2.3411e-18
ENSG00000243444	9	12	22	12	14	33	46	49	51	149	235	179	8.40743	15.9856	21.5084	10.73	23.2438	24.2428	54.3995	40.8529	68.417	138.947	184.495	123.959	6.11449	11.6259	15.6425	7.80367	16.9046	17.6311	39.5633	29.7112	49.7578	101.053	134.178	90.152	1375	PALM2	paralemmin 2	9	112403068	112713755	protein_coding	regulation of cell shape		membrane; plasma membrane	-1.5881	2.95335e-05	0.000726225
ENSG00000238287	3	6	6	2	2	2	21	36	26	25	33	32	2.80248	7.99278	5.86594	1.78834	3.32054	1.46926	24.8346	30.0144	34.8792	23.3133	25.9079	22.1603	4.63219	13.2112	9.69576	2.95593	5.4885	2.42853	41.0488	49.6105	57.6516	38.5344	42.8229	36.6285	605	RP11-656D10.3		1	40958829	40974333	antisense				-2.0853	1.86505e-06	5.89518e-05
ENSG00000116183	18	10	7	18	8	13	52	103	57	137	98	134	16.8149	13.3213	6.84359	16.0951	13.2822	9.55019	61.4951	85.8744	76.466	127.757	76.9385	92.7961	28.9911	22.9677	11.7993	27.7501	22.9003	16.4658	106.026	148.059	131.838	220.271	132.653	159.993	580	PAPPA2	pappalysin 2	1	176432307	176814735	protein_coding	cellular protein metabolic process; regulation of cell growth; cell differentiation; proteolysis	metallopeptidase activity; zinc ion binding; protein binding	intracellular; membrane; extracellular region	-2.3064	2.57501e-10	1.46212e-08
ENSG00000175040	19	12	18	14	6	19	42	68	62	96	105	152	17.749	15.9856	17.5978	12.5184	9.96162	13.958	49.6691	56.6938	83.1735	89.5231	82.4341	105.261	5.03375	4.53362	4.99087	3.55031	2.82519	3.95859	14.0865	16.0788	23.5886	25.3894	23.3789	29.8529	3526	CHST2	carbohydrate (N-acetylglucosamine-6-O) sulfotransferase 2	3	142838173	142841800	protein_coding	sulfur compound metabolic process; keratan sulfate metabolic process; keratan sulfate biosynthetic process; N-acetylglucosamine metabolic process; glycosaminoglycan metabolic process; carbohydrate metabolic process; small molecule metabolic process; inflammatory response; multicellular organismal development	N-acetylglucosamine 6-O-sulfotransferase activity; sulfotransferase activity	intrinsic to Golgi membrane; trans-Golgi network; Golgi membrane; integral to membrane	-1.70994	1.45426e-07	5.58989e-06
ENSG00000152495	314	186	216	187	117	267	1625	1872	1625	1317	1951	1422	293.326	247.776	211.174	167.21	194.252	196.146	1921.72	1560.75	2179.95	1228.15	1531.7	984.747	372.241	314.437	267.987	212.195	246.512	248.917	2438.73	1980.64	2766.44	1558.56	1943.79	1249.68	788	CAMK4	calcium/calmodulin-dependent protein kinase IV	5	110559351	110830584	protein_coding	neuron-neuron synaptic transmission; nucleocytoplasmic transport; positive regulation of protein export from nucleus; protein phosphorylation; signal transduction; positive regulation of transcription, DNA-dependent; myeloid dendritic cell differentiation; neurotrophin TRK receptor signaling pathway; regulation of osteoclast differentiation; activation of phospholipase C activity; epidermal growt…	calmodulin-dependent protein kinase activity; transferase activity, transferring phosphorus-containing groups; protein kinase activity; ATP binding; calmodulin binding; protein tyrosine kinase activity; protein binding	cytoplasm; nucleus; nucleoplasm; nucleolus; cytosol	-2.79778	2.40588e-34	7.32041e-32
ENSG00000248587	25	6	22	10	11	11	52	79	52	88	156	95	23.354	7.99278	21.5084	8.9417	18.263	8.08093	61.4951	65.8648	69.7585	82.0629	122.474	65.7883	12.0319	4.11787	11.0811	4.60675	9.40905	4.16328	31.6822	33.9334	35.9394	42.2787	63.0982	33.894	1941	GDNF-AS1	GDNF antisense RNA 1 (head to head)	5	37840540	37875901	lincRNA				-1.64596	1.43223e-05	0.000378176
ENSG00000244675	14	12	7	4	11	9	51	53	59	89	95	91	13.0782	15.9856	6.84359	3.57668	18.263	6.61167	60.3125	44.1878	79.149	82.9954	74.5833	63.0182	4.40492	5.38415	2.30502	1.20467	6.15122	2.2269	20.3141	14.8831	26.6585	27.954	25.1207	21.2254	2969	AC108676.1		3	194217046	194222232	sense_overlapping				-2.02666	7.18503e-07	2.45718e-05
ENSG00000103647	30	24	73	102	34	102	126	277	132	589	479	1083	28.0248	31.9711	71.3689	91.2053	56.4492	74.9323	149.007	230.944	177.079	549.262	376.057	749.986	8.12194	9.26564	20.6836	26.4325	16.3597	21.7164	43.1843	66.9305	51.3199	159.183	108.986	217.356	3450.5	CORO2B	coronin, actin binding protein, 2B	15	68871308	69020145	protein_coding	actin cytoskeleton organization	actin filament binding; actin binding; protein binding	actin cytoskeleton; membrane; cytoplasm	-1.84574	2.91672e-07	1.05982e-05
ENSG00000273305	10	6	4	2	2	10	65	71	60	45	65	45	9.34158	7.99278	3.91062	1.78834	3.32054	7.3463	76.8689	59.195	80.4905	41.964	51.0306	31.1629	18.6459	15.9536	7.80564	3.56954	6.62782	14.6633	153.431	118.154	160.66	83.7604	101.858	62.2013	501	RP11-440D17.4		2	96203717	96204217	lincRNA				-2.89069	1.5497e-12	1.16521e-10
ENSG00000147180	109	48	87	65	49	89	552	599	517	500	731	509	101.823	63.9422	85.0561	58.121	81.3532	65.3821	652.794	499.405	693.56	466.266	573.899	352.487	24.6904	15.5049	20.6247	14.0934	19.7268	15.854	158.291	121.097	168.177	113.062	139.161	85.472	4124	ZNF711	zinc finger protein 711	X	84498997	84528368	protein_coding	regulation of transcription, DNA-dependent; positive regulation of transcription, DNA-dependent; transcription, DNA-templated	sequence-specific DNA binding; DNA binding; metal ion binding; protein binding	nucleus	-2.71866	9.15166e-25	1.70258e-22
ENSG00000215104	0	0	0	0	0	0	3	15	8	9	15	25	0	0	0	0	0	0	3.54779	12.506	10.7321	8.39279	11.7763	17.3127	0	0	0	0	0	0	7.09559	25.012	21.4641	16.7856	23.5526	34.6254	500	CHMP1B2P	charged multivesicular body protein 1B2, pseudogene	X	79528830	79565669	pseudogene				-2.20583	0.000154933	0.00312913
ENSG00000204915	0	0	1	1	1	0	5	11	11	14	27	18	0	0	0.977656	0.89417	1.66027	0	5.91299	9.17105	14.7566	13.0555	21.1973	12.4651	0	0	1.04339	0.95429	1.7719	0	6.31055	9.78768	15.7488	13.9333	22.6226	13.3033	937	RP6-99M1.1		X	45590241	45591177	pseudogene				-2.2119	9.76803e-05	0.00208947
ENSG00000196109	0	0	4	1	0	2	21	38	19	16	23	24	0	0	3.91062	0.89417	0	1.46926	24.8346	31.6818	25.4887	14.9205	18.057	16.6202	0	0	1.32834	0.303726	0	0.499069	8.43565	10.7615	8.65784	5.06811	6.13349	5.64545	2944	ZNF676	zinc finger protein 676	19	22361893	22379753	protein_coding	regulation of transcription, DNA-dependent; transcription, DNA-templated	DNA binding; metal ion binding; nucleic acid binding	intracellular; nucleus	-3.03302	3.48052e-09	1.73797e-07
ENSG00000090932	2	1	2	6	0	4	10	20	21	32	28	69	1.86832	1.33213	1.95531	5.36502	0	2.93852	11.826	16.6746	28.1717	29.841	21.9824	47.7831	1.35878	0.968821	1.42205	3.90183	0	2.13711	8.60071	12.127	20.4885	21.7026	15.9872	34.7513	1375	DLL3	delta-like 3 (Drosophila)	19	39989535	39999121	protein_coding	compartment pattern specification; negative regulation of neurogenesis; paraxial mesoderm development; Notch signaling pathway; somitogenesis; skeletal system development; multicellular organismal development; tissue development	Notch binding; calcium ion binding; protein binding	integral to membrane	-2.25081	1.60981e-05	0.000420294
ENSG00000104369	151	82	178	118	65	199	854	1099	788	763	1143	1080	141.058	109.235	174.023	105.512	107.918	146.191	1009.94	916.271	1057.11	711.522	897.354	747.909	85.4379	66.1627	105.404	63.908	65.365	88.5472	611.713	554.98	640.284	430.965	543.522	453.004	1651	JPH1	junctophilin 1	8	75146935	75233563	protein_coding	calcium ion transport into cytosol; regulation of ryanodine-sensitive calcium-release channel activity; muscle organ development	structural constituent of muscle	junctional membrane complex; junctional sarcoplasmic reticulum membrane; Z disc; plasma membrane; integral to membrane; endoplasmic reticulum membrane; sarcoplasmic reticulum; endoplasmic reticulum	-2.7041	4.2018e-34	1.25503e-31
ENSG00000198298	83	34	64	57	55	64	302	257	227	471	551	581	77.5352	45.2924	62.57	50.9677	91.3149	47.0163	357.145	214.269	304.523	439.223	432.583	402.347	51.1783	29.896	41.3003	33.642	60.2738	31.0339	235.739	141.432	201.005	289.916	285.533	265.576	1515	ZNF485	zinc finger protein 485	10	44101855	44113351	protein_coding	regulation of transcription, DNA-dependent; transcription, DNA-templated	DNA binding; metal ion binding; nucleic acid binding	intracellular; nucleus	-2.07338	2.68724e-12	1.98386e-10
ENSG00000106688	135	62	72	58	37	71	370	488	399	386	575	430	126.111	82.592	70.3912	51.8619	61.43	52.1587	437.561	406.861	535.262	359.958	451.425	297.778	173.707	113.763	96.9576	71.4351	84.6143	71.844	602.701	560.415	737.276	495.809	621.797	410.163	726	SLC1A1	solute carrier family 1 (neuronal/epithelial high affinity glutamate transporter, system Xag), member 1	9	4490444	4587469	protein_coding	D-aspartate import; dicarboxylic acid transport; L-glutamate import; synaptic transmission; protein homooligomerization; ion transport; transmembrane transport; L-glutamate transport	glutamate:sodium symporter activity; L-glutamate transmembrane transporter activity; sodium:dicarboxylate symporter activity; glutamate binding; protein binding	membrane; integral to plasma membrane; plasma membrane	-2.17965	1.7499e-16	1.91823e-14
ENSG00000157423	0	0	0	0	0	0	13	8	13	11	11	21	0	0	0	0	0	0	15.3738	6.66986	17.4396	10.2579	8.63596	14.5427	0	0	0	0	0	0	6.37916	2.76757	7.23635	4.25637	3.58338	6.0343	2410	HYDIN	HYDIN, axonemal central pair apparatus protein	16	70841281	71264625	protein_coding		structural molecule activity	cilium	-2.69031	3.03062e-06	9.23856e-05
ENSG00000215374	1	2	0	0	1	0	12	21	11	19	13	15	0.934158	2.66426	0	0	1.66027	0	14.1912	17.5084	14.7566	17.7181	10.2061	10.3876	0.45995	1.3118	0	0	0.817464	0	6.98728	8.62057	7.26568	8.72384	5.02517	5.11454	2031	FAM66B	family with sequence similarity 66, member B	8	7159133	7212876	lincRNA				-2.44307	7.70793e-06	0.000217459
ENSG00000156466	43	26	70	35	22	115	346	490	367	450	496	445	40.1688	34.6354	68.4359	31.2959	36.5259	84.4825	409.179	408.529	492.334	419.64	389.403	308.166	10.8652	9.3685	18.5112	8.46523	9.87989	22.8516	110.679	110.503	133.171	113.508	105.329	83.3557	3697	GDF6	growth differentiation factor 6	8	97154562	97173020	protein_coding	retinal cell apoptotic process; activin receptor signaling pathway; positive regulation of pathway-restricted SMAD protein phosphorylation; pathway-restricted SMAD protein phosphorylation; BMP signaling pathway; growth; positive regulation of transcription, DNA-dependent; positive regulation of neuron differentiation; apoptotic process	cytokine activity; growth factor activity; protein homodimerization activity	extracellular space	-2.87806	9.90577e-17	1.10069e-14
ENSG00000084453	1	0	2	2	4	2	18	48	32	38	48	27	0.934158	0	1.95531	1.78834	6.64108	1.46926	21.2868	40.0191	42.9283	35.4362	37.6842	18.6977	1.17504	0	2.45951	2.24948	8.35356	1.84813	26.7758	50.3385	53.9978	44.5739	47.4015	23.5191	795	SLCO1A2	solute carrier organic anion transporter family, member 1A2	12	21417534	21572528	protein_coding	sodium-independent organic anion transport; bile acid and bile salt transport; organic anion transport; bile acid metabolic process; transport; small molecule metabolic process; transmembrane transport	organic anion transmembrane transporter activity; transporter activity; protein binding	membrane; plasma membrane; integral to membrane	-3.28288	1.87785e-10	1.09369e-08
ENSG00000244752	0	0	0	0	0	0	3	28	7	24	10	24	0	0	0	0	0	0	3.54779	23.3445	9.39056	22.3808	7.85087	16.6202	0	0	0	0	0	0	4.00428	26.3482	10.5988	25.2605	8.86103	18.7587	886	CRYBB2	crystallin, beta B2	22	25615489	25627836	protein_coding	response to stimulus; camera-type eye development; visual perception	structural constituent of eye lens; identical protein binding; structural molecule activity; protein homodimerization activity		-2.29069	9.12409e-05	0.00196985
ENSG00000164929	0	0	0	0	0	0	14	9	7	12	17	11	0	0	0	0	0	0	16.5564	7.50359	9.39056	11.1904	13.3465	7.61759	0	0	0	0	0	0	29.7776	13.4957	16.8895	20.1266	24.0045	13.7007	556	BAALC	brain and acute leukemia, cytoplasmic	8	104152938	104242533	protein_coding			centrosome; membrane; cytoplasm; nucleus	-2.54298	1.07391e-05	0.000291605
ENSG00000235999	0	0	3	0	0	2	17	39	16	24	16	16	0	0	2.93297	0	0	1.46926	20.1042	32.5155	21.4641	22.3808	12.5614	11.0801	0	0	1.47682	0	0	0.739809	10.1229	16.3724	10.8077	11.2693	6.32497	5.57912	1986	RP11-403I13.8		1	149287451	149291743	lincRNA				-2.93227	6.35738e-08	2.60022e-06
ENSG00000131471	9	12	20	17	11	34	111	164	56	156	128	264	8.40743	15.9856	19.5531	15.2009	18.263	24.9774	131.268	136.732	75.1245	145.475	100.491	182.822	14.6726	27.898	34.1241	26.5286	31.8726	43.5906	229.09	238.625	131.107	253.883	175.377	319.061	573	AOC3	amine oxidase, copper containing 3	17	41003201	41010147	protein_coding	response to antibiotic; amine metabolic process; cell adhesion; oxidation-reduction process; inflammatory response	phenethylamine:oxygen oxidoreductase (deaminating) activity; aliphatic-amine oxidase activity; aminoacetone:oxygen oxidoreductase(deaminating) activity; tryptamine:oxygen oxidoreductase (deaminating) activity; cation channel activity; primary amine oxidase activity; quinone binding; copper ion binding; protein heterodimerization activity; calcium ion binding; protein homodimerization activity	microvillus; cell surface; cytoplasm; plasma membrane; integral to membrane	-2.61592	2.93826e-12	2.13529e-10
ENSG00000188906	0	0	0	0	0	1	25	26	38	9	24	17	0	0	0	0	0	0.73463	29.5649	21.677	50.9773	8.39279	18.8421	11.7726	0	0	0	0	0	0.154985	6.23733	4.57321	10.7547	1.77063	3.97512	2.48368	4740	LRRK2	leucine-rich repeat kinase 2	12	40590546	40763087	protein_coding	negative regulation of branching morphogenesis of a nerve; regulation of kidney size; positive regulation of dopamine receptor signaling pathway; negative regulation of neuron maturation; negative regulation of dendritic spine morphogenesis; positive regulation of programmed cell death; intracellular distribution of mitochondria; positive regulation of GTPase activity; GTP catabolic process; posi…	binding; protein binding; GTP-dependent protein kinase activity; tubulin binding; transferase activity, transferring phosphorus-containing groups; ion channel binding; identical protein binding; Rho GTPase binding; protein tyrosine kinase activity; protein kinase activity; GTPase activity; GTPase activator activity; protein serine/threonine kinase activity; GTP binding; MAP kinase kinase activity…	external side of mitochondrial outer membrane; dendrite cytoplasm; neuron projection; neuronal cell body; synaptic vesicle; trans-Golgi network; membrane raft; intracellular; mitochondrion; cytoplasm; plasma membrane; membrane; intracellular membrane-bounded organelle; axon; dendrite; synapse	-3.81785	5.54047e-12	3.92987e-10
ENSG00000141068	11	11	25	27	10	20	64	148	69	158	109	248	10.2757	14.6534	24.4414	24.1426	16.6027	14.6926	75.6863	123.392	92.5641	147.34	85.5745	171.742	13.8394	19.7352	32.9177	32.5153	22.3605	19.788	101.934	166.185	124.665	198.438	115.252	231.302	742.5	KSR1	kinase suppressor of ras 1	17	25783670	25953461	protein_coding	positive regulation of MAPK cascade; protein phosphorylation; intracellular signal transduction; Ras protein signal transduction	MAP-kinase scaffold activity; transferase activity, transferring phosphorus-containing groups; protein tyrosine kinase activity; protein kinase activity; protein serine/threonine kinase activity; metal ion binding; ATP binding; mitogen-activated protein kinase kinase binding; protein binding	intracellular; endoplasmic reticulum membrane	-2.24912	2.69054e-09	1.35597e-07
ENSG00000172020	0	0	0	0	0	0	9	12	9	15	13	9	0	0	0	0	0	0	10.6434	10.0048	12.0736	13.988	10.2061	6.23257	0	0	0	0	0	0	5.92616	5.57059	6.72248	7.78841	5.6827	3.47025	1796	GAP43	growth associated protein 43	3	115342171	115440337	protein_coding	axon choice point recognition; glial cell differentiation; regulation of filopodium assembly; tissue regeneration; protein kinase C-activating G-protein coupled receptor signaling pathway; cell fate commitment; regulation of growth; response to wounding; nervous system development; axon guidance	calmodulin binding; protein binding	filopodium membrane; growth cone membrane; synapse; cell junction; axon; plasma membrane; cytoplasm; cell periphery	-2.56504	8.66165e-06	0.00024123
ENSG00000260872	0	0	0	0	1	1	9	16	14	11	19	22	0	0	0	0	1.66027	0.73463	10.6434	13.3397	18.7811	10.2579	14.9167	15.2352	0	0	0	0	0.696714	0.30828	4.46638	5.59786	7.88129	4.3046	6.25961	6.39328	2383	RP11-680G24.5		16	15111963	15114345	antisense				-2.89933	2.28393e-07	8.42105e-06
ENSG00000057468	12	7	7	11	7	19	86	91	71	112	104	92	11.2099	9.32491	6.84359	9.83587	11.6219	13.958	101.703	75.8696	95.2471	104.444	81.649	63.7107	3.4323	2.85515	2.09541	3.0116	3.55845	4.27372	31.1401	23.2301	29.1632	31.9791	24.9997	19.5073	3266	MSH4	mutS homolog 4	1	76262567	76378923	protein_coding	homologous chromosome segregation; chiasma assembly; female gamete generation; ovarian follicle development; mismatch repair; spermatogenesis; reciprocal meiotic recombination; meiosis; synapsis	DNA-dependent ATPase activity; mismatched DNA binding; DNA binding; ATP binding; protein binding	synaptonemal complex; nucleus; condensed nuclear chromosome; condensed chromosome	-2.94617	1.6106e-16	1.7775e-14
ENSG00000198478	51	9	33	29	25	42	227	276	268	218	444	241	47.6421	11.9892	32.2627	25.9309	41.5068	30.8545	268.45	230.11	359.524	203.292	348.579	166.894	10.2478	2.57887	6.9397	5.57774	8.9281	6.6368	57.7435	49.4967	77.3337	43.7281	74.9793	35.899	4649	SH3BGRL2	SH3 domain binding glutamic acid-rich protein like 2	6	80341000	80413372	protein_coding	cell redox homeostasis	SH3 domain binding; protein disulfide oxidoreductase activity; electron carrier activity	nucleus	-2.80973	2.45462e-13	2.0283e-11
ENSG00000134909	236	140	137	147	122	229	1102	1508	972	1111	1560	1238	220.461	186.498	133.939	131.443	202.553	168.23	1303.22	1257.27	1303.95	1036.04	1224.74	857.325	37.2244	31.4898	22.6153	22.1938	34.2006	28.4053	220.046	212.287	220.168	174.934	206.794	144.757	5922.5	ARHGAP32	Rho GTPase activating protein 32	11	128834955	129149219	protein_coding	signal transduction; regulation of small GTPase mediated signal transduction; small GTPase mediated signal transduction; cell communication	phosphatidylinositol binding; GTPase activator activity; protein binding	postsynaptic density; actin cytoskeleton; dendritic spine; endosome membrane; cell cortex; postsynaptic membrane; cell junction; intracellular; Golgi membrane; cytosol; endoplasmic reticulum membrane	-2.71528	6.20258e-30	1.55144e-27
ENSG00000152413	335	194	300	271	166	349	1434	1573	1403	1595	2569	1826	312.943	258.433	293.297	242.32	275.605	256.386	1695.85	1311.46	1882.14	1487.39	2016.89	1264.52	404.319	333.893	378.936	313.075	356.079	331.248	2191.01	1694.39	2431.7	1921.69	2605.8	1633.75	774	HOMER1	homer homolog 1 (Drosophila)	5	78668459	78810040	protein_coding	regulation of cation channel activity; chemical homeostasis within a tissue; phospholipase C-activating G-protein coupled glutamate receptor signaling pathway; regulation of calcium ion import; positive regulation of signal transduction; regulation of store-operated calcium entry; behavioral response to cocaine; protein localization to synapse; skeletal muscle fiber development; response to calci…	signaling adaptor activity; type 5 metabotropic glutamate receptor binding; ion channel binding; identical protein binding; protein complex scaffold; scaffold protein binding; protein heterodimerization activity; protein binding; receptor binding; G-protein coupled glutamate receptor binding	costamere; Z disc; dendritic shaft; postsynaptic density; apical part of cell; neuronal cell body; postsynaptic membrane; cell junction; integral to plasma membrane; neuronal postsynaptic density; neuron projection; membrane; cytoplasm; plasma membrane; dendrite; synapse	-2.40246	1.27377e-26	2.59189e-24
ENSG00000206561	6	2	12	9	5	18	34	93	29	84	67	153	5.60495	2.66426	11.7319	8.04753	8.30135	13.2233	40.2083	77.5371	38.9038	78.3327	52.6008	105.954	3.36028	1.59728	7.0335	4.82466	4.97683	7.92766	24.1057	46.4851	23.3236	46.9621	31.5353	63.5214	1668	COLQ	collagen-like tail subunit (single strand of homotrimer) of asymmetric acetylcholinesterase	3	15491640	15563258	protein_coding	acetylcholine catabolic process in synaptic cleft; asymmetric protein localization	protein binding	basal lamina; synapse; collagen; cell junction; extracellular space	-2.38011	7.80782e-08	3.15775e-06
ENSG00000268225	2	2	1	1	0	4	32	31	32	18	23	30	1.86832	2.66426	0.977656	0.89417	0	2.93852	37.8431	25.8457	42.9283	16.7856	18.057	20.7752	1.76256	2.51345	0.922317	0.843557	0	2.77219	35.7011	24.3827	40.4984	15.8355	17.0349	19.5993	1060	CTD-2331H12.5		19	53365060	53366119	pseudogene				-3.21201	6.03724e-11	3.77263e-09
ENSG00000261613	0	0	0	0	0	0	5	14	5	9	13	15	0	0	0	0	0	0	5.91299	11.6722	6.70754	8.39279	10.2061	10.3876	0	0	0	0	0	0	2.95502	5.83321	3.3521	4.1943	5.10051	5.19122	2001	RP11-20I23.13		16	2604061	2606061	antisense				-2.24939	0.000108593	0.00229575
ENSG00000224945	8	3	15	15	5	16	70	88	44	97	84	113	7.47327	3.99639	14.6648	13.4125	8.30135	11.7541	82.7818	73.3684	59.0264	90.4557	65.9473	78.2534	12.7967	6.84313	25.111	22.9667	14.2146	20.1269	141.75	125.631	101.073	154.89	112.923	133.996	584	RP11-82L18.2		9	91703519	91724849	sense_intronic				-2.64256	7.32356e-13	5.82966e-11
ENSG00000135378	9	5	15	6	4	14	90	119	87	71	94	49	8.40743	6.66065	14.6648	5.36502	6.64108	10.2848	106.434	99.2141	116.711	66.2098	73.7982	33.9329	1.52033	1.20446	2.65187	0.970166	1.20092	1.85982	19.2466	17.9411	21.1051	11.9728	13.3451	6.13615	5530	PRRG4	proline rich Gla (G-carboxyglutamic acid) 4 (transmembrane)	11	32851489	32879669	protein_coding		calcium ion binding	Golgi apparatus; extracellular region; integral to membrane	-2.99486	1.56454e-14	1.45534e-12
ENSG00000164002	173	162	199	175	119	200	924	1185	757	992	1400	1262	161.609	215.805	194.554	156.48	197.572	146.926	1092.72	987.972	1015.52	925.072	1099.12	873.945	187.048	249.774	225.178	181.111	228.671	170.053	1264.72	1143.49	1175.37	1070.69	1272.13	1011.51	864	EXO5	exonuclease 5	1	40974413	40982228	protein_coding	interstrand cross-link repair	single-stranded DNA 5'-3' exodeoxyribonuclease activity; single-stranded DNA 3'-5' exodeoxyribonuclease activity; 4 iron, 4 sulfur cluster binding; DNA binding; metal ion binding; protein homodimerization activity	cytosol; nucleus	-2.37479	1.82457e-35	5.88143e-33
ENSG00000214556	1	2	0	1	0	5	8	20	5	25	26	28	0.934158	2.66426	0	0.89417	0	3.67315	9.46078	16.6746	6.70754	23.3133	20.4123	19.3902	1.4781	4.2156	0	1.41483	0	5.81195	14.9696	26.3839	10.6132	36.8882	32.2979	30.6807	632	C17orf98	chromosome 17 open reading frame 98	17	36991341	36997708	protein_coding				-1.94483	0.00040905	0.0072505
ENSG00000272913	0	6	19	7	3	15	42	66	27	78	71	126	0	7.99278	18.5755	6.25919	4.98081	11.0195	49.6691	55.0263	36.2207	72.7375	55.7412	87.256	0	5.01429	11.6534	3.92672	3.12472	6.91308	31.16	34.5209	22.7232	45.6321	34.9694	54.7403	1594	RP11-440D17.3		2	96190857	96192450	lincRNA				-1.81831	0.000263139	0.0049635
ENSG00000267659	0	1	3	0	0	0	3	8	10	9	12	23	0	1.33213	2.93297	0	0	0	3.54779	6.66986	13.4151	8.39279	9.42104	15.9277	0	2.51583	5.53913	0	0	0	6.70027	12.5965	25.3354	15.8504	17.7923	30.0806	529.5	RP11-118B18.1		17	66587937	66760023	lincRNA				-1.36193	0.0191196	0.163165
ENSG00000170074	0	0	0	0	0	0	16	24	14	17	12	7	0	0	0	0	0	0	18.9216	20.0096	18.7811	15.8531	9.42104	4.84756	0	0	0	0	0	0	33.7584	35.6995	33.5078	28.2838	16.8083	8.64863	560.5	FAM153A	family with sequence similarity 153, member A	5	177134982	177210399	protein_coding				-3.17614	2.49178e-08	1.10826e-06
ENSG00000253641	1	0	0	0	0	0	4	6	5	7	17	11	0.934158	0	0	0	0	0	4.73039	5.00239	6.70754	6.52773	13.3465	7.61759	1.71405	0	0	0	0	0	8.67962	9.1787	12.3074	11.9775	24.4889	13.9772	545	RP11-981G7.2		8	10332075	10339484	lincRNA				-1.60738	0.00600603	0.0672878
ENSG00000148488	11	3	7	6	1	5	62	69	41	35	53	31	10.2757	3.99639	6.84359	5.36502	1.66027	3.67315	73.3211	57.5275	55.0019	32.6386	41.6096	21.4678	6.91271	2.68845	4.60383	3.60916	1.1169	2.47101	49.3246	38.7	37.0009	21.9567	27.9917	14.4418	1486.5	ST8SIA6	ST8 alpha-N-acetyl-neuraminide alpha-2,8-sialyltransferase 6	10	17360382	17496329	protein_coding	protein glycosylation; glycolipid biosynthetic process; sialylation; ganglioside biosynthetic process; protein N-linked glycosylation via asparagine; glycoprotein metabolic process; post-translational protein modification; carbohydrate biosynthetic process; cellular protein metabolic process; oligosaccharide metabolic process; protein O-linked glycosylation	sialyltransferase activity	integral to Golgi membrane; Golgi membrane	-2.67483	9.44833e-11	5.76047e-09
ENSG00000163661	637	374	672	671	386	970	2642	3063	2567	3787	4941	4889	595.059	498.216	656.985	599.988	640.864	712.591	3124.42	2553.72	3443.65	3531.5	3879.11	3385.67	306.731	256.813	338.652	309.272	330.342	367.315	1610.53	1316.35	1775.08	1820.36	1999.54	1745.19	1940	PTX3	pentraxin 3, long	3	157154578	157161417	protein_coding	response to yeast; opsonization; positive regulation of phagocytosis; positive regulation of nitric oxide biosynthetic process; inflammatory response	(1->3)-beta-D-glucan binding	extracellular region	-2.32187	8.76308e-38	2.91122e-35
ENSG00000251867	0	0	0	0	0	2	13	18	9	9	17	19	0	0	0	0	0	1.46926	15.3738	15.0072	12.0736	8.39279	13.3465	13.1577	0	0	0	0	0	2.54638	26.6443	26.009	20.9247	14.5456	23.1308	22.8036	577	Y_RNA	Y RNA	8	81396796	81397854	antisense				-2.90577	2.47334e-07	9.05788e-06
ENSG00000267381	7	10	5	6	9	7	64	61	68	54	136	49	6.53911	13.3213	4.88828	5.36502	14.9424	5.14241	75.6863	50.8576	91.2226	50.3568	106.772	33.9329	9.99864	20.369	7.47444	8.20339	22.8478	7.86301	115.728	77.764	139.484	76.9981	163.26	51.8852	654	CTD-2086O20.3		19	37978901	37979554	lincRNA				-2.52861	5.63819e-08	2.33456e-06
ENSG00000198246	0	4	19	6	3	11	16	38	14	65	51	120	0	5.32852	18.5755	5.36502	4.98081	8.08093	18.9216	31.6818	18.7811	60.6146	40.0394	83.101	0	6.37382	22.2195	6.41749	5.95791	9.66619	22.6335	37.8969	22.4655	72.5055	47.8941	99.4031	836	SLC29A3	solute carrier family 29 (equilibrative nucleoside transporter), member 3	10	73079015	73123142	protein_coding	nucleoside transport; transport; transmembrane transport	nucleoside transmembrane transporter activity	lysosomal membrane; late endosome membrane; integral to membrane	-1.07294	0.0424731	0.286147
ENSG00000187134	0	0	0	0	0	1	8	12	9	17	10	11	0	0	0	0	0	0.73463	9.46078	10.0048	12.0736	15.8531	7.85087	7.61759	0	0	0	0	0	0.510337	6.57227	6.95018	8.38734	11.0129	5.45389	5.29183	1439.5	AKR1C1	aldo-keto reductase family 1, member C1	10	4934796	5025475	protein_coding	cellular response to jasmonic acid stimulus; response to organophosphorus; intestinal cholesterol absorption; doxorubicin metabolic process; daunorubicin metabolic process; bile acid and bile salt transport; phototransduction, visible light; xenobiotic metabolic process; retinal metabolic process; retinoid metabolic process; progesterone metabolic process; bile acid metabolic process; cholesterol…	androsterone dehydrogenase (B-specific) activity; trans-1,2-dihydrobenzene-1,2-diol dehydrogenase activity; ketosteroid monooxygenase activity; phenanthrene 9,10-monooxygenase activity; 17-alpha,20-alpha-dihydroxypregn-4-en-3-one dehydrogenase activity; bile acid binding; oxidoreductase activity, acting on NAD(P)H, quinone or similar compound as acceptor; indanol dehydrogenase activity; aldo-keto…	cytosol	-2.51481	1.24767e-05	0.000334876
ENSG00000134864	0	0	0	0	0	0	4	11	9	14	7	15	0	0	0	0	0	0	4.73039	9.17105	12.0736	13.0555	5.49561	10.3876	0	0	0	0	0	0	9.92737	19.2467	25.338	27.3987	11.5333	21.7998	476.5	GGACT	gamma-glutamylamine cyclotransferase	13	101183810	101241782	protein_coding	cellular modified amino acid catabolic process	gamma-glutamylcyclotransferase activity		-2.20746	0.000154696	0.00312628
ENSG00000105639	4	6	7	8	2	8	37	51	26	52	37	61	3.73663	7.99278	6.84359	7.15336	3.32054	5.87704	43.7561	42.5203	34.8792	48.4917	29.0482	42.243	1.33024	2.84542	2.43631	2.54659	1.18211	2.09222	15.5771	15.1372	12.417	17.263	10.3411	15.0384	2809	JAK3	Janus kinase 3	19	17935589	17958880	protein_coding	regulation of T cell apoptotic process; negative regulation of FasL biosynthetic process; negative regulation of dendritic cell cytokine production; interleukin-4-mediated signaling pathway; negative regulation of thymocyte apoptotic process; tyrosine phosphorylation of STAT protein; enzyme linked receptor protein signaling pathway; negative regulation of T-helper 1 cell differentiation; STAT pro…	non-membrane spanning protein tyrosine kinase activity; transferase activity, transferring phosphorus-containing groups; protein phosphatase binding; protein tyrosine kinase activity; protein kinase activity; ATP binding; protein binding	endomembrane system; cytoskeleton; cytosol; membrane	-2.32907	1.57515e-08	7.18237e-07
ENSG00000235257	0	0	0	0	0	1	5	17	14	6	23	18	0	0	0	0	0	0.73463	5.91299	14.1734	18.7811	5.5952	18.057	12.4651	0	0	0	0	0	1.2677	10.2036	24.4581	32.4092	9.65521	31.1596	21.5102	579.5	AC093415.2		3	37786923	37903271	processed_transcript				-2.55418	1.05938e-05	0.000288139
ENSG00000112394	62	32	42	40	26	58	296	311	241	221	349	292	57.9178	42.6281	41.0616	35.7668	43.167	42.6085	350.049	259.291	323.304	206.09	273.995	202.212	63.716	46.8956	45.1722	39.3474	47.4885	46.8741	385.092	285.248	355.67	226.721	301.425	222.456	909	SLC16A10	solute carrier family 16 (aromatic amino acid transporter), member 10	6	111408781	111552397	protein_coding	aromatic amino acid transport; amino acid transport; ion transport; transmembrane transport		basolateral plasma membrane; plasma membrane; integral to membrane	-2.5817	1.22593e-24	2.26776e-22
ENSG00000138735	37	16	11	22	20	20	112	95	96	153	211	159	34.5639	21.3141	10.7542	19.6717	33.2054	14.6926	132.451	79.2045	128.785	142.678	165.653	110.109	49.8757	30.7562	15.5184	28.3863	47.9154	21.2014	191.127	114.292	185.837	205.884	239.038	158.887	693	PDE5A	phosphodiesterase 5A, cGMP-specific	4	120415550	120550146	protein_coding	cyclic nucleotide metabolic process; positive regulation of oocyte development; relaxation of cardiac muscle; negative regulation of cardiac muscle contraction; cGMP metabolic process; positive regulation of cardiac muscle hypertrophy; cGMP catabolic process; positive regulation of MAP kinase activity; negative regulation of T cell proliferation; blood coagulation; signal transduction	3',5'-cyclic-GMP phosphodiesterase activity; cGMP binding; 3',5'-cyclic-nucleotide phosphodiesterase activity; catalytic activity; metal ion binding; zinc ion binding; protein binding; cyclic-nucleotide phosphodiesterase activity	cytosol	-2.05525	7.60734e-08	3.08434e-06
ENSG00000168913	0	1	5	0	0	7	8	27	8	26	19	83	0	1.33213	4.88828	0	0	5.14241	9.46078	22.5108	10.7321	24.2458	14.9167	57.4782	0	1.23117	4.51782	0	0	4.75269	8.74379	20.8048	9.91873	22.4084	13.7862	53.1222	1082	ENHO	energy homeostasis associated	9	34521038	34523039	protein_coding			extracellular region	-1.46893	0.0111811	0.108696
ENSG00000273056	5	3	3	3	5	9	19	33	12	52	44	49	4.67079	3.99639	2.93297	2.68251	8.30135	6.61167	22.4694	27.5132	16.0981	48.4917	34.5438	33.9329	7.99793	6.84313	5.02221	4.59334	14.2146	11.3214	38.4749	47.1116	27.5652	83.0337	59.1504	58.1043	584	RP11-77E14.2		9	7786105	7786688	lincRNA				-1.97061	1.68005e-05	0.000436115
ENSG00000141441	13	13	25	11	7	24	65	79	65	91	107	106	12.1441	17.3177	24.4414	9.83587	11.6219	17.6311	76.8689	65.8648	87.1981	84.8605	84.0043	73.4059	6.83018	9.73998	13.7466	5.53199	6.5365	9.91627	43.2333	37.0443	49.0428	47.7281	47.2465	41.2856	1778	GAREM	GRB2 associated, regulator of MAPK1	18	29704840	30050447	protein_coding	epidermal growth factor receptor signaling pathway; cellular response to epidermal growth factor stimulus; positive regulation of ERK1 and ERK2 cascade; positive regulation of cell proliferation; positive regulation of cell division	proline-rich region binding; protein binding	plasma membrane	-1.91255	4.50753e-09	2.18706e-07
ENSG00000260947	11	1	3	1	1	3	42	49	19	23	29	20	10.2757	1.33213	2.93297	0.89417	1.66027	2.20389	49.6691	40.8529	25.4887	21.4483	22.7675	13.8502	2.91263	0.377588	0.83134	0.25345	0.470598	0.624685	14.0785	11.5796	7.22468	6.07944	6.45338	3.92578	3528	RP11-384P7.7		9	33697457	33700984	lincRNA				-2.33912	1.56897e-06	5.05751e-05
ENSG00000170989	385	192	469	424	242	532	1221	1656	1235	2046	2780	3134	359.651	255.769	458.521	379.128	401.785	390.823	1443.95	1380.66	1656.76	1907.96	2182.54	2170.32	471.364	335.215	600.945	496.891	526.586	512.219	1892.47	1809.52	2171.38	2500.61	2860.47	2844.46	763	S1PR1	sphingosine-1-phosphate receptor 1	1	101702444	101707074	protein_coding	T cell migration; heart trabecula morphogenesis; sphingosine-1-phosphate signaling pathway; cardiac muscle tissue growth involved in heart morphogenesis; positive regulation of Ras GTPase activity; negative regulation of stress fiber assembly; endothelial cell differentiation; positive regulation of positive chemotaxis; regulation of bone resorption; transmission of nerve impulse; blood vessel ma…	sphingolipid binding; sphingosine-1-phosphate receptor activity; G-protein coupled receptor activity	intrinsic to plasma membrane; external side of plasma membrane; plasma membrane; integral to membrane	-1.98687	9.66488e-21	1.40473e-18
ENSG00000198959	0	3	16	20	3	8	4	25	7	110	72	180	0	3.99639	15.6425	17.8834	4.98081	5.87704	4.73039	20.8433	9.39056	102.579	56.5263	124.651	0	1.90395	7.45236	8.51996	2.37294	2.79992	2.25364	9.93011	4.47383	48.8702	26.9301	59.3861	2099	TGM2	transglutaminase 2	20	36756863	36794980	protein_coding	apoptotic cell clearance; peptide cross-linking; salivary gland cavitation; branching involved in salivary gland morphogenesis; positive regulation of cytosolic calcium ion concentration involved in phospholipase C-activating G-protein coupled signaling pathway; protein homooligomerization; positive regulation of inflammatory response; positive regulation of smooth muscle cell proliferation; posi…	protein domain specific binding; protein-glutamine gamma-glutamyltransferase activity; GTP binding; metal ion binding; protein binding	mitochondrion; plasma membrane; cytoplasm	-0.488532	0.382403	0.980046
ENSG00000197748	11	13	3	10	1	12	54	71	35	51	71	63	10.2757	17.3177	2.93297	8.9417	1.66027	8.81556	63.8603	59.195	46.9528	47.5592	55.7412	43.628	3.51969	5.93173	1.00461	3.06275	0.568683	3.01954	21.8737	20.2757	16.0825	16.2902	19.0927	14.9437	2919.5	WDR96	WD repeat domain 96	10	105889646	105992120	protein_coding		protein binding		-2.15733	2.29604e-07	8.45612e-06
ENSG00000258673	0	0	3	1	0	1	7	10	3	14	11	21	0	0	2.93297	0.89417	0	0.73463	8.27818	8.33732	4.02453	13.0555	8.63596	14.5427	0	0	5.06558	1.54434	0	1.26879	14.2974	14.3995	6.95082	22.5483	14.9153	25.1169	579	RP4-773N10.6		1	110625310	110652341	antisense				-1.48185	0.00995194	0.0994186
ENSG00000186496	5	0	2	0	4	0	17	22	29	22	27	34	4.67079	0	1.95531	0	6.64108	0	20.1042	18.3421	38.9038	20.5157	21.1973	23.5453	2.9156	0	1.22054	0	4.14549	0	12.5494	11.4495	24.2845	12.8063	13.2318	14.6974	1602	ZNF396	zinc finger protein 396	18	32946661	32957301	protein_coding	regulation of transcription, DNA-dependent; transcription, DNA-templated	DNA binding; metal ion binding; sequence-specific DNA binding transcription factor activity	cytoplasm; nucleus	-2.2914	2.6506e-05	0.000661269
ENSG00000269549	9	11	6	14	9	5	58	91	52	58	99	77	8.40743	14.6534	5.86594	12.5184	14.9424	3.67315	68.5907	75.8696	69.7585	54.0869	77.7236	53.3231	2.66902	4.65188	1.8622	3.97409	4.74363	1.16608	21.7748	24.0856	22.1455	17.1704	24.6742	16.928	3150	AL031663.2	CDNA FLJ26875 fis, clone PRS08969; Uncharacterized protein	20	44074071	44077220	protein_coding				-2.53307	1.85532e-10	1.08444e-08
ENSG00000162669	4	2	0	0	9	2	37	54	37	48	64	61	3.73663	2.66426	0	0	14.9424	1.46926	43.7561	45.0215	49.6358	44.7616	50.2456	42.243	1.93809	1.38188	0	0	7.75022	0.762064	22.6951	23.3514	25.7447	23.2166	26.061	21.9103	1928	HFM1	HFM1, ATP-dependent DNA helicase homolog (S. cerevisiae)	1	91726323	91870426	protein_coding	resolution of meiotic recombination intermediates	helicase activity; hydrolase activity; ATP-dependent helicase activity; DNA binding; nucleic acid binding; ATP binding		-2.82835	1.69608e-07	6.40593e-06
ENSG00000272720	6	9	9	3	2	19	37	57	23	51	49	95	5.60495	11.9892	8.79891	2.68251	3.32054	13.958	43.7561	47.5227	30.8547	47.5592	38.4693	65.7883	3.91134	8.36648	6.1402	1.87195	2.31719	9.74039	30.5346	33.1631	21.5315	33.1885	26.8453	45.9095	1433	CTA-228A9.3		22	38486134	38487566	lincRNA				-1.82975	4.81168e-05	0.00111896
ENSG00000226942	0	0	1	0	0	1	1	5	3	10	6	28	0	0	0.977656	0	0	0.73463	1.1826	4.16866	4.02453	9.32533	4.71052	19.3902	0	0	0.584024	0	0	0.438847	0.70645	2.49024	2.40414	5.57069	2.81393	11.5832	1674	IL9RP3	interleukin 9 receptor pseudogene 3	16	79336	88321	pseudogene				-1.00834	0.0853925	0.450514
ENSG00000121895	4	0	0	3	1	1	10	4	6	22	24	23	3.73663	0	0	2.68251	1.66027	0.73463	11.826	3.33493	8.04905	20.5157	18.8421	15.9277	4.9855	0	0	3.57907	2.21517	0.98016	15.7785	4.44954	10.7392	27.3725	25.1395	21.2511	749.5	TMEM156	transmembrane protein 156	4	38968365	39034542	protein_coding			integral to membrane	-1.3679	0.0159465	0.143129
ENSG00000149218	1	1	6	1	5	0	37	45	46	32	31	28	0.934158	1.33213	5.86594	0.89417	8.30135	0	43.7561	37.5179	61.7094	29.841	24.3377	19.3902	0.199308	0.284218	1.25153	0.190777	1.77114	0	9.33563	8.00468	13.1661	6.36677	5.1926	4.13702	4687	ENDOD1	endonuclease domain containing 1	11	94822974	94865809	protein_coding		hydrolase activity; endonuclease activity; metal ion binding; nucleic acid binding	extracellular region	-2.96182	1.04216e-08	4.86098e-07
ENSG00000128655	7	1	1	1	0	1	21	23	18	15	9	22	6.53911	1.33213	0.977656	0.89417	0	0.73463	24.8346	19.1758	24.1472	13.988	7.06578	15.2352	5.20216	1.05977	0.777769	0.711352	0	0.584431	19.757	15.2552	19.2102	11.1281	5.62115	12.1203	1257	PDE11A	phosphodiesterase 11A	2	178487980	178973066	protein_coding	cGMP catabolic process; cAMP catabolic process; blood coagulation; signal transduction	3',5'-cyclic-GMP phosphodiesterase activity; cGMP-stimulated cyclic-nucleotide phosphodiesterase activity; cyclic-nucleotide phosphodiesterase activity; cGMP binding; 3',5'-cyclic-nucleotide phosphodiesterase activity; cAMP binding; catalytic activity; metal ion binding; protein binding	perikaryon; cytosol	-2.14571	4.22316e-05	0.000993449
ENSG00000069424	17	23	65	60	22	75	135	351	79	305	228	694	15.8807	30.639	63.5476	53.6502	36.5259	55.0973	159.651	292.64	105.979	284.422	179	480.601	16.9394	32.6816	67.7842	57.2269	38.961	58.7704	170.294	312.149	113.044	303.384	190.933	512.641	937.5	KCNAB2	potassium voltage-gated channel, shaker-related subfamily, beta member 2	1	6051526	6161253	protein_coding	protein heterooligomerization; synaptic transmission; potassium ion transport	voltage-gated potassium channel activity; potassium channel regulator activity; protein binding	integral to membrane; juxtaparanode region of axon; cytoplasm; plasma membrane	-1.92746	1.28265e-05	0.000343538
ENSG00000248334	5	2	2	2	4	1	28	33	11	23	43	21	4.67079	2.66426	1.95531	1.78834	6.64108	0.73463	33.1127	27.5132	14.7566	21.4483	33.7587	14.5427	2.99314	1.70731	1.253	1.146	4.25574	0.470766	21.2193	17.631	9.45633	13.7445	21.6333	9.31924	1560.5	WHAMMP2	WAS protein homolog associated with actin, golgi membranes and microtubules pseudogene 2	15	28982729	29002537	pseudogene				-2.19101	1.97452e-05	0.00050538
ENSG00000177335	0	0	4	3	1	12	33	49	27	36	31	64	0	0	3.91062	2.68251	1.66027	8.81556	39.0257	40.8529	36.2207	33.5712	24.3377	44.3205	0	0	4.9439	3.39129	2.09895	11.1448	49.3372	51.6471	45.7911	42.4414	30.7683	56.031	791	C8orf31	chromosome 8 open reading frame 31	8	144120626	144141359	protein_coding				-3.25266	1.0536e-10	6.39963e-09
ENSG00000261425	0	0	0	0	0	0	11	7	6	6	13	12	0	0	0	0	0	0	13.0086	5.83612	8.04905	5.5952	10.2061	8.3101	0	0	0	0	0	0	5.8703	2.63363	3.63224	2.52491	4.60565	3.75004	2216	RP11-709B3.2		15	68591128	68593343	lincRNA				-2.29065	8.44647e-05	0.00184187
ENSG00000231999	3	7	0	5	0	2	18	31	28	26	40	21	2.80248	9.32491	0	4.47085	0	1.46926	21.2868	25.8457	37.5622	24.2458	31.4035	14.5427	3.59753	11.9704	0	5.73922	0	1.88609	27.3258	33.178	48.2185	31.1243	40.3125	18.6684	779	RP5-1007M22.2		1	90048800	90098453	antisense				-2.04443	0.000122903	0.00256169
ENSG00000147642	35	26	51	35	25	73	180	314	140	239	274	312	32.6955	34.6354	49.8605	31.2959	41.5068	53.628	212.868	261.792	187.811	222.875	215.114	216.063	43.7106	46.304	66.6584	41.8395	55.4903	71.6952	284.582	349.989	251.085	297.962	287.585	288.854	748	SYBU	syntabulin (syntaxin-interacting)	8	110586207	110704020	protein_coding	regulation of insulin secretion involved in cellular response to glucose stimulus	syntaxin-1 binding; kinesin binding; protein binding; microtubule binding	cytoplasmic membrane-bounded vesicle; cytoskeleton; Golgi membrane; integral to membrane; dense body	-2.35802	1.87772e-18	2.28962e-16
ENSG00000111261	28	10	27	12	8	33	104	154	92	113	126	104	26.1564	13.3213	26.3967	10.73	13.2822	24.2428	122.99	128.395	123.419	105.376	98.9209	72.0208	14.0588	7.16006	14.188	5.76729	7.13903	13.0303	66.106	69.0109	66.3364	56.6386	53.169	38.7105	1860.5	MANSC1	MANSC domain containing 1	12	12482198	12503475	protein_coding			integral to membrane	-2.27703	4.45314e-12	3.19341e-10
ENSG00000145700	25	5	12	9	19	40	152	126	121	157	220	145	23.354	6.66065	11.7319	8.04753	31.5451	29.3852	179.755	105.05	162.323	146.408	172.719	100.414	3.86911	1.10349	1.94365	1.33326	5.22617	4.86832	29.7805	17.4039	26.8924	24.2557	28.6148	16.6358	6036	ANKRD31	ankyrin repeat domain 31	5	74364100	74532703	protein_coding		protein binding		-2.82982	3.89389e-11	2.51534e-09
ENSG00000156475	13	14	24	12	5	36	94	84	68	107	99	141	12.1441	18.6498	23.4637	10.73	8.30135	26.4467	111.164	70.0335	91.2226	99.781	77.7236	97.6436	8.06378	12.3837	15.5802	7.12486	5.51218	17.5609	73.8142	46.503	60.5728	66.2556	51.6093	64.8364	1506	PPP2R2B	protein phosphatase 2, regulatory subunit B, beta	5	145967936	146464347	protein_coding	regulation of protein phosphatase type 2A activity; mitochondrial fragmentation involved in apoptotic process; cellular response to stress; positive regulation of neuron apoptotic process; protein targeting to mitochondrion; spermatid development; neuron differentiation; signal transduction; brain development	protein phosphatase type 2A regulator activity; protein complex binding; protein binding	protein phosphatase type 2A complex; mitochondrial outer membrane; cytoskeleton; cytosol; mitochondrion	-2.06023	3.52211e-08	1.51723e-06
ENSG00000176928	2	0	1	3	0	3	20	43	44	12	38	21	1.86832	0	0.977656	2.68251	0	2.20389	23.652	35.8505	59.0264	11.1904	29.8333	14.5427	0.543748	0	0.284533	0.780707	0	0.641412	6.88357	10.4338	17.1788	3.25681	8.68257	4.23244	3436	GCNT4	glucosaminyl (N-acetyl) transferase 4, core 2	5	74323289	74326724	protein_coding	inter-male aggressive behavior; kidney morphogenesis; tissue morphogenesis; thyroid hormone metabolic process; post-translational protein modification; cellular protein metabolic process; homeostasis of number of cells; protein O-linked glycosylation; carbohydrate metabolic process; O-glycan processing	beta-1,3-galactosyl-O-glycosyl-glycoprotein beta-1,6-N-acetylglucosaminyltransferase activity; N-acetyllactosaminide beta-1,6-N-acetylglucosaminyltransferase activity; acetylglucosaminyltransferase activity	Golgi membrane; membrane; integral to membrane	-3.39203	1.83178e-10	1.07649e-08
ENSG00000157150	13	17	35	22	9	21	44	106	35	107	93	167	12.1441	22.6462	34.218	19.6717	14.9424	15.4272	52.0343	88.3756	46.9528	99.781	73.0131	115.649	7.36004	13.725	20.7382	11.9223	9.05602	9.34984	31.5359	53.561	28.4562	60.4733	44.2504	70.0902	1650	TIMP4	TIMP metallopeptidase inhibitor 4	3	12194551	12200851	protein_coding	response to peptide hormone; response to cytokine; ovulation cycle; central nervous system development; response to drug; response to lipopolysaccharide; response to hormone	metalloendopeptidase inhibitor activity; metal ion binding; protein binding	sarcomere; extracellular space; extracellular region	-1.28106	0.000741569	0.011958
ENSG00000213626	0	3	7	2	1	6	3	6	2	28	28	30	0	3.99639	6.84359	1.78834	1.66027	4.40778	3.54779	5.00239	2.68302	26.1109	21.9824	20.7752	0	7.26616	12.4429	3.25153	3.01867	8.01415	6.45053	9.09526	4.87821	47.4744	39.9681	37.7732	550	LBH	limb bud and heart development	2	30454397	30546596	protein_coding	positive regulation of transcription, DNA-dependent; multicellular organismal development; transcription, DNA-templated		nucleolus; intracellular membrane-bounded organelle; cytoplasm; nucleus	-0.0642311	0.90815	1
ENSG00000183196	0	0	0	0	0	2	19	22	5	10	14	19	0	0	0	0	0	1.46926	22.4694	18.3421	6.70754	9.32533	10.9912	13.1577	0	0	0	0	0	0.58177	8.89699	7.26276	2.65593	3.69247	4.3521	5.20992	2525.5	CHST6	carbohydrate (N-acetylglucosamine 6-O) sulfotransferase 6	16	75510949	75529282	protein_coding	sulfur compound metabolic process; keratan sulfate metabolic process; keratan sulfate biosynthetic process; N-acetylglucosamine metabolic process; glycosaminoglycan metabolic process; carbohydrate metabolic process; small molecule metabolic process	N-acetylglucosamine 6-O-sulfotransferase activity; sulfotransferase activity	Golgi apparatus; Golgi membrane; integral to membrane	-2.89044	4.25802e-07	1.49707e-05
ENSG00000259895	0	1	4	1	3	6	18	34	8	40	15	58	0	1.33213	3.91062	0.89417	4.98081	4.40778	21.2868	28.3469	10.7321	37.3013	11.7763	40.1655	0	0.408128	1.19811	0.273949	1.52598	1.35042	6.52168	8.68471	3.28801	11.4281	3.60794	12.3056	3264	RP11-715J22.2		16	2514951	2518214	antisense				-2.15381	8.88968e-05	0.00192307
ENSG00000170214	4	2	18	9	0	9	9	21	12	37	51	68	3.73663	2.66426	17.5978	8.04753	0	6.61167	10.6434	17.5084	16.0981	34.5037	40.0394	47.0906	2.14996	1.53295	10.1253	4.63034	0	3.80418	6.12392	10.0739	9.26243	19.8525	23.0376	27.0947	1738	ADRA1B	adrenoceptor alpha 1B	5	159343790	159399551	protein_coding	vasoconstriction of artery involved in baroreceptor response to lowering of systemic arterial blood pressure; positive regulation of the force of heart contraction by epinephrine-norepinephrine; positive regulation of glycogen catabolic process; positive regulation of heart rate by epinephrine-norepinephrine; negative regulation of glycogen catabolic process; regulation of cardiac muscle contract…	alpha1-adrenergic receptor activity; G-protein coupled receptor activity; protein heterodimerization activity	nuclear membrane; integral to plasma membrane; plasma membrane; nucleus; integral to membrane	-0.624578	0.224577	0.777164
ENSG00000113231	15	4	10	7	6	16	92	125	51	69	81	53	14.0124	5.32852	9.77656	6.25919	9.96162	11.7541	108.799	104.216	68.417	64.3448	63.592	36.7029	5.23436	1.99048	3.65206	2.33814	3.72119	4.39077	40.6421	38.9303	25.5573	24.0361	23.755	13.7105	2677	PDE8B	phosphodiesterase 8B	5	76506274	76725632	protein_coding	phosphorelay signal transduction system; negative regulation of insulin secretion; regulation of transcription, DNA-dependent; cyclic nucleotide metabolic process; cAMP catabolic process; signal transduction	phosphorelay response regulator activity; 3',5'-cyclic-nucleotide phosphodiesterase activity; signal transducer activity; catalytic activity; metal ion binding; protein binding	cytosol	-2.83415	3.75702e-13	3.04272e-11
ENSG00000166396	1216	634	508	831	498	829	5447	5719	5390	3720	5856	4417	1135.94	844.57	496.649	743.055	826.815	609.008	6441.61	4768.11	7230.73	3469.02	4597.47	3058.81	785.572	584.073	343.464	513.869	571.794	421.168	4454.78	3297.45	5000.51	2399.05	3179.44	2115.36	1446	SERPINB7	serpin peptidase inhibitor, clade B (ovalbumin), member 7	18	61420169	61472604	protein_coding	negative regulation of endopeptidase activity; regulation of proteolysis; positive regulation of transforming growth factor beta1 production; positive regulation of collagen biosynthetic process; positive regulation of glomerular mesangial cell proliferation; positive regulation of platelet-derived growth factor production	serine-type endopeptidase inhibitor activity	extracellular space; cytoplasm	-2.70176	6.47557e-20	8.82113e-18
ENSG00000027075	75	40	72	106	74	99	458	608	358	497	736	520	70.0619	53.2852	70.3912	94.782	122.86	72.7284	541.63	506.909	480.26	463.469	577.824	360.104	126.694	96.3566	127.29	171.396	222.17	131.516	979.439	916.653	868.463	838.099	1044.89	651.183	553	PRKCH	protein kinase C, eta	14	61654277	62017694	protein_coding	protein phosphorylation; intracellular signal transduction; negative regulation of glial cell apoptotic process; positive regulation of keratinocyte differentiation; regulation of tight junction assembly; positive regulation of B cell receptor signaling pathway; positive regulation of macrophage derived foam cell differentiation; positive regulation of NF-kappaB transcription factor activity; pos…	transferase activity, transferring phosphorus-containing groups; protein tyrosine kinase activity; protein kinase activity; protein serine/threonine kinase activity; ATP binding; protein binding; metal ion binding; protein kinase C activity; enzyme binding; calcium-independent protein kinase C activity; Ral GTPase binding	cytosol; cytoplasm; plasma membrane; membrane	-2.81934	9.6353e-28	2.16342e-25
ENSG00000004799	6	0	0	0	0	0	10	6	3	22	17	8	5.60495	0	0	0	0	0	11.826	5.00239	4.02453	20.5157	13.3465	5.54007	8.11136	0	0	0	0	0	17.1143	7.23935	5.82421	29.6899	19.3147	8.01746	691	PDK4	pyruvate dehydrogenase kinase, isozyme 4	7	95212811	95225803	protein_coding	regulation of fatty acid oxidation; regulation of cellular ketone metabolic process; negative regulation of anoikis; regulation of bone resorption; cellular response to fatty acid; regulation of fatty acid biosynthetic process; reactive oxygen species metabolic process; regulation of acetyl-CoA biosynthetic process from pyruvate; cellular response to starvation; regulation of glucose metabolic pr…	pyruvate dehydrogenase (acetyl-transferring) kinase activity; protein kinase activity; protein serine/threonine kinase activity; ATP binding	mitochondrial inner membrane; mitochondrial matrix; mitochondrion	-0.886852	0.131776	0.584102
ENSG00000007062	9	9	7	7	2	10	51	62	34	36	54	43	8.40743	11.9892	6.84359	6.25919	3.32054	7.3463	60.3125	51.6914	45.6113	33.5712	42.3947	29.7778	13.5168	19.2752	11.0026	10.063	5.33849	11.8108	96.9654	83.1051	73.3301	53.973	68.1587	47.8744	622	PROM1	prominin 1	4	15964699	16086001	protein_coding	positive regulation of nephron tubule epithelial cell differentiation; glomerular parietal epithelial cell differentiation; glomerular visceral epithelial cell differentiation; retina morphogenesis in camera-type eye; camera-type eye photoreceptor cell differentiation; photoreceptor cell maintenance; retina layer formation	actinin binding; cadherin binding; protein binding	integral to membrane; microvillus membrane; photoreceptor outer segment membrane; brush border; stereocilium; apical plasma membrane; photoreceptor outer segment; cell surface; extracellular space; integral to plasma membrane; plasma membrane; microvillus; cell projection	-2.27649	1.643e-09	8.48973e-08
ENSG00000139269	5	18	25	13	7	32	57	117	30	104	98	174	4.67079	23.9783	24.4414	11.6242	11.6219	23.5082	67.4081	97.5466	40.2453	96.9834	76.9385	120.496	4.09001	20.9968	21.4023	10.1788	10.1768	20.5851	59.0263	85.4174	35.241	84.9242	67.3717	105.513	1142	INHBE	inhibin, beta E	12	57846106	57853063	protein_coding	growth	growth factor activity; hormone activity	extracellular region	-1.61982	0.000288368	0.00534952
ENSG00000240520	3	0	0	0	1	1	4	5	4	9	14	17	2.80248	0	0	0	1.66027	0.73463	4.73039	4.16866	5.36604	8.39279	10.9912	11.7726	3.66576	0	0	0	2.17171	0.960929	6.18756	5.45279	7.01901	10.9781	14.377	15.3991	764.5	UOX	urate oxidase, pseudogene	1	84831111	84863514	pseudogene				-1.11585	0.0547731	0.338679
ENSG00000017373	1	2	0	0	0	2	2	15	3	17	3	51	0.934158	2.66426	0	0	0	1.46926	2.3652	12.506	4.02453	15.8531	2.35526	35.3179	0.201544	0.574813	0	0	0	0.316993	0.51029	2.69816	0.868291	3.42029	0.508147	7.61983	4635	SRCIN1	SRC kinase signaling inhibitor 1	17	36686251	36762183	protein_coding	negative regulation of protein tyrosine kinase activity; positive regulation of protein tyrosine kinase activity; regulation of dendritic spine morphogenesis; negative regulation of cell adhesion; substrate adhesion-dependent cell spreading; exocytosis; negative regulation of protein secretion; regulation of cell migration	protein kinase binding; protein domain specific binding; protein binding	filopodium; synapse; postsynaptic density; lamellipodium; actin cytoskeleton; dendrite; neuronal cell body; postsynaptic membrane; axon; cytoplasm; neuron projection	-1.01372	0.0847057	0.448782
ENSG00000167355	4	2	5	11	2	7	50	52	68	42	65	40	3.73663	2.66426	4.88828	9.83587	3.32054	5.14241	59.1299	43.3541	91.2226	39.1664	51.0306	27.7003	3.68686	2.62877	4.82317	9.70485	3.27631	5.07391	58.3423	42.7766	90.0075	38.6447	50.3509	27.3314	1013.5	AC104389.28		11	5326206	5526882	processed_transcript				-3.24791	7.14029e-13	5.69771e-11
ENSG00000219891	8	6	1	7	2	5	32	28	17	35	39	36	7.47327	7.99278	0.977656	6.25919	3.32054	3.67315	37.8431	23.3445	22.8057	32.6386	30.6184	24.9303	7.19968	7.70017	0.941865	6.03005	3.19898	3.53868	36.4577	22.4899	21.9708	31.4438	29.4975	24.0176	1038	ZSCAN12P1	zinc finger and SCAN domain containing 12 pseudogene 1	6	28058932	28061442	pseudogene				-1.91402	3.23104e-05	0.000780943
ENSG00000123612	23	8	15	9	8	13	83	77	65	55	89	62	21.4856	10.657	14.6648	8.04753	13.2822	9.55019	98.1556	64.1974	87.1981	51.2893	69.8727	42.9355	13.0731	6.48435	8.92293	4.89658	8.08163	5.81089	59.7235	39.0614	53.0563	31.2074	42.5146	26.1244	1643.5	ACVR1C	activin A receptor, type IC	2	158383279	158485517	protein_coding	negative regulation of chorionic trophoblast cell proliferation; negative regulation of trophoblast cell migration; apoptotic nuclear changes; nodal signaling pathway; response to dietary excess; lipid storage; negative regulation of insulin secretion; positive regulation of cysteine-type endopeptidase activity involved in apoptotic process; response to glucose; response to insulin; protein phosp…	nodal binding; transmembrane receptor protein serine/threonine kinase activity; activin receptor activity, type I; transferase activity, transferring phosphorus-containing groups; transforming growth factor beta-activated receptor activity; protein tyrosine kinase activity; protein kinase activity; metal ion binding; ATP binding	activin receptor complex; membrane; plasma membrane	-2.15381	1.25327e-09	6.55336e-08
ENSG00000136059	0	3	9	0	0	13	10	52	9	60	32	114	0	3.99639	8.79891	0	0	9.55019	11.826	43.3541	12.0736	55.952	25.1228	78.9459	0	4.80913	10.5883	0	0	11.4924	14.231	52.171	14.529	67.3309	30.232	95.0011	831	VILL	villin-like	3	38029550	38048679	protein_coding	actin filament capping; cytoskeleton organization	structural constituent of cytoskeleton; actin binding	actin cytoskeleton	-1.20955	0.0389051	0.270184
ENSG00000261451	2	2	0	0	4	2	19	16	21	19	23	29	1.86832	2.66426	0	0	6.64108	1.46926	22.4694	13.3397	28.1717	17.7181	18.057	20.0827	0.402568	0.57407	0	0	1.43096	0.316583	4.84149	2.87432	6.07018	3.81774	3.89076	4.32724	4641	RP11-981G7.1		8	10291182	10295822	sense_overlapping				-2.52018	2.34892e-06	7.29712e-05
ENSG00000152580	6	5	5	13	4	4	31	34	22	47	54	48	5.60495	6.66065	4.88828	11.6242	6.64108	2.93852	36.6605	28.3469	29.5132	43.829	42.3947	33.2404	2.63391	3.13	2.29712	5.4625	3.12081	1.38088	17.2277	13.3209	13.869	20.5964	19.9223	15.6205	2128	IGSF10	immunoglobulin superfamily, member 10	3	151143172	151176497	protein_coding	ossification; multicellular organismal development; cell differentiation	protein binding	extracellular region	-2.03882	2.20883e-06	6.90143e-05
ENSG00000173088	11	1	2	0	0	5	29	45	12	15	28	27	10.2757	1.33213	1.95531	0	0	3.67315	34.2953	37.5179	16.0981	13.988	21.9824	18.6977	12.1823	1.57929	2.31809	0	0	4.35465	40.6584	44.4789	19.0849	16.5833	26.061	22.1668	843.5	C10orf131	chromosome 10 open reading frame 131	10	97667360	97698480	protein_coding				-1.90935	0.000387592	0.00691823
ENSG00000170323	0	0	0	0	0	0	8	6	6	9	13	6	0	0	0	0	0	0	9.46078	5.00239	8.04905	8.39279	10.2061	4.15505	0	0	0	0	0	0	13.6323	7.20806	11.5981	12.0934	14.7062	5.9871	694	FABP4	fatty acid binding protein 4, adipocyte	8	82390654	82395498	protein_coding	cytokine production; cellular response to lithium ion; white fat cell differentiation; triglyceride catabolic process; cholesterol homeostasis; negative regulation of protein kinase activity; brown fat cell differentiation; negative regulation of transcription, DNA-dependent; positive regulation of inflammatory response; small molecule metabolic process	fatty acid binding; transporter activity	lipid particle; cytoplasm; nucleus	-2.07097	0.000393703	0.0070196
ENSG00000120068	9	16	13	15	14	30	56	112	43	122	99	154	8.40743	21.3141	12.7095	13.4125	23.2438	22.0389	66.2255	93.378	57.6849	113.769	77.7236	106.646	13.5059	34.2395	20.4169	21.5463	37.3394	35.4039	106.386	150.005	92.6665	182.761	124.857	171.319	622.5	HOXB8	homeobox B8	17	46688739	46692478	protein_coding	regulation of transcription, DNA-dependent; negative regulation of myeloid cell differentiation; grooming behavior; adult locomotory behavior; sensory perception of pain; anterior/posterior pattern specification; embryonic skeletal system morphogenesis; dorsal spinal cord development; multicellular organismal development; transcription, DNA-templated; skeletal system morphogenesis	sequence-specific DNA binding; DNA binding; sequence-specific DNA binding transcription factor activity; transcription regulatory region sequence-specific DNA binding	nucleus	-2.12753	5.17911e-09	2.50172e-07
ENSG00000242600	0	0	2	1	0	1	4	19	4	9	14	19	0	0	1.95531	0.89417	0	0.73463	4.73039	15.8409	5.36604	8.39279	10.9912	13.1577	0	0	2.50842	1.14711	0	0.942438	6.06849	20.3219	6.88395	10.7669	14.1003	16.8796	779.5	MBL1P	mannose-binding lectin (protein A) 1, pseudogene	10	81664654	81710092	pseudogene				-1.84426	0.00143584	0.0208784
ENSG00000131480	22	12	63	45	19	75	113	218	82	281	206	398	20.5515	15.9856	61.5923	40.2376	31.5451	55.0973	133.634	181.754	110.004	262.042	161.728	275.618	7.86058	6.11419	23.558	15.3902	12.0655	21.0737	51.1125	69.5175	42.0745	100.226	61.8581	105.419	2614.5	AOC2	amine oxidase, copper containing 2 (retina-specific)	17	40996617	41002724	protein_coding	catecholamine metabolic process; amine metabolic process; visual perception; oxidation-reduction process	phenethylamine:oxygen oxidoreductase (deaminating) activity; aliphatic-amine oxidase activity; aminoacetone:oxygen oxidoreductase(deaminating) activity; tryptamine:oxygen oxidoreductase (deaminating) activity; primary amine oxidase activity; quinone binding; electron carrier activity; copper ion binding	cytoplasm; plasma membrane	-1.80832	7.21026e-06	0.000205196
ENSG00000205959	6	2	9	2	4	11	21	34	10	27	42	67	5.60495	2.66426	8.79891	1.78834	6.64108	8.08093	24.8346	28.3469	13.4151	25.1784	32.9736	46.398	2.97187	1.41265	4.66538	0.948218	3.52125	4.28469	13.1678	15.0302	7.11298	13.3501	17.4834	24.6013	1886	RP11-689P11.2		4	8483997	8514337	lincRNA				-1.50663	0.00166139	0.0234968
ENSG00000171310	131	125	253	289	142	175	285	395	289	1032	1402	1346	122.375	166.516	247.347	258.415	235.758	128.56	337.04	329.324	387.696	962.374	1100.69	932.116	144.651	196.828	292.372	305.455	278.674	151.962	398.393	389.272	458.27	1137.56	1301.05	1101.79	846	CHST11	carbohydrate (chondroitin 4) sulfotransferase 11	12	104849073	105155792	protein_coding	polysaccharide localization; chondroitin sulfate biosynthetic process; post-anal tail morphogenesis; chondroitin sulfate metabolic process; embryonic viscerocranium morphogenesis; respiratory gaseous exchange; carbohydrate biosynthetic process; glycosaminoglycan metabolic process; embryonic digit morphogenesis; chondrocyte development; negative regulation of transforming growth factor beta recept…	chondroitin 4-sulfotransferase activity; N-acetylgalactosamine 4-O-sulfotransferase activity; N-acetylgalactosamine 4-sulfate 6-O-sulfotransferase activity; sulfotransferase activity	Golgi membrane; integral to membrane	-0.904924	0.00234106	0.031301
ENSG00000116761	498	321	325	290	184	429	997	1281	894	1397	1866	1761	465.211	427.614	317.738	259.309	305.49	315.156	1179.05	1068.01	1199.31	1302.75	1464.97	1219.51	388.972	357.536	265.667	216.814	255.426	263.509	985.828	892.985	1002.77	1089.25	1224.89	1019.65	1196	CTH	cystathionase (cystathionine gamma-lyase)	1	70876901	70905534	protein_coding	protein sulfhydration; protein-pyridoxal-5-phosphate linkage via peptidyl-N6-pyridoxal phosphate-L-lysine; cysteine metabolic process; cysteine biosynthetic process; sulfur amino acid catabolic process; sulfur amino acid metabolic process; hydrogen sulfide biosynthetic process; transsulfuration; endoplasmic reticulum unfolded protein response; positive regulation of NF-kappaB transcription factor…	L-cysteine desulfhydrase activity; homocysteine desulfhydrase activity; L-cystine L-cysteine-lyase (deaminating); carbon-sulfur lyase activity; cystathionine gamma-lyase activity; calmodulin binding; pyridoxal phosphate binding; protein binding	cytosol; cytoplasm; nucleus	-1.46958	7.88583e-15	7.529e-13
ENSG00000005249	413	220	222	219	157	314	1294	1491	1281	1080	1722	1261	385.807	293.068	217.04	195.823	260.662	230.674	1530.28	1243.09	1718.47	1007.14	1351.92	873.253	600.946	456.493	338.068	305.021	406.016	359.305	2383.62	1936.28	2676.75	1568.75	2105.79	1360.21	642	PRKAR2B	protein kinase, cAMP-dependent, regulatory, type II, beta	7	106685094	106802256	protein_coding	response to antipsychotic drug; response to clozapine; negative regulation of cAMP-dependent protein kinase activity; activation of protein kinase A activity; energy reserve metabolic process; neurotrophin TRK receptor signaling pathway; regulation of insulin secretion; activation of phospholipase C activity; cellular response to glucagon stimulus; epidermal growth factor receptor signaling pathw…	cAMP-dependent protein kinase inhibitor activity; protein kinase A catalytic subunit binding; cAMP binding; cAMP-dependent protein kinase regulator activity; ubiquitin protein ligase binding; protein domain specific binding	cAMP-dependent protein kinase complex; centrosome; mitochondrial inner membrane; membrane raft; perinuclear region of cytoplasm; cytosol; cytoplasm; plasma membrane	-2.20654	2.09431e-17	2.47943e-15
ENSG00000078018	25	11	31	8	9	27	113	130	44	97	99	92	23.354	14.6534	30.3073	7.15336	14.9424	19.835	133.634	108.385	59.0264	90.4557	77.7236	63.7107	26.2257	16.4553	34.0341	8.03297	16.7798	22.274	150.066	121.713	66.2845	101.579	87.2809	71.5449	890.5	MAP2	microtubule-associated protein 2	2	210288782	210598842	protein_coding	central nervous system neuron development; neuron projection development; cellular response to organic substance; peptidyl-threonine phosphorylation; dendrite development; microtubule bundle formation; dendrite morphogenesis; axonogenesis	dystroglycan binding; tubulin binding; calmodulin binding; microtubule binding; structural molecule activity; protein binding	microtubule associated complex; dendritic shaft; nuclear periphery; neuronal cell body; microtubule; cytoplasm; neuron projection; cell body; intracellular	-1.87765	1.06017e-06	3.54009e-05
ENSG00000198939	13	6	4	10	10	10	68	56	54	57	81	71	12.1441	7.99278	3.91062	8.9417	16.6027	7.3463	80.4166	46.689	72.4415	53.1544	63.592	49.1681	5.94423	3.91227	1.91416	4.37675	8.12663	3.59584	39.362	22.8532	35.4584	26.0178	31.1268	24.0666	2043	ZFP2	ZFP2 zinc finger protein	5	178322895	178360213	protein_coding	regulation of transcription, DNA-dependent; transcription, DNA-templated	DNA binding; metal ion binding	nucleus	-2.61216	5.99675e-11	3.75454e-09
ENSG00000198088	0	0	0	0	0	0	8	9	7	5	17	7	0	0	0	0	0	0	9.46078	7.50359	9.39056	4.66266	13.3465	4.84756	0	0	0	0	0	0	6.24474	4.95286	6.19839	3.07767	8.80956	3.19971	1515	NUP62CL	nucleoporin 62kDa C-terminal like	X	106366657	106449670	protein_coding	protein transport	structural constituent of nuclear pore	nuclear pore	-2.2047	0.000161177	0.0032292
ENSG00000137558	2	0	0	3	0	0	16	20	14	16	27	7	1.86832	0	0	2.68251	0	0	18.9216	16.6746	18.7811	14.9205	21.1973	4.84756	0.458764	0	0	0.658689	0	0	4.64618	4.09445	4.61169	3.66373	5.205	1.19031	4072.5	PI15	peptidase inhibitor 15	8	75736772	75767264	protein_coding		peptidase inhibitor activity	extracellular region	-2.52358	9.46453e-06	0.000261576
ENSG00000114790	175	96	130	130	78	156	434	563	450	560	795	692	163.478	127.884	127.095	116.242	129.501	114.602	513.247	469.391	603.679	522.218	624.144	479.216	43.2366	33.8229	33.6142	30.7437	34.2505	30.3101	135.744	124.145	159.661	138.116	165.074	126.743	3781	ARHGEF26	Rho guanine nucleotide exchange factor (GEF) 26	3	153838792	153975616	protein_coding	regulation of Rho protein signal transduction	Rho guanyl-nucleotide exchange factor activity; protein binding	ruffle	-1.85851	4.80826e-20	6.66138e-18
ENSG00000226562	6	8	4	20	12	10	52	119	32	69	91	149	5.60495	10.657	3.91062	17.8834	19.9232	7.3463	61.4951	99.2141	42.9283	64.3448	71.4429	103.184	9.35718	17.7914	6.52859	29.8554	33.2608	12.2643	102.663	165.633	71.6666	107.42	119.27	172.26	599	CYP4F26P	cytochrome P450, family 4, subfamily F, polypeptide 26, pseudogene	9	33580693	33605289	lincRNA				-2.75154	3.04849e-10	1.71713e-08
ENSG00000156006	3	1	0	2	0	7	19	25	13	21	33	20	2.80248	1.33213	0	1.78834	0	5.14241	22.4694	20.8433	17.4396	19.5832	25.9079	13.8502	2.75022	1.30729	0	1.755	0	5.04653	22.0504	20.4547	17.1144	19.218	25.4248	13.5919	1019	NAT2	N-acetyltransferase 2 (arylamine N-acetyltransferase)	8	18248755	18258728	protein_coding	xenobiotic metabolic process; metabolic process; small molecule metabolic process	arylamine N-acetyltransferase activity; acetyltransferase activity	cytosol	-2.53082	1.51885e-06	4.91055e-05
ENSG00000105464	1	4	8	5	1	15	7	31	8	36	35	104	0.934158	5.32852	7.82125	4.47085	1.66027	11.0195	8.27818	25.8457	10.7321	33.5712	27.478	72.0208	0.18342	1.04624	1.53569	0.877842	0.325991	2.16365	1.6254	5.07475	2.10722	6.59163	5.39526	14.1411	5093	GRIN2D	glutamate receptor, ionotropic, N-methyl D-aspartate 2D	19	48898132	48948188	protein_coding	adult locomotory behavior; regulation of sensory perception of pain; synaptic transmission; transport; signal transduction; startle response	N-methyl-D-aspartate selective glutamate receptor activity; extracellular-glutamate-gated ion channel activity; ionotropic glutamate receptor activity; transporter activity; protein binding	postsynaptic membrane; cell junction; membrane; plasma membrane; integral to membrane; synapse	-1.11382	0.0394282	0.27202
ENSG00000236375	5	1	3	7	2	6	16	30	7	30	34	45	4.67079	1.33213	2.93297	6.25919	3.32054	4.40778	18.9216	25.012	9.39056	27.976	26.693	31.1629	7.09847	2.02451	4.4574	9.51245	5.04641	6.69875	28.7562	38.0121	14.2714	42.5167	40.5668	47.36	658	POU5F1P5	POU class 5 homeobox 1 pseudogene 5	10	69769962	69770619	pseudogene				-1.88896	0.000102621	0.0021851
ENSG00000237849	0	0	0	0	0	0	4	10	1	8	14	9	0	0	0	0	0	0	4.73039	8.33732	1.34151	7.46026	10.9912	6.23257	0	0	0	0	0	0	4.86666	8.57749	1.38015	7.67517	11.3078	6.41211	972	NFYAP1	nuclear transcription factor Y, alpha pseudogene 1	13	64549584	64550555	pseudogene				-1.55737	0.00746706	0.0796804
ENSG00000133083	84	45	28	40	29	54	111	156	117	210	315	219	78.4693	59.9458	27.3744	35.7668	48.1478	39.67	131.268	130.062	156.957	195.832	247.302	151.659	17.0215	13.0034	5.93804	7.75852	10.4442	8.60521	28.4747	28.2131	34.047	42.4798	53.6448	32.8979	4610	DCLK1	doublecortin-like kinase 1	13	36345478	36705443	protein_coding	axon extension; forebrain development; central nervous system projection neuron axonogenesis; dendrite morphogenesis; nervous system development; protein phosphorylation; central nervous system development; endosomal transport; response to virus; neuron migration; intracellular signal transduction; axonogenesis; brain development	transferase activity, transferring phosphorus-containing groups; receptor signaling protein activity; protein tyrosine kinase activity; protein kinase activity; protein serine/threonine kinase activity; ATP binding	integral to plasma membrane	-1.21746	0.000244414	0.00465345
ENSG00000076351	44	32	45	81	36	60	137	316	113	313	241	505	41.103	42.6281	43.9945	72.4278	59.7697	44.0778	162.016	263.459	151.59	291.883	189.206	349.717	39.9058	41.3865	42.7131	70.3182	58.0289	42.794	157.297	255.786	147.175	283.381	183.695	339.531	1030	SLC46A1	solute carrier family 46 (folate transporter), member 1	17	26721661	26734215	protein_coding	transmembrane transport; folic acid metabolic process; folic acid transport; water-soluble vitamin metabolic process; vitamin metabolic process; cellular iron ion homeostasis; small molecule metabolic process; methotrexate transport; heme transport	heme transporter activity; transmembrane transporter activity; folic acid transporter activity; folic acid binding; methotrexate transporter activity; transporter activity	apical plasma membrane; cytoplasm; integral to membrane; plasma membrane; brush border membrane	-1.99949	3.9165e-10	2.17222e-08
ENSG00000146233	0	0	0	0	0	0	13	14	22	13	5	10	0	0	0	0	0	0	15.3738	11.6722	29.5132	12.1229	3.92543	6.92508	0	0	0	0	0	0	33.8257	25.6815	64.9355	26.6731	8.63682	15.2367	454.5	CYP39A1	cytochrome P450, family 39, subfamily A, polypeptide 1	6	46517541	46620523	protein_coding	bile acid catabolic process; sterol metabolic process; xenobiotic metabolic process; cholesterol catabolic process; bile acid biosynthetic process; bile acid metabolic process; digestion; small molecule metabolic process; oxidation-reduction process	24-hydroxycholesterol 7alpha-hydroxylase activity; steroid 7-alpha-hydroxylase activity; oxysterol 7-alpha-hydroxylase activity; oxidoreductase activity, acting on paired donors, with incorporation or reduction of molecular oxygen; iron ion binding; heme binding	intracellular membrane-bounded organelle; endoplasmic reticulum membrane	-3.02832	1.63785e-07	6.20763e-06
ENSG00000140459	8	4	10	4	1	16	15	23	12	33	37	70	7.47327	5.32852	9.77656	3.57668	1.66027	11.7541	17.739	19.1758	16.0981	30.7736	29.0482	48.4756	8.12753	5.79502	10.6325	3.88981	1.80562	12.7831	19.292	20.8546	17.5075	33.4677	31.5913	52.7195	919.5	CYP11A1	cytochrome P450, family 11, subfamily A, polypeptide 1	15	74630100	74660081	protein_coding	C21-steroid hormone biosynthetic process; sterol metabolic process; steroid metabolic process; xenobiotic metabolic process; vitamin D metabolic process; testosterone biosynthetic process; response to fungicide; granulosa cell differentiation; fractalkine metabolic process; cellular response to fibroblast growth factor stimulus; response to alkaloid; response to genistein; response to vitamin E; …	cholesterol binding; cholesterol monooxygenase (side-chain-cleaving) activity; oxidoreductase activity, acting on paired donors, with incorporation or reduction of molecular oxygen; iron ion binding; heme binding; monooxygenase activity	mitochondrial crista; perikaryon; mitochondrial matrix; mitochondrion; mitochondrial inner membrane	-0.964369	0.0383551	0.267451
ENSG00000026559	61	64	107	65	38	121	127	220	112	357	350	517	56.9837	85.2563	104.609	58.121	63.0903	88.8902	150.19	183.421	150.249	332.914	274.78	358.027	51.9924	77.7886	95.4464	53.0302	57.5641	81.1042	137.035	167.355	137.088	303.754	250.712	326.667	1096	KCNG1	potassium voltage-gated channel, subfamily G, member 1	20	49620193	49639666	protein_coding	synaptic transmission; protein homooligomerization; ion transport; transmembrane transport; potassium ion transport	delayed rectifier potassium channel activity; potassium channel activity; voltage-gated potassium channel activity; protein binding; ion channel activity	voltage-gated potassium channel complex; intracellular membrane-bounded organelle; membrane; plasma membrane; integral to membrane	-0.919955	0.000706505	0.0114493
ENSG00000261770	64	35	61	40	31	54	220	264	166	188	292	227	59.7861	46.6245	59.637	35.7668	51.4684	39.67	260.172	220.105	222.69	175.316	229.245	157.199	16.3083	12.7181	16.2676	9.75636	14.0394	10.8211	70.9688	60.0396	60.7448	47.8222	62.5328	42.8803	3666	CTC-459F4.1		19	28248092	28251757	lincRNA				-1.98029	7.34139e-16	7.58773e-14
ENSG00000129988	2	1	0	0	0	1	4	5	0	9	17	9	1.86832	1.33213	0	0	0	0.73463	4.73039	4.16866	0	8.39279	13.3465	6.23257	0.952737	0.679311	0	0	0	0.37462	2.41223	2.12578	0	4.27985	6.80595	3.17826	1961	LBP	lipopolysaccharide binding protein	20	36974759	37005665	protein_coding	positive regulation of respiratory burst involved in inflammatory response; detection of molecule of bacterial origin; lipopolysaccharide transport; leukocyte chemotaxis involved in inflammatory response; positive regulation of toll-like receptor 4 signaling pathway; opsonization; positive regulation of interleukin-8 production; toll-like receptor 4 signaling pathway; cellular defense response; p…	lipoteichoic acid binding; lipopolysaccharide binding; receptor binding; lipid binding; protein binding	cell surface; extracellular space; extracellular region	-0.64338	0.273773	0.855667
ENSG00000258881	10	12	12	24	13	28	63	137	49	103	92	199	9.34158	15.9856	11.7319	21.4601	21.5835	20.5696	74.5037	114.221	65.7339	96.0509	72.228	137.809	4.06775	6.96083	5.10859	9.34469	9.39844	8.95695	32.4423	49.7371	28.6235	41.8249	31.4513	60.0083	2296.5	AC007040.11	Uncharacterized protein	2	71166448	71222466	protein_coding				-2.47611	1.67573e-11	1.12026e-09
ENSG00000242220	2	0	4	4	4	8	24	59	14	30	37	50	1.86832	0	3.91062	3.57668	6.64108	5.87704	28.3823	49.1902	18.7811	27.976	29.0482	34.6254	2.30514	0	4.82495	4.41293	8.19381	7.25113	35.0183	60.6912	23.1723	34.5169	35.8399	42.721	810.5	TCP10L	t-complex 10-like	21	33948862	33959683	protein_coding			nucleus	-2.86728	5.27453e-09	2.54404e-07
ENSG00000197959	59	30	22	28	11	31	149	180	119	117	157	126	55.1153	39.9639	21.5084	25.0368	18.263	22.7735	176.207	150.072	159.64	109.106	123.259	87.256	19.677	14.2677	7.67884	8.93851	6.52016	8.1305	62.9086	53.5779	56.9938	38.9526	44.0052	31.1517	2801	DNM3	dynamin 3	1	171810621	172387606	protein_coding	GTP catabolic process; synapse assembly; filopodium assembly; endocytosis	GTPase activity; GTP binding; protein binding	postsynaptic density; dendritic spine; microtubule; perinuclear region of cytoplasm; mitochondrion	-1.91003	6.98271e-10	3.75762e-08
ENSG00000150551	4	5	28	5	9	33	50	113	53	79	98	183	3.73663	6.66065	27.3744	4.47085	14.9424	24.2428	59.1299	94.2117	71.1	73.6701	76.9385	126.729	3.61726	6.44787	26.4999	4.32803	14.4651	23.4683	57.2409	91.202	68.8286	71.3166	74.4807	122.681	1033	LYPD1	LY6/PLAUR domain containing 1	2	133402426	133429152	protein_coding			anchored to membrane; plasma membrane	-1.93833	9.67514e-05	0.00207456
ENSG00000115041	5	4	17	10	7	38	25	105	29	91	63	249	4.67079	5.32852	16.6202	8.9417	11.6219	27.9159	29.5649	87.5419	38.9038	84.8605	49.4605	172.435	1.70966	1.95041	6.08351	3.27295	4.25399	10.2181	10.8217	32.0431	14.24	31.0617	18.1041	63.1166	2732	KCNIP3	Kv channel interacting protein 3, calsenilin	2	95963052	96051825	protein_coding	response to pain; behavior; sensory perception of pain; regulation of neuron apoptotic process; intracellular protein transport; regulation of transcription from RNA polymerase II promoter; signal transduction; apoptotic process; transcription, DNA-templated; negative regulation of transcription from RNA polymerase II promoter; behavioral response to pain	voltage-gated ion channel activity; potassium channel regulator activity; protein C-terminus binding; potassium channel activity; calcium-dependent protein binding; DNA binding; calcium ion binding; transcription corepressor activity; sequence-specific DNA binding; protein binding; ion channel binding	proteinaceous extracellular matrix; Golgi apparatus; endoplasmic reticulum; cytosol; plasma membrane; nucleus; protein-DNA complex; axon terminus; axon; dendrite	-1.84245	0.00028476	0.00528861
ENSG00000176945	9	8	17	8	6	10	30	54	23	32	37	106	8.40743	10.657	16.6202	7.15336	9.96162	7.3463	35.4779	45.0215	30.8547	29.841	29.0482	73.4059	5.04951	6.40062	9.98207	4.29631	5.98296	4.41219	21.3081	27.04	18.5314	17.9226	17.4464	44.0876	1665	MUC20	mucin 20, cell surface associated	3	195447753	195467994	protein_coding	hepatocyte growth factor receptor signaling pathway; post-translational protein modification; cellular protein metabolic process; activation of MAPK activity; protein homooligomerization; O-glycan processing	protein binding	Golgi lumen; basal plasma membrane; microvillus membrane; apical plasma membrane; extracellular region	-1.37975	0.00147254	0.0213358
ENSG00000260940	0	0	3	2	0	0	10	8	6	15	14	9	0	0	2.93297	1.78834	0	0	11.826	6.66986	8.04905	13.988	10.9912	6.23257	0	0	4.95434	3.02084	0	0	19.9763	11.2666	13.5964	23.6284	18.5662	10.528	592	RP4-575N6.5		1	101708714	101709305	sense_overlapping				-1.66236	0.0040333	0.0488331
ENSG00000204706	5	1	2	4	0	3	15	29	12	14	29	18	4.67079	1.33213	1.95531	3.57668	0	2.20389	17.739	24.1782	16.0981	13.0555	22.7675	12.4651	4.25585	1.21379	1.78161	3.25893	0	2.0081	16.1631	22.0303	14.668	11.8956	20.7449	11.3578	1097.5	MAMDC2-AS1	MAMDC2 antisense RNA 1	9	72700732	72790804	antisense				-2.07506	4.89856e-05	0.00113591
ENSG00000101298	9	9	26	26	0	30	51	158	49	94	64	277	8.40743	11.9892	25.4191	23.2484	0	22.0389	60.3125	131.73	65.7339	87.6581	50.2456	191.825	1.59716	2.27758	4.82885	4.41649	0	4.18672	11.4575	25.0246	12.4874	16.6524	9.54513	36.4409	5264	SNPH	syntaphilin	20	1246960	1289972	protein_coding	synaptic vesicle docking involved in exocytosis; neurotransmitter secretion; neuron differentiation; brain development	syntaxin-1 binding; protein binding	presynaptic membrane; mitochondrial membrane; neuron projection; neuronal cell body; cytoplasmic microtubule; cell junction; integral to membrane; plasma membrane; mitochondrion	-1.77366	0.0007644	0.0122654
ENSG00000229666	0	0	0	0	0	0	8	20	3	5	17	9	0	0	0	0	0	0	9.46078	16.6746	4.02453	4.66266	13.3465	6.23257	0	0	0	0	0	0	12.176	21.4603	5.17957	6.00085	17.1769	8.02133	777	MAST4-AS1	MAST4 antisense RNA 1	5	66297211	66299781	antisense				-2.22981	0.000139195	0.0028466
ENSG00000162992	0	0	0	0	0	2	15	25	2	10	10	27	0	0	0	0	0	1.46926	17.739	20.8433	2.68302	9.32533	7.85087	18.6977	0	0	0	0	0	0.856712	10.3434	12.1535	1.56444	5.43751	4.57777	10.9025	1715	NEUROD1	neuronal differentiation 1	2	182537815	182545603	protein_coding	regulation of intestinal epithelial structure maintenance; enteroendocrine cell differentiation; amacrine cell differentiation; regulation of cell cycle arrest; positive regulation of transcription regulatory region DNA binding; pancreatic PP cell fate commitment; pancreatic A cell fate commitment; negative regulation of type B pancreatic cell apoptotic process; embryonic organ morphogenesis; neg…	RNA polymerase II transcription coactivator activity; RNA polymerase II activating transcription factor binding; E-box binding; transcription coactivator activity; transcription factor binding; protein dimerization activity; chromatin binding; sequence-specific DNA binding; double-stranded DNA binding; protein heterodimerization activity; protein binding; sequence-specific DNA binding transcripti…	nucleoplasm; cytoplasm; nucleus; intracellular	-2.41795	3.55315e-05	0.000852468
ENSG00000163590	135	69	86	88	53	106	359	495	381	378	510	432	126.111	91.9169	84.0784	78.687	87.9943	77.8708	424.553	412.697	511.115	352.497	400.394	299.164	70.4533	51.3502	46.9712	43.9592	49.1588	43.5032	237.18	230.557	285.539	196.926	223.684	167.13	1790	PPM1L	protein phosphatase, Mg2+/Mn2+ dependent, 1L	3	160473390	160796695	protein_coding	sphingolipid biosynthetic process; transmembrane receptor protein serine/threonine kinase signaling pathway; MAPK cascade; sphingolipid metabolic process; protein dephosphorylation; small molecule metabolic process	protein serine/threonine phosphatase activity; catalytic activity; metal ion binding; protein binding	endoplasmic reticulum membrane; integral to membrane	-2.07295	1.56303e-20	2.23191e-18
ENSG00000100167	4	2	3	1	2	1	10	21	16	19	16	11	3.73663	2.66426	2.93297	0.89417	3.32054	0.73463	11.826	17.5084	21.4641	17.7181	12.5614	7.61759	1.98651	1.41641	1.55926	0.475369	1.76531	0.390553	6.28707	9.30801	11.411	9.41952	6.67804	4.04976	1881	2003-09-01	septin 3	22	42372276	42394225	protein_coding	cell cycle; cytokinesis	GTPase activity; GTP binding	synapse; septin complex; cell junction	-1.80911	0.000458424	0.00795148
ENSG00000105996	6	4	14	6	4	5	28	39	16	35	42	29	5.60495	5.32852	13.6872	5.36502	6.64108	3.67315	33.1127	32.5155	21.4641	32.6386	32.9736	20.0827	2.71295	2.57915	6.62497	2.59682	3.21446	1.7779	16.0275	15.7384	10.3892	15.798	15.9601	9.72059	2066	HOXA2	homeobox A2	7	27139721	27142430	protein_coding	brain segmentation; rhombomere 3 morphogenesis; rhombomere 2 development; embryonic viscerocranium morphogenesis; osteoblast development; motor neuron axon guidance; middle ear morphogenesis; cell fate determination; anterior/posterior pattern specification; dorsal/ventral pattern formation; negative regulation of neuron differentiation; segment specification; regulation of transcription, DNA-dep…	sequence-specific DNA binding; DNA binding; sequence-specific DNA binding transcription factor activity	nucleus	-1.51867	0.000498426	0.00851825
ENSG00000124215	8	3	8	5	2	6	28	57	20	28	27	35	7.47327	3.99639	7.82125	4.47085	3.32054	4.40778	33.1127	47.5227	26.8302	26.1109	21.1973	24.2378	4.15182	2.22022	4.34514	2.48381	1.84474	2.44877	18.396	26.4015	14.9057	14.5061	11.7763	13.4654	1800	CDH26	cadherin 26	20	58533471	58609066	protein_coding	homophilic cell adhesion	calcium ion binding	membrane; plasma membrane; integral to membrane	-2.10315	6.14409e-07	2.1235e-05
ENSG00000258240	1	4	3	3	1	8	27	25	21	28	23	32	0.934158	5.32852	2.93297	2.68251	1.66027	5.87704	31.9301	20.8433	28.1717	26.1109	18.057	22.1603	1.61759	9.22687	5.07873	4.64504	2.87493	10.1767	55.2903	36.0923	48.7821	45.2137	31.2675	38.3727	577.5	RP1-46F2.3		12	111389487	111395616	lincRNA				-2.4525	3.35402e-07	1.20261e-05
ENSG00000121361	0	1	0	0	0	0	14	10	8	16	10	3	0	1.33213	0	0	0	0	16.5564	8.33732	10.7321	14.9205	7.85087	2.07752	0	0.919979	0	0	0	0	11.434	5.75782	7.41165	10.3042	5.42187	1.43475	1448	KCNJ8	potassium inwardly-rectifying channel, subfamily J, member 8	12	21917889	21928515	protein_coding	potassium ion import; response to pH; vasodilation; defense response to virus; kidney development; synaptic transmission; response to lipopolysaccharide; response to exogenous dsRNA; heart development; potassium ion transport	ATP-activated inward rectifier potassium channel activity; inward rectifier potassium channel activity; ATP binding; protein binding; sulfonylurea receptor binding	myofibril; ATP-sensitive potassium channel complex; sarcolemma; voltage-gated potassium channel complex; mitochondrion; plasma membrane; integral to membrane; membrane; intracellular membrane-bounded organelle	-2.15976	0.000225601	0.00433839
ENSG00000179583	0	1	2	1	0	1	1	6	0	14	9	15	0	1.33213	1.95531	0.89417	0	0.73463	1.1826	5.00239	0	13.0555	7.06578	10.3876	0	1.27966	1.8783	0.858953	0	0.705697	1.13602	4.80537	0	12.5413	6.78749	9.9785	1041	CIITA	class II, major histocompatibility complex, transactivator	16	10971055	11026079	protein_coding	positive regulation of MHC class I biosynthetic process; negative regulation of collagen biosynthetic process; positive regulation of MHC class II biosynthetic process; interferon-gamma-mediated signaling pathway; response to interferon-gamma; cytokine-mediated signaling pathway; response to antibiotic; immune response; negative regulation of transcription, DNA-dependent; positive regulation of t…	transcription regulatory region DNA binding; activating transcription factor binding; transcription coactivator activity; protein complex binding; protein C-terminus binding; ATP binding; protein binding	nucleoplasm; PML body; cell surface	-0.416571	0.478679	1
ENSG00000128918	6	4	8	2	1	3	12	24	14	17	25	12	5.60495	5.32852	7.82125	1.78834	1.66027	2.20389	14.1912	20.0096	18.7811	15.8531	19.6272	8.3101	9.79886	9.31559	13.6735	3.12647	2.90257	3.85296	24.8097	34.9818	32.8341	27.7151	34.3132	14.5281	572	ALDH1A2	aldehyde dehydrogenase 1 family, member A2	15	58245622	58790065	protein_coding	embryonic digestive tract development; ureter maturation; morphogenesis of embryonic epithelium; determination of bilateral symmetry; regulation of endothelial cell proliferation; retinoic acid receptor signaling pathway; cardiac muscle tissue development; retinal metabolic process; neural crest cell development; vitamin A metabolic process; cellular response to retinoic acid; retinoic acid metab…	retinal binding; retinal dehydrogenase activity; 3-chloroallyl aldehyde dehydrogenase activity; oxidoreductase activity; oxidoreductase activity, acting on the aldehyde or oxo group of donors, NAD or NADP as acceptor	perinuclear region of cytoplasm; cytosol; cytoplasm; nucleus	-1.2121	0.0111352	0.108346
ENSG00000270179	0	0	0	0	0	0	3	6	7	9	12	5	0	0	0	0	0	0	3.54779	5.00239	9.39056	8.39279	9.42104	3.46254	0	0	0	0	0	0	5.54343	7.81624	14.6728	13.1137	14.7204	5.41022	640	RP11-159N11.4		11	113239200	113239839	sense_intronic				-1.77236	0.00238602	0.0317587
ENSG00000145777	16	18	16	7	2	6	29	24	33	24	33	48	14.9465	23.9783	15.6425	6.25919	3.32054	4.40778	34.2953	20.0096	44.2698	22.3808	25.9079	33.2404	6.19931	9.94539	6.48797	2.5961	1.37725	1.8282	14.2245	8.29928	18.3616	9.28278	10.7457	13.787	2411	TSLP	thymic stromal lymphopoietin	5	110405760	110413722	protein_coding		cytokine activity	extracellular space	-0.748874	0.0610268	0.362696
ENSG00000266744	3	2	0	0	0	1	6	6	7	4	18	11	2.80248	2.66426	0	0	0	0.73463	7.09559	5.00239	9.39056	3.73013	14.1316	7.61759	5.4843	5.21381	0	0	0	1.43763	13.8857	9.78942	18.3768	7.29967	27.6547	14.9072	511	RP11-131K5.1		17	13861065	13870269	lincRNA				-1.13872	0.0501642	0.319295
ENSG00000233101	22	13	27	20	10	36	33	89	30	92	87	202	20.5515	17.3177	26.3967	17.8834	16.6027	26.4467	39.0257	74.2021	40.2453	85.793	68.3026	139.887	42.9947	36.2295	55.2233	37.413	34.7337	55.3278	81.6438	155.235	84.1951	179.483	142.892	292.65	478	HOXB-AS3	HOXB cluster antisense RNA 3	17	46626992	46683776	antisense				-1.10235	0.00402079	0.048736
ENSG00000172828	24	26	32	31	18	57	76	157	37	187	106	332	22.4198	34.6354	31.285	27.7193	29.8849	41.8739	89.8774	130.896	49.6358	174.384	83.2192	229.913	16.5277	25.5329	23.063	20.4344	22.0309	30.8691	66.2569	96.4953	36.5911	128.554	61.3485	169.49	1356.5	CES3	carboxylesterase 3	16	66995140	67009051	protein_coding	metabolic process	carboxylic ester hydrolase activity; hydrolase activity	endoplasmic reticulum lumen	-1.39979	0.000493016	0.00845241
ENSG00000172260	254	104	116	139	59	152	631	641	667	525	784	549	237.276	138.541	113.408	124.29	97.9559	111.664	746.219	534.422	894.786	489.58	615.508	380.187	287.086	167.624	137.215	150.381	118.519	135.104	902.867	646.609	1082.62	592.353	744.716	459.996	826.5	NEGR1	neuronal growth regulator 1	1	71861623	72748417	protein_coding	cell adhesion; cell-cell adhesion; positive regulation of neuron projection development; feeding behavior; locomotory behavior	protein binding	anchored to membrane; plasma membrane	-1.99643	5.72025e-11	3.60984e-09
ENSG00000104413	15	2	2	6	6	5	63	55	33	42	51	38	14.0124	2.66426	1.95531	5.36502	9.96162	3.67315	74.5037	45.8553	44.2698	39.1664	40.0394	26.3153	6.5509	1.24556	0.914124	2.50819	4.65714	1.71723	34.8311	21.4377	20.6965	18.3106	18.7188	12.3026	2139	ESRP1	epithelial splicing regulatory protein 1	8	95653302	95719694	protein_coding	regulation of RNA splicing; RNA splicing; mRNA processing	mRNA binding; nucleic acid binding; nucleotide binding	plasma membrane; nucleus	-2.45875	2.08918e-07	7.74687e-06
ENSG00000133640	87	38	33	58	43	25	276	289	279	250	356	247	81.2718	50.6209	32.2627	51.8619	71.3916	18.3658	326.397	240.949	374.281	233.133	279.491	171.05	103.399	64.4032	41.0466	65.982	90.829	23.3661	415.263	306.55	476.184	296.607	355.586	217.62	786	LRRIQ1	leucine-rich repeats and IQ motif containing 1	12	85430092	85657002	protein_coding		protein binding		-2.18989	3.59385e-08	1.5436e-06
ENSG00000189144	130	68	69	66	50	81	368	346	315	282	500	325	121.441	90.5848	67.4583	59.0152	83.0135	59.505	435.196	288.471	422.575	262.974	392.543	225.065	184.28	137.458	102.365	89.5527	125.969	90.296	660.388	437.741	641.237	399.05	595.665	341.525	659	ZNF573	zinc finger protein 573	19	38226734	38307940	protein_coding	regulation of transcription, DNA-dependent; transcription, DNA-templated	DNA binding; metal ion binding; nucleic acid binding	intracellular; nucleus	-1.89281	2.95143e-10	1.66533e-08
ENSG00000124374	331	243	240	221	128	304	1076	1371	878	863	1206	1211	309.206	323.707	234.637	197.612	212.515	223.328	1272.48	1143.05	1177.84	804.776	946.815	838.627	49.2445	51.554	37.3686	31.4718	33.8453	35.5674	202.656	182.043	187.585	128.169	150.791	133.561	6279	PAIP2B	poly(A) binding protein interacting protein 2B	2	71409869	71454213	protein_coding	negative regulation of translational initiation	translation repressor activity, nucleic acid binding; protein binding	cytoplasm	-2.00745	9.48322e-31	2.46996e-28
ENSG00000175806	44	61	55	93	33	84	171	341	178	320	317	456	41.103	81.2599	53.7711	83.1578	54.7889	61.7089	202.224	284.303	238.789	298.41	248.873	315.784	48.7869	96.4509	63.8232	98.7036	65.0314	73.245	240.029	337.451	283.429	354.196	295.398	374.817	842.5	MSRA	methionine sulfoxide reductase A	8	9911778	10286401	protein_coding	methionine metabolic process; protein repair; cellular protein modification process; response to oxidative stress; oxidation-reduction process	peptide-methionine (S)-S-oxide reductase activity	membrane; mitochondrion; nucleus; cytoplasm	-1.93545	3.77084e-12	2.71609e-10
ENSG00000126562	132	185	205	252	95	392	468	1014	355	1057	840	2031	123.309	246.444	200.42	225.331	157.726	287.975	553.456	845.404	476.236	985.687	659.473	1406.48	112.15	224.142	182.282	204.939	143.452	261.915	503.37	768.899	433.138	896.487	599.794	1279.2	1099.5	WNK4	WNK lysine deficient protein kinase 4	17	40932696	40948954	protein_coding	distal tubule morphogenesis; regulation of cellular process; ion homeostasis; renal sodium ion absorption; negative regulation of pancreatic juice secretion; protein localization; chloride transport; protein phosphorylation; intracellular signal transduction; ion transport	transferase activity, transferring phosphorus-containing groups; protein tyrosine kinase activity; protein kinase activity; protein serine/threonine kinase activity; ATP binding; protein binding	tight junction; cytoplasm	-1.55538	6.32031e-06	0.000182259
ENSG00000172575	57	27	38	34	14	40	144	168	121	117	202	143	53.247	35.9675	37.1509	30.4018	23.2438	29.3852	170.294	140.067	162.323	109.106	158.588	99.0287	27.878	18.8311	19.4508	15.9172	12.1695	15.3849	89.1592	73.3335	84.9856	57.1237	83.0301	51.8475	1910	RASGRP1	RAS guanyl releasing protein 1 (calcium and DAG-regulated)	15	38780304	38857776	protein_coding	mast cell degranulation; activation of Rho GTPase activity; regulation of phosphatidylinositol 3-kinase signaling; cytokine production; secretory granule localization; vesicle transport along microtubule; inflammatory response to antigenic stimulus; Ras protein signal transduction; platelet activation; blood coagulation; signal transduction; intracellular signal transduction; regulation of small …	guanyl-nucleotide exchange factor activity; lipid binding; calcium ion binding	intracellular; Golgi membrane; cytosol; membrane; endoplasmic reticulum membrane; plasma membrane	-1.78101	2.18082e-10	1.25888e-08
ENSG00000132199	277	199	146	252	155	232	590	921	503	1004	1057	1398	258.762	265.094	142.738	225.331	257.342	170.434	697.733	767.867	674.779	936.263	829.837	968.126	215.008	220.269	118.602	187.23	213.828	141.615	579.753	638.028	560.68	777.95	689.52	804.426	1203.5	ENOSF1	enolase superfamily member 1	18	670324	712676	protein_coding	cellular amino acid catabolic process	isomerase activity; catalytic activity; metal ion binding	mitochondrion	-1.60443	1.85243e-10	1.08444e-08
ENSG00000174669	8	8	27	18	6	38	33	63	25	82	81	201	7.47327	10.657	26.3967	16.0951	9.96162	27.9159	39.0257	52.5251	33.5377	76.4677	63.592	139.194	3.00192	4.28079	10.6032	6.46518	4.00145	11.2135	15.6761	21.0987	13.4717	30.7161	25.5441	55.9125	2489.5	SLC29A2	solute carrier family 29 (equilibrative nucleoside transporter), member 2	11	66129992	66139685	protein_coding	transport; nucleoside transport; nucleobase-containing compound metabolic process; transmembrane transport; cell proliferation	nucleoside transmembrane transporter activity	integral to membrane; basolateral plasma membrane; nuclear membrane; nucleolus; integral to plasma membrane; plasma membrane	-1.20834	0.00676325	0.0737411
ENSG00000272563	21	8	10	5	4	4	31	35	21	23	37	31	19.6173	10.657	9.77656	4.47085	6.64108	2.93852	36.6605	29.1806	28.1717	21.4483	29.0482	21.4678	5.69774	3.09528	2.83955	1.29853	1.92886	0.853477	10.6478	8.47535	8.18231	6.22952	8.43689	6.23519	3443	RP11-480C16.1		2	114190177	114193619	lincRNA				-1.06982	0.00710869	0.0767111
ENSG00000184185	0	2	1	0	0	2	1	8	3	6	7	33	0	2.66426	0.977656	0	0	1.46926	1.1826	6.66986	4.02453	5.5952	5.49561	22.8528	0	0.699464	0.25667	0	0	0.385734	0.310475	1.75108	1.05658	1.46894	1.4428	5.99968	3809	KCNJ12	potassium inwardly-rectifying channel, subfamily J, member 12	17	21279509	21323179	protein_coding	regulation of heart contraction; muscle contraction; protein homotetramerization; synaptic transmission; potassium ion transport	inward rectifier potassium channel activity	intrinsic to membrane; plasma membrane; integral to membrane	-0.761438	0.19534	0.725204
ENSG00000171316	138	67	136	130	66	181	433	613	361	508	647	691	128.914	89.2527	132.961	116.242	109.578	132.968	512.065	511.078	484.285	473.727	507.951	478.523	227.763	157.69	234.914	205.375	193.6	234.926	904.708	902.964	855.627	836.973	897.44	845.447	566	CHD7	chromodomain helicase DNA binding protein 7	8	61591337	61779465	protein_coding	regulation of growth hormone secretion; genitalia development; semicircular canal morphogenesis; female genitalia development; blood circulation; cranial nerve development; nose development; T cell differentiation; limb development; adult heart development; cognition; heart morphogenesis; positive regulation of multicellular organism growth; face development; palate development; artery morphogene…	helicase activity; chromatin binding; DNA binding; hydrolase activity, acting on acid anhydrides; nucleic acid binding; ATP binding; protein binding; hydrolase activity	nucleolus; nucleus	-2.03568	6.05756e-27	1.27236e-24
ENSG00000179528	1	3	9	9	3	8	8	32	14	34	24	94	0.934158	3.99639	8.79891	8.04753	4.98081	5.87704	9.46078	26.6794	18.7811	31.7061	18.8421	65.0958	0.859787	3.67822	8.09839	7.40684	4.58427	5.40915	8.70758	24.5554	17.2859	29.1819	17.342	59.9133	1086.5	LBX2	ladybird homeobox 2	2	74724644	74730443	protein_coding	regulation of transcription, DNA-dependent; transcription, DNA-templated	sequence-specific DNA binding; DNA binding; sequence-specific DNA binding transcription factor activity	nucleus	-1.38373	0.00850645	0.0881708
ENSG00000128606	326	174	124	193	104	265	1535	1653	1315	776	1170	976	304.536	231.791	121.229	172.575	172.668	194.677	1815.29	1378.16	1764.08	723.645	918.552	675.888	376.435	286.515	149.851	213.319	213.434	240.639	2243.87	1703.53	2180.57	894.494	1135.42	835.461	809	LRRC17	leucine rich repeat containing 17	7	102553438	102585396	protein_coding	bone marrow development; negative regulation of osteoclast differentiation	protein binding	extracellular space	-2.72915	4.20547e-21	6.25194e-19
ENSG00000206120	0	0	0	0	0	0	9	13	6	8	25	2	0	0	0	0	0	0	10.6434	10.8385	8.04905	7.46026	19.6272	1.38502	0	0	0	0	0	0	15.0118	15.287	11.3527	10.5222	27.6829	1.95348	709	EGFEM1P	EGF-like and EMI domain containing 1, pseudogene	3	167967310	168548387	pseudogene				-1.9682	0.000757888	0.012185
ENSG00000114841	30	38	91	42	27	138	142	341	59	333	216	734	28.0248	50.6209	88.9667	37.5551	44.8273	101.379	167.929	284.303	79.149	310.533	169.579	508.301	7.74058	13.9817	24.573	10.3729	12.3815	28.0014	46.3828	78.5258	21.8614	85.7709	46.8385	140.395	3620.5	DNAH1	dynein, axonemal, heavy chain 1	3	52350335	52434507	protein_coding	ciliary or bacterial-type flagellar motility; microtubule-based movement; response to mechanical stimulus	microtubule motor activity; ATPase activity; ATP binding	axonemal dynein complex; dynein complex; microtubule	-1.32601	0.0046279	0.0543741
ENSG00000150628	28	18	10	6	4	18	45	41	42	59	50	56	26.1564	23.9783	9.77656	5.36502	6.64108	13.2233	53.2169	34.183	56.3434	55.0194	39.2543	38.7805	22.3751	20.5118	8.36318	4.58941	5.68099	11.3117	45.5234	29.2412	48.1979	47.0654	33.5794	33.174	1169	SPATA4	spermatogenesis associated 4	4	177105789	177116822	protein_coding		protein binding	cytoplasm	-1.09923	0.00623936	0.0692686
ENSG00000183242	0	0	0	0	0	0	4	5	7	5	5	18	0	0	0	0	0	0	4.73039	4.16866	9.39056	4.66266	3.92543	12.4651	0	0	0	0	0	0	3.77224	3.32429	7.48849	3.71823	3.13033	9.94031	1254	WT1-AS	WT1 antisense RNA	11	32457064	32480315	antisense				-1.73995	0.00283346	0.0367233
ENSG00000236453	10	11	3	18	12	8	37	33	49	67	122	74	9.34158	14.6534	2.93297	16.0951	19.9232	5.87704	43.7561	27.5132	65.7339	62.4797	95.7806	51.2456	13.5189	21.2061	4.24453	23.2924	28.8325	8.50512	63.3229	39.8164	95.1287	90.4192	138.612	74.1615	691	AC003092.1		7	93652145	93695973	lincRNA				-1.85948	6.89321e-05	0.0015403
ENSG00000142303	10	14	30	12	10	51	39	75	34	115	83	226	9.34158	18.6498	29.3297	10.73	16.6027	37.4661	46.1213	62.5299	45.6113	107.241	65.1622	156.507	9.365	18.6966	29.4032	10.7569	16.6443	37.56	46.2369	62.6866	45.7256	107.51	65.3255	156.899	997.5	ADAMTS10	ADAM metallopeptidase with thrombospondin type 1 motif, 10	19	8645126	8675620	protein_coding	proteolysis	peptidase activity; zinc ion binding; metalloendopeptidase activity; protein binding	extracellular matrix; proteinaceous extracellular matrix; microfibril	-1.16781	0.00891812	0.0914767
ENSG00000261786	627	368	450	602	359	467	1352	1754	1148	2142	2582	2769	585.717	490.224	439.945	538.29	596.037	343.072	1598.87	1462.37	1540.05	1997.49	2027.09	1917.56	115.595	96.7483	86.8256	106.235	117.631	67.7072	315.546	288.606	303.938	394.215	400.058	378.44	5067	RP4-555D20.2		3	44158791	44163857	lincRNA				-1.54422	1.35174e-12	1.02584e-10
ENSG00000240038	59	21	38	40	25	33	111	146	111	137	238	164	55.1153	27.9747	37.1509	35.7668	41.5068	24.2428	131.268	121.725	148.907	127.757	186.851	113.571	63.4239	32.1918	42.7514	41.1586	47.7638	27.8973	151.057	140.075	171.355	147.016	215.018	130.692	869	AMY2B	amylase, alpha 2B (pancreatic)	1	104096437	104122156	protein_coding	carbohydrate metabolic process; digestion	cation binding; catalytic activity; alpha-amylase activity; metal ion binding	extracellular region	-1.5918	3.6879e-07	1.31221e-05
ENSG00000117114	1175	517	703	744	504	960	3557	4088	3213	3058	4973	3346	1097.64	688.711	687.292	665.262	836.776	705.245	4206.5	3408.3	4310.27	2851.68	3904.24	2317.13	215.497	135.214	134.935	130.61	164.283	138.46	825.857	669.146	846.229	559.867	766.514	454.919	5093.5	LPHN2	latrophilin 2	1	81771845	82458120	protein_coding	cell surface receptor signaling pathway; neuropeptide signaling pathway; G-protein coupled receptor signaling pathway	transmembrane signaling receptor activity; carbohydrate binding; G-protein coupled receptor activity; protein binding; latrotoxin receptor activity	membrane; plasma membrane; integral to membrane	-2.15563	4.27296e-17	4.86415e-15
ENSG00000187667	46	21	30	33	17	32	122	148	96	127	183	118	42.9713	27.9747	29.3297	29.5076	28.2246	23.5082	144.277	123.392	128.785	118.432	143.671	81.716	18.876	12.2885	12.8837	12.9618	12.3982	10.3265	63.3766	54.2026	56.5714	52.0236	63.1104	35.8954	2276.5	WHAMMP3	WAS protein homolog associated with actin, golgi membranes and microtubules pseudogene 3	15	23187728	23208737	pseudogene				-1.83935	5.13745e-10	2.81109e-08
ENSG00000236345	3	1	3	1	3	8	20	24	20	19	35	27	2.80248	1.33213	2.93297	0.89417	4.98081	5.87704	23.652	20.0096	26.8302	17.7181	27.478	18.6977	1.92742	0.916182	2.01717	0.614972	3.42559	4.04198	16.2668	13.7617	18.4527	12.1858	18.8982	12.8595	1454	RP11-59D5__B.2		6	64516729	64532535	antisense				-2.40398	1.06699e-06	3.55922e-05
ENSG00000257596	5	2	8	1	1	3	1	11	10	9	19	29	4.67079	2.66426	7.82125	0.89417	1.66027	2.20389	1.1826	9.17105	13.4151	8.39279	14.9167	20.0827	6.35482	3.62484	10.6412	1.21656	2.25887	2.99849	1.60898	12.4776	18.2518	11.4188	20.2948	27.3235	735	RP11-968A15.2		12	54656399	54672847	antisense				-0.412397	0.458613	1
ENSG00000055163	137	106	158	141	67	212	451	713	338	524	645	844	127.98	141.206	154.47	126.078	111.238	155.742	533.352	594.451	453.43	488.647	506.381	584.477	132.484	146.176	159.906	130.515	115.153	161.223	552.124	615.374	469.389	505.846	524.204	605.049	966	CYFIP2	cytoplasmic FMR1 interacting protein 2	5	156693089	156822606	protein_coding	activation of cysteine-type endopeptidase activity; positive regulation of proteolysis; cell-cell adhesion; immune response; apoptotic process; innate immune response; Fc-gamma receptor signaling pathway involved in phagocytosis	protein binding; chemokine activity	cytoplasm; neuron projection; synapse; cell junction; perinuclear region of cytoplasm; cytosol; extracellular region	-1.84456	8.78131e-20	1.17652e-17
ENSG00000161509	0	3	10	1	1	3	11	17	5	17	17	21	0	3.99639	9.77656	0.89417	1.66027	2.20389	13.0086	14.1734	6.70754	15.8531	13.3465	14.5427	0	1.36442	3.33785	0.305282	0.566839	0.752438	4.4413	4.839	2.29005	5.41245	4.55667	4.96506	2929	GRIN2C	glutamate receptor, ionotropic, N-methyl D-aspartate 2C	17	72838162	72857627	protein_coding	directional locomotion; glutamate receptor signaling pathway; negative regulation of protein catabolic process; protein localization; regulation of excitatory postsynaptic membrane potential; synaptic transmission; neuromuscular process controlling balance; transport; response to wounding; ionotropic glutamate receptor signaling pathway; regulation of membrane potential	N-methyl-D-aspartate selective glutamate receptor activity; cation channel activity; protein N-terminus binding; PDZ domain binding; extracellular-glutamate-gated ion channel activity; ionotropic glutamate receptor activity; transporter activity; protein binding	N-methyl-D-aspartate selective glutamate receptor complex; postsynaptic density; postsynaptic membrane; cell junction; membrane; integral to plasma membrane; cytoplasm; plasma membrane; integral to membrane	-0.903197	0.100763	0.49932
ENSG00000204228	28	20	52	48	13	77	132	197	80	197	161	350	26.1564	26.6426	50.8381	42.9202	21.5835	56.5665	156.103	164.245	107.321	183.709	126.399	242.378	27.2038	27.7094	52.8738	44.6388	22.4477	58.8315	162.354	170.822	111.618	191.065	131.46	252.083	961.5	HSD17B8	hydroxysteroid (17-beta) dehydrogenase 8	6	33172419	33174608	protein_coding	androgen metabolic process; estrogen biosynthetic process; fatty acid biosynthetic process; metabolic process; estrogen metabolic process	testosterone dehydrogenase (NAD+) activity; estradiol 17-beta-dehydrogenase activity; 3-hydroxyacyl-CoA dehydrogenase activity; oxidoreductase activity; protein binding	mitochondrial envelope; mitochondrial matrix; plasma membrane; mitochondrion; membrane	-1.81028	8.90464e-07	3.00735e-05
ENSG00000152229	199	117	131	204	120	160	555	663	462	720	961	825	185.898	155.859	128.073	182.411	199.232	117.541	656.342	552.764	619.777	671.424	754.468	571.319	197.553	165.631	136.103	193.848	211.724	124.911	697.494	587.422	658.637	713.521	801.773	607.14	941	PSTPIP2	proline-serine-threonine phosphatase interacting protein 2	18	43563502	43652238	protein_coding		protein binding	cytoskeleton; cytosol; membrane	-1.87291	8.28839e-15	7.8672e-13
ENSG00000101460	1	0	10	0	1	3	7	10	5	15	8	44	0.934158	0	9.77656	0	1.66027	2.20389	8.27818	8.33732	6.70754	13.988	6.28069	30.4704	1.03108	0	10.7909	0	1.83253	2.43255	9.13707	9.20234	7.40347	15.4393	6.93233	33.6317	906	MAP1LC3A	microtubule-associated protein 1 light chain 3 alpha	20	33134658	33148149	protein_coding	mitochondrion degradation; autophagic vacuole assembly; autophagy	phosphatidylethanolamine binding; phospholipid binding; protein binding	organelle membrane; autophagic vacuole; late endosome; cytoplasmic vesicle; endomembrane system; microtubule; autophagic vacuole membrane; cytosol; cytoplasm	-0.596181	0.30755	0.8976
ENSG00000260941	0	0	2	1	0	0	6	12	10	8	10	8	0	0	1.95531	0.89417	0	0	7.09559	10.0048	13.4151	7.46026	7.85087	5.54007	0	0	1.24542	0.569535	0	0	4.51948	6.37247	8.54464	4.75176	5.00055	3.5287	1570	LINC00622	long intergenic non-protein coding RNA 622	1	120140325	120141894	sense_overlapping				-2.1073	0.000245309	0.00466776
ENSG00000258821	0	1	1	2	0	3	3	12	1	13	9	31	0	1.33213	0.977656	1.78834	0	2.20389	3.54779	10.0048	1.34151	12.1229	7.06578	21.4678	0	3.23332	2.37295	4.34063	0	5.34925	8.61115	24.2835	3.25609	29.4246	17.15	52.1062	412	AC005041.17		2	74725815	74726494	antisense				-1.19894	0.0405182	0.276682
ENSG00000117472	15	37	50	39	23	66	116	231	107	212	161	308	14.0124	49.2888	48.8828	34.8726	38.1862	48.4856	137.181	192.592	143.541	197.697	126.399	213.293	16.0692	56.5238	56.0583	39.9915	43.7915	55.6027	157.318	220.862	164.612	226.717	144.953	244.601	872	TSPAN1	tetraspanin 1	1	46640745	46651630	protein_coding			lysosomal membrane; integral to membrane	-1.85434	5.54893e-07	1.92803e-05
ENSG00000197249	11	21	36	17	11	67	68	166	60	148	123	248	10.2757	27.9747	35.1956	15.2009	18.263	49.2202	80.4166	138.4	80.4905	138.015	96.5657	171.742	7.08672	19.2929	24.2728	10.4834	12.5952	33.945	55.4598	95.4479	55.5107	95.1826	66.597	118.443	1450	SERPINA1	serpin peptidase inhibitor, clade A (alpha-1 antiproteinase, antitrypsin), member 1	14	94843084	94857030	protein_coding	response to chromate; response to triglyceride; response to methanol; platelet degranulation; acute-phase response; response to lead ion; response to estradiol; negative regulation of endopeptidase activity; platelet activation; blood coagulation; response to cytokine; response to lipopolysaccharide; response to hypoxia; regulation of proteolysis; inflammatory response; response to inorganic subs…	endopeptidase inhibitor activity; protease binding; identical protein binding; serine-type endopeptidase inhibitor activity; protein binding	platelet alpha granule lumen; proteinaceous extracellular matrix; endoplasmic reticulum; extracellular space; extracellular region	-1.68718	0.000117612	0.00246403
ENSG00000271204	3	1	4	4	1	0	0	1	1	2	23	49	2.80248	1.33213	3.91062	3.57668	1.66027	0	0	0.833732	1.34151	1.86507	18.057	33.9329	1.40264	0.666731	1.95727	1.79013	0.830966	0	0	0.417283	0.671426	0.933466	9.03754	16.9834	1998	RP11-138A9.1		7	130614968	130616965	lincRNA				0.571183	0.330497	0.926231
ENSG00000181754	40	26	24	32	17	51	127	215	106	141	167	176	37.3663	34.6354	23.4637	28.6134	28.2246	37.4661	150.19	179.252	142.2	131.487	131.11	121.881	10.2136	9.46709	6.41349	7.82109	7.7148	10.2408	41.0523	48.9961	38.8684	35.9402	35.837	33.3146	3658.5	AMIGO1	adhesion molecule with Ig-like domain 1	1	110046797	110052360	protein_coding	axonal fasciculation; heterophilic cell-cell adhesion; myelination; positive regulation of axonogenesis; homophilic cell adhesion; axonogenesis	protein binding	axon; plasma membrane; integral to membrane	-2.19527	3.35489e-17	3.868e-15
ENSG00000264895	12	1	8	0	2	2	2	2	1	11	11	28	11.2099	1.33213	7.82125	0	3.32054	1.46926	2.3652	1.66746	1.34151	10.2579	8.63596	19.3902	5.16585	0.613884	3.60426	0	1.5302	0.677078	1.08995	0.768417	0.618207	4.72712	3.9797	8.93559	2170	RP11-421E14.2		17	49326940	49329109	sense_intronic				1.09499	0.0571335	0.348268
ENSG00000257702	27	30	41	32	22	38	97	197	66	119	141	232	25.2223	39.9639	40.0839	28.6134	36.5259	27.9159	114.712	164.245	88.5396	110.971	110.697	160.662	12.8195	20.312	20.373	14.543	18.5646	14.1885	58.3034	83.4791	45.0011	56.4022	56.2629	81.6579	1967.5	LBX2-AS1	LBX2 antisense RNA 1	2	74729722	74731805	antisense				-1.67637	1.32904e-07	5.16344e-06
ENSG00000236943	0	0	1	0	0	0	4	4	3	3	6	16	0	0	0.977656	0	0	0	4.73039	3.33493	4.02453	2.7976	4.71052	11.0801	0	0	1.8765	0	0	0	9.07945	6.40101	7.72462	5.36967	9.04131	21.267	521	RP11-640M9.1		1	144456138	144521970	antisense				-1.22773	0.0351703	0.252434
ENSG00000144821	38	29	19	25	31	40	158	209	123	141	188	188	35.498	38.6318	18.5755	22.3542	51.4684	29.3852	186.85	174.25	165.006	131.487	147.596	130.192	11.0689	12.0461	5.79216	6.97046	16.0488	9.16283	58.2633	54.3343	51.4517	41	46.0232	40.596	3207	MYH15	myosin, heavy chain 15	3	108099216	108248169	protein_coding		motor activity; calmodulin binding; actin binding; DNA binding; ATP binding	myofibril; myosin complex; myosin filament	-2.33077	3.80838e-14	3.46339e-12
ENSG00000236641	3	4	6	4	2	6	18	17	10	21	20	36	2.80248	5.32852	5.86594	3.57668	3.32054	4.40778	21.2868	14.1734	13.4151	19.5832	15.7017	24.9303	5.81426	11.055	12.17	7.4205	6.88909	9.14477	44.1634	29.4055	27.8321	40.629	32.5762	51.7226	482	CTA-221G9.7		22	25608709	25609652	lincRNA				-1.43102	0.00249892	0.0329916
ENSG00000189068	0	0	1	0	0	0	5	17	10	4	6	14	0	0	0.977656	0	0	0	5.91299	14.1734	13.4151	3.73013	4.71052	9.69511	0	0	1.12117	0	0	0	6.78095	16.2539	15.3843	4.27767	5.40197	11.1182	872	VSTM1	V-set and transmembrane domain containing 1	19	54544079	54567207	protein_coding		cytokine activity; protein binding	extracellular space; integral to membrane	-2.29628	8.23218e-05	0.00180118
ENSG00000184867	975	605	589	521	373	917	2650	3593	2330	2267	2922	3474	910.804	805.938	575.839	465.863	619.281	673.656	3133.88	2995.6	3125.72	2114.05	2294.02	2405.77	1109.38	981.654	701.388	567.433	754.301	820.531	3817.15	3648.72	3807.21	2574.97	2794.18	2930.3	821	ARMCX2	armadillo repeat containing, X-linked 2	X	100910267	100914876	protein_coding		protein binding; binding	integral to membrane	-1.94728	2.30593e-20	3.22207e-18
ENSG00000167995	32	18	22	24	15	58	79	124	40	149	150	174	29.8931	23.9783	21.5084	21.4601	24.9041	42.6085	93.4252	103.383	53.6604	138.947	117.763	120.496	16.3439	13.1101	11.7597	11.7332	13.6162	23.2961	51.0799	56.5242	29.3386	75.969	64.3866	65.881	1829	BEST1	bestrophin 1	11	61717293	61732987	protein_coding	detection of light stimulus involved in visual perception; transepithelial chloride transport; regulation of calcium ion transport; chloride transport; visual perception; ion transmembrane transport; transmembrane transport	chloride channel activity	chloride channel complex; basolateral plasma membrane; cytosol; membrane; plasma membrane; integral to membrane	-1.57299	3.19043e-06	9.67141e-05
ENSG00000114757	2	0	0	0	0	0	9	10	3	6	17	4	1.86832	0	0	0	0	0	10.6434	8.33732	4.02453	5.5952	13.3465	2.77003	1.0508	0	0	0	0	0	5.98615	4.68916	2.26351	3.1469	7.50645	1.55795	1778	PEX5L	peroxisomal biogenesis factor 5-like	3	179512746	179754841	protein_coding	regulation of cAMP-mediated signaling; protein import into peroxisome matrix, docking; maintenance of protein location; protein import into peroxisome matrix; regulation of membrane potential	peroxisome matrix targeting signal-1 binding; peroxisome targeting sequence binding; small GTPase binding; protein binding	dendrite; peroxisomal membrane; cytosol; cytoplasm	-1.58659	0.00688612	0.0748205
ENSG00000134769	74	46	62	51	28	54	260	297	206	170	251	224	69.1277	61.2779	60.6147	45.6027	46.4876	39.67	307.475	247.618	276.351	158.531	197.057	155.122	41.8196	37.0708	36.6695	27.5878	28.1231	23.9988	186.011	149.799	167.181	95.9048	119.212	93.8426	1653	DTNA	dystrobrevin, alpha	18	32073254	32471808	protein_coding	striated muscle contraction; neuromuscular synaptic transmission; synaptic transmission; signal transduction	calcium ion binding; zinc ion binding; protein binding; PDZ domain binding	synapse; protein complex; cell junction; cytoplasm; plasma membrane; extrinsic to cytoplasmic side of plasma membrane; sarcolemma; cell projection; axon	-2.04525	6.6741e-21	9.78778e-19
ENSG00000127252	0	0	0	0	0	0	4	2	12	5	15	12	0	0	0	0	0	0	4.73039	1.66746	16.0981	4.66266	11.7763	8.3101	0	0	0	0	0	0	4.44168	1.56569	15.1156	4.37809	11.0576	7.80291	1065	HRASLS	HRAS-like suppressor	3	192958914	192995527	protein_coding	ether lipid metabolic process; peroxisome organization; lipid catabolic process	phospholipase activity; transferase activity	nuclear envelope lumen; peroxisome; integral to membrane; cytoplasm	-1.72538	0.00300053	0.0384751
ENSG00000124134	22	18	20	32	13	30	125	194	90	114	151	104	20.5515	23.9783	19.5531	28.6134	21.5835	22.0389	147.825	161.744	120.736	106.309	118.548	72.0208	6.16514	7.19314	5.86564	8.5836	6.47473	6.61134	44.3452	48.5208	36.2189	31.891	35.5627	21.6052	3333.5	KCNS1	potassium voltage-gated channel, delayed-rectifier, subfamily S, member 1	20	43720951	43729753	protein_coding	synaptic transmission; protein homooligomerization; ion transport; transmembrane transport; potassium ion transport	delayed rectifier potassium channel activity; potassium channel regulator activity; protein binding; ion channel activity	voltage-gated potassium channel complex; membrane; plasma membrane	-2.56298	2.98411e-17	3.48221e-15
ENSG00000223704	0	1	1	0	0	0	5	5	9	4	14	6	0	1.33213	0.977656	0	0	0	5.91299	4.16866	12.0736	3.73013	10.9912	4.15505	0	0.220442	0.161783	0	0	0	0.978486	0.689833	1.99794	0.617265	1.81883	0.68758	6043	RP1-90L6.2		22	27254597	27261749	lincRNA				-1.58593	0.0068719	0.0747006
ENSG00000115297	4	1	1	2	2	1	10	19	5	10	17	20	3.73663	1.33213	0.977656	1.78834	3.32054	0.73463	11.826	15.8409	6.70754	9.32533	13.3465	13.8502	5.08386	1.81242	1.33014	2.43312	4.51774	0.999497	16.0898	21.5523	9.12591	12.6875	18.1585	18.8438	735	TLX2	T-cell leukemia homeobox 2	2	74740590	74744274	protein_coding	negative regulation of dendrite morphogenesis; mesoderm formation; enteric nervous system development; regulation of transcription, DNA-dependent; transcription, DNA-templated	sequence-specific DNA binding; DNA binding; sequence-specific DNA binding transcription factor activity; protein binding	cytoplasm; nucleus	-1.67174	0.0020338	0.0279267
ENSG00000188580	0	0	0	0	0	0	1	5	4	8	14	4	0	0	0	0	0	0	1.1826	4.16866	5.36604	7.46026	10.9912	2.77003	0	0	0	0	0	0	1.66798	5.87963	7.56846	10.5222	15.5024	3.90696	709	NKAIN2	Na+/K+ transporting ATPase interacting 2	6	124125286	125146803	protein_coding			plasma membrane; integral to membrane	-1.23224	0.0313587	0.233519
ENSG00000222009	90	59	176	148	86	235	304	492	169	632	561	1195	84.0743	78.5956	172.067	132.337	142.783	172.638	359.51	410.196	226.715	589.361	440.434	827.547	89.6792	83.8353	183.539	141.16	152.302	184.147	383.477	437.543	241.829	628.651	469.796	882.717	937.5	BTBD19	BTB (POZ) domain containing 19	1	45274154	45281257	protein_coding		protein binding		-1.42362	2.75523e-05	0.000683059
ENSG00000179532	110	96	205	166	113	331	516	962	310	868	623	1639	102.757	127.884	200.42	148.432	187.611	243.163	610.22	802.05	415.868	809.438	489.109	1135.02	38.1431	47.4701	74.3948	55.0973	69.6401	90.2608	226.511	297.717	154.368	300.46	181.555	421.314	2694	DNHD1	dynein heavy chain domain 1	11	6518490	6614988	protein_coding	ciliary or bacterial-type flagellar motility; microtubule-based movement; cell projection assembly; vesicle-mediated transport	microtubule motor activity	dynein complex; membrane	-1.87544	9.00128e-08	3.58258e-06
ENSG00000163354	0	2	8	5	2	13	13	35	10	34	27	71	0	2.66426	7.82125	4.47085	3.32054	9.55019	15.3738	29.1806	13.4151	31.7061	21.1973	49.1681	0	1.30377	3.82738	2.18784	1.62493	4.67345	7.52325	14.2797	6.56476	15.5156	10.3731	24.0607	2043.5	DCST2	DC-STAMP domain containing 2	1	154990996	155006257	protein_coding			integral to membrane	-1.66379	0.00173317	0.0243955
ENSG00000068985	0	0	0	2	0	0	7	4	5	17	9	7	0	0	0	1.78834	0	0	8.27818	3.33493	6.70754	15.8531	7.06578	4.84756	0	0	0	2.68923	0	0	12.4484	5.01493	10.0865	23.8392	10.6252	7.28956	665	PAGE1	P antigen family, member 1 (prostate associated)	X	49452053	49460596	protein_coding	cellular defense response			-1.73407	0.00306724	0.0391715
ENSG00000135643	7	4	22	8	6	23	50	75	39	63	46	99	6.53911	5.32852	21.5084	7.15336	9.96162	16.8965	59.1299	62.5299	52.3188	58.7496	36.114	68.5583	2.51359	2.04825	8.26771	2.74971	3.82918	6.4949	22.7292	24.0361	20.111	22.583	13.882	26.3534	2601.5	KCNMB4	potassium large conductance calcium-activated channel, subfamily M, beta member 4	12	70760056	70828072	protein_coding	detection of calcium ion; regulation of action potential; regulation of vasoconstriction; regulation of neurotransmitter secretion; regulation of action potential in neuron; blood coagulation; synaptic transmission; potassium ion transport	calcium-activated potassium channel activity; protein binding	voltage-gated potassium channel complex; membrane; integral to plasma membrane; plasma membrane	-1.96703	5.99737e-06	0.000173407
ENSG00000253537	5	0	4	2	1	2	6	13	4	9	19	18	4.67079	0	3.91062	1.78834	1.66027	1.46926	7.09559	10.8385	5.36604	8.39279	14.9167	12.4651	1.01429	0	0.849213	0.388347	0.360536	0.319058	1.54084	2.35364	1.16526	1.82254	3.23923	2.70687	4605	PCDHGA7	protocadherin gamma subfamily A, 7	5	140762467	140892546	protein_coding	homophilic cell adhesion	calcium ion binding	membrane; plasma membrane; integral to membrane	-0.935038	0.0877609	0.457523
ENSG00000107018	0	2	0	0	0	0	7	14	7	7	8	6	0	2.66426	0	0	0	0	8.27818	11.6722	9.39056	6.52773	6.28069	4.15505	0	2.75518	0	0	0	0	8.56069	12.0706	9.71103	6.7505	6.49503	4.29684	967	RLN1	relaxin 1	9	5334969	5339873	protein_coding	female pregnancy; signal transduction	hormone activity	extracellular region	-2.01086	0.000532906	0.00901289
ENSG00000269916	3	0	0	0	0	0	10	12	8	2	11	15	2.80248	0	0	0	0	0	11.826	10.0048	10.7321	1.86507	8.63596	10.3876	3.06617	0	0	0	0	0	12.9387	10.9462	11.7419	2.04055	9.44853	11.365	914	RP11-193M21.1		12	85657322	85658235	lincRNA				-1.80396	0.0020727	0.028282
ENSG00000153162	0	0	0	0	1	0	2	2	4	14	7	7	0	0	0	0	1.66027	0	2.3652	1.66746	5.36604	13.0555	5.49561	4.84756	0	0	0	0	0.597219	0	0.85079	0.599807	1.93023	4.69621	1.97684	1.74373	2780	BMP6	bone morphogenetic protein 6	6	7727030	7881655	protein_coding	positive regulation of aldosterone biosynthetic process; positive regulation of DNA-dependent DNA replication; positive regulation of pathway-restricted SMAD protein phosphorylation; type B pancreatic cell development; positive regulation of bone mineralization; positive regulation of protein secretion; osteoblast differentiation; response to retinoic acid; positive regulation of osteoblast diffe…	BMP receptor binding; cytokine activity; protein heterodimerization activity; growth factor activity; protein binding	membrane-bounded vesicle; extracellular space; cytoplasm	-1.18804	0.0405518	0.276723
ENSG00000267399	0	1	0	0	0	0	17	22	31	6	7	8	0	1.33213	0	0	0	0	20.1042	18.3421	41.5868	5.5952	5.49561	5.54007	0	2.41328	0	0	0	0	36.4206	33.2284	75.3384	10.1362	9.95581	10.0363	552	RP11-456O19.5		18	53728340	53730309	lincRNA				-3.4478	7.96149e-10	4.24226e-08
ENSG00000171488	1226	569	435	844	552	527	3239	3291	3006	2981	4714	3180	1145.28	757.982	425.28	754.679	916.469	387.15	3830.43	2743.81	4032.58	2779.88	3700.9	2202.18	474.432	313.994	176.172	312.626	379.648	160.377	1586.76	1136.62	1670.5	1151.57	1533.1	912.252	2414	LRRC8C	leucine rich repeat containing 8 family, member C	1	90098631	90235462	protein_coding		protein binding	endoplasmic reticulum membrane; integral to membrane	-1.95904	5.66156e-08	2.33913e-06
ENSG00000160145	97	52	98	60	48	128	292	426	266	328	332	433	90.6134	69.2707	95.8103	53.6502	79.693	94.0327	345.319	355.17	356.841	305.871	260.649	299.856	67.4207	51.5407	71.2874	39.9183	59.2954	69.9648	256.933	264.263	265.507	227.582	193.935	223.107	1344	KALRN	kalirin, RhoGEF kinase	3	123798870	124445172	protein_coding	regulation of Rho protein signal transduction; neurotrophin TRK receptor signaling pathway; apoptotic signaling pathway; nervous system development; positive regulation of apoptotic process; vesicle-mediated transport; protein phosphorylation; signal transduction; intracellular signal transduction; regulation of small GTPase mediated signal transduction; small GTPase mediated signal transduction	Rho guanyl-nucleotide exchange factor activity; protein binding; guanyl-nucleotide exchange factor activity; protein serine/threonine kinase activity; metal ion binding; ATP binding; transferase activity, transferring phosphorus-containing groups; protein tyrosine kinase activity; protein kinase activity	actin cytoskeleton; cytosol	-1.95803	3.95972e-17	4.52339e-15
ENSG00000117594	0	0	0	0	0	0	4	4	3	7	6	7	0	0	0	0	0	0	4.73039	3.33493	4.02453	6.52773	4.71052	4.84756	0	0	0	0	0	0	3.34303	2.35684	2.84419	4.61324	3.32899	3.42584	1415	HSD11B1	hydroxysteroid (11-beta) dehydrogenase 1	1	209859510	209908295	protein_coding	glucocorticoid biosynthetic process; steroid metabolic process; lung development; metabolic process; small molecule metabolic process	11-beta-hydroxysteroid dehydrogenase (NADP+) activity; 11-beta-hydroxysteroid dehydrogenase [NAD(P)] activity; oxidoreductase activity	endoplasmic reticulum membrane; integral to membrane	-1.50979	0.00915484	0.0933461
ENSG00000116254	0	6	8	0	0	7	10	25	6	23	14	43	0	7.99278	7.82125	0	0	5.14241	11.826	20.8433	8.04905	21.4483	10.9912	29.7778	0	1.81819	1.77917	0	0	1.16979	2.69017	4.74142	1.83099	4.87904	2.50028	6.77385	4396	CHD5	chromodomain helicase DNA binding protein 5	1	6161853	6240183	protein_coding	chromatin modification; regulation of transcription, DNA-dependent; transcription, DNA-templated	hydrolase activity, acting on acid anhydrides, in phosphorus-containing anhydrides; helicase activity; hydrolase activity; ATP-dependent helicase activity; DNA binding; nucleic acid binding; ATP binding; zinc ion binding; protein binding	nucleus	-0.827251	0.153344	0.638497
ENSG00000135299	2	3	2	1	0	1	7	9	6	13	9	6	1.86832	3.99639	1.95531	0.89417	0	0.73463	8.27818	7.50359	8.04905	12.1229	7.06578	4.15505	2.84587	6.08742	2.97839	1.36203	0	1.11901	12.6096	11.4297	12.2606	18.466	10.7628	6.32909	656.5	ANKRD6	ankyrin repeat domain 6	6	90142889	90343553	protein_coding	positive regulation of Wnt signaling pathway, planar cell polarity pathway; positive regulation of JNK cascade; negative regulation of canonical Wnt signaling pathway	protein binding	cytoplasm; nucleus	-1.1066	0.0481609	0.310647
ENSG00000156265	2323	1503	2866	2732	1664	4524	7073	9396	6880	10955	14473	14533	2170.05	2002.19	2801.96	2442.87	2762.69	3323.47	8364.51	7833.75	9229.58	10215.9	11362.6	10064.2	1334.59	1231.36	1723.22	1502.38	1699.07	2043.95	5144.23	4817.8	5676.25	6282.84	6988.05	6189.56	1626	MAP3K7CL	MAP3K7 C-terminal like	21	30449792	30548210	protein_coding		protein binding	cytosol; nucleus	-1.81647	6.14723e-22	9.85889e-20
ENSG00000145934	345	241	962	693	339	1548	2205	3591	1745	3608	3721	4971	322.285	321.043	940.505	619.66	562.832	1137.21	2607.63	2993.93	2340.93	3364.58	2921.31	3442.46	535.357	533.294	1562.3	1029.34	934.936	1889.05	4331.61	4973.31	3888.59	5589	4852.67	5718.37	602	TENM2	teneurin transmembrane protein 2	5	166711804	167691162	protein_coding	calcium-mediated signaling using intracellular calcium source; heterophilic cell-cell adhesion; positive regulation of filopodium assembly; cell-cell adhesion; signal transduction; axon guidance; transcription, DNA-templated; negative regulation of transcription from RNA polymerase II promoter	cell adhesion molecule binding; receptor binding; protein heterodimerization activity; calcium ion binding; protein homodimerization activity; protein binding	cell-cell junction; growth cone; filopodium; neuron projection; synapse; dendritic spine; dendrite; postsynaptic membrane; PML body; Golgi apparatus; cell junction; endoplasmic reticulum; integral to plasma membrane; plasma membrane; nucleus; integral to membrane	-2.06003	2.91429e-08	1.27356e-06
ENSG00000011465	67	34	120	35	18	180	409	494	275	308	448	383	62.5886	45.2924	117.319	31.2959	29.8849	132.233	483.682	411.864	368.915	287.22	351.719	265.231	79.4272	57.4777	148.882	39.7157	37.925	167.809	613.81	522.67	468.166	364.492	446.344	336.587	788	DCN	decorin	12	91539025	91576900	protein_coding	dermatan sulfate biosynthetic process; chondroitin sulfate catabolic process; chondroitin sulfate biosynthetic process; chondroitin sulfate metabolic process; glycosaminoglycan metabolic process; skeletal muscle tissue development; kidney development; organ morphogenesis; wound healing; response to mechanical stimulus; extracellular matrix organization; peptide cross-linking via chondroitin 4-sul…	protein N-terminus binding; extracellular matrix binding; glycosaminoglycan binding; collagen binding; protein binding	Golgi lumen; lysosomal lumen; collagen type VI; extracellular matrix; extracellular space; extracellular region; proteinaceous extracellular matrix	-2.08649	1.53968e-06	4.96801e-05
ENSG00000103522	2	0	2	1	2	3	6	16	4	24	7	22	1.86832	0	1.95531	0.89417	3.32054	2.20389	7.09559	13.3397	5.36604	22.3808	5.49561	15.2352	0.626742	0	0.655925	0.299956	1.1139	0.739312	2.38027	4.47491	1.80008	7.50781	1.84355	5.11076	2981	IL21R	interleukin 21 receptor	16	27413483	27462115	protein_coding	interleukin-21-mediated signaling pathway; natural killer cell activation	interleukin-21 receptor activity; protein binding	integral to membrane	-1.50253	0.0082824	0.0863433
ENSG00000174899	0	0	0	0	0	2	9	19	9	4	19	9	0	0	0	0	0	1.46926	10.6434	15.8409	12.0736	3.73013	14.9167	6.23257	0	0	0	0	0	1.66394	12.0537	17.9399	13.6734	4.22438	16.8931	7.05841	883	C3orf55	chromosome 3 open reading frame 55	3	157261035	157395538	protein_coding				-2.5755	9.28397e-06	0.000257241
ENSG00000125966	3	8	64	26	11	81	41	126	24	234	140	420	2.80248	10.657	62.57	23.2484	18.263	59.505	48.4865	105.05	32.1962	218.213	109.912	290.853	0.635194	2.41547	14.1818	5.26936	4.13939	13.4871	10.9897	23.8101	7.29742	49.4589	24.9121	65.9233	4412	MMP24	matrix metallopeptidase 24 (membrane-inserted)	20	33814457	33864801	protein_coding	positive regulation of catalytic activity; proteolysis	metallopeptidase activity; enzyme activator activity; calcium ion binding; zinc ion binding; metalloendopeptidase activity	extracellular matrix; proteinaceous extracellular matrix; integral to plasma membrane	-0.832213	0.129666	0.578372
ENSG00000114670	99	60	42	76	59	74	277	362	292	282	429	365	92.4817	79.9278	41.0616	67.9569	97.9559	54.3626	327.58	301.811	391.721	262.974	336.802	252.765	47.7202	41.2424	21.1876	35.0655	50.5449	28.0509	169.03	155.733	202.126	135.694	173.789	130.426	1938	NEK11	NIMA-related kinase 11	3	130745694	131069309	protein_coding	protein phosphorylation; G2 DNA damage checkpoint; intra-S DNA damage checkpoint; intracellular signal transduction	transferase activity, transferring phosphorus-containing groups; protein tyrosine kinase activity; protein kinase activity; protein serine/threonine kinase activity; ATP binding; metal ion binding; protein binding	nucleolus; nucleus	-2.09667	5.47181e-12	3.88964e-10
ENSG00000198624	17	30	36	30	26	46	127	214	96	148	155	204	15.8807	39.9639	35.1956	26.8251	43.167	33.793	150.19	178.419	128.785	138.015	121.688	141.272	9.25988	23.3026	20.5222	15.6415	25.1703	19.7044	87.5743	104.034	75.0932	80.4751	70.9554	82.3741	1715	CCDC69	coiled-coil domain containing 69	5	150560613	150603706	protein_coding			endoplasmic reticulum	-2.17587	2.08996e-12	1.54995e-10
ENSG00000147676	39	14	22	22	9	32	154	136	101	93	131	80	36.4322	18.6498	21.5084	19.6717	14.9424	23.5082	182.12	113.388	135.492	86.7255	102.846	55.4007	40.8433	20.9079	24.1126	22.0535	16.7516	26.3544	204.17	127.116	151.897	97.2259	115.299	62.1084	892	MAL2	mal, T-cell differentiation protein 2 (gene/pseudogene)	8	120177273	120257913	protein_coding		protein binding	apical plasma membrane; endomembrane system; perinuclear region of cytoplasm; membrane; integral to membrane	-2.24684	7.69112e-11	4.73345e-09
ENSG00000167077	9	4	9	13	1	13	24	35	14	39	33	69	8.40743	5.32852	8.79891	11.6242	1.66027	9.55019	28.3823	29.1806	18.7811	36.3688	25.9079	47.7831	10.5356	6.67734	11.0262	14.5667	2.08054	11.9677	35.5669	36.5672	23.5352	45.5749	32.466	59.8785	798	MEI1	meiosis inhibitor 1	22	42095503	42195460	protein_coding	male meiosis I; spermatid development; gamete generation; meiosis	binding		-1.43229	0.00117107	0.0175846
ENSG00000204584	55	48	52	58	33	77	127	272	119	193	246	346	51.3787	63.9422	50.8381	51.8619	54.7889	56.5665	150.19	226.775	159.64	179.979	193.131	239.608	24.4661	30.4487	24.2086	24.6961	26.09	26.9364	71.519	107.988	76.0188	85.7042	91.9673	114.099	2100	RP11-304F15.3		17	47923272	47926199	antisense				-1.62213	1.58814e-10	9.41804e-09
ENSG00000146197	6	7	12	7	2	21	43	58	40	42	45	62	5.60495	9.32491	11.7319	6.25919	3.32054	15.4272	50.8517	48.3565	53.6604	39.1664	35.3289	42.9355	0.895431	1.48972	1.87425	0.99995	0.53048	2.46461	8.12392	7.72529	8.57263	6.25711	5.64405	6.85925	6259.5	SCUBE3	signal peptide, CUB domain, EGF-like 3	6	35182190	35220856	protein_coding	protein heterooligomerization; protein homooligomerization	calcium ion binding; protein binding	cell surface; extracellular region	-2.18309	4.93225e-08	2.07735e-06
ENSG00000025039	13	9	5	4	6	13	51	48	52	42	37	48	12.1441	11.9892	4.88828	3.57668	9.96162	9.55019	60.3125	40.0191	69.7585	39.1664	29.0482	33.2404	3.00447	2.96615	1.20937	0.884879	2.46453	2.36274	14.9214	9.90082	17.2584	9.68985	7.18659	8.22375	4042	RRAGD	Ras-related GTP binding D	6	90074355	90121989	protein_coding	cellular response to amino acid stimulus; positive regulation of TOR signaling; cellular protein localization	protein heterodimerization activity; GTP binding; protein binding	lysosome; cytoplasm; nucleus	-2.21074	5.60155e-08	2.32423e-06
ENSG00000206129	4	3	1	0	1	2	28	25	24	13	14	7	3.73663	3.99639	0.977656	0	1.66027	1.46926	33.1127	20.8433	32.1962	12.1229	10.9912	4.84756	2.40066	2.56755	0.628112	0	1.06667	0.943951	21.2738	13.3911	20.685	7.78858	7.06149	3.1144	1556.5	CTD-2008L17.2		18	53670844	53858493	lincRNA				-2.52941	9.15455e-07	3.08216e-05
ENSG00000183833	17	21	11	13	11	25	75	88	52	74	86	80	15.8807	27.9747	10.7542	11.6242	18.263	18.3658	88.6948	73.3684	69.7585	69.0074	67.5175	55.4007	16.8228	29.6342	11.3922	12.3138	19.3464	19.4552	93.9564	77.7208	73.8967	73.1011	71.5227	58.6871	944	MAATS1	MYCBP-associated, testis expressed 1	3	119421869	119485949	protein_coding	spermidine biosynthetic process	adenosylmethionine decarboxylase activity; protein binding	mitochondrion	-1.93369	1.03466e-08	4.83293e-07
ENSG00000139173	26	5	15	18	9	13	89	100	76	56	88	65	24.2881	6.66065	14.6648	16.0951	14.9424	9.55019	105.251	83.3732	101.955	52.2218	69.0876	45.013	19.6984	5.40198	11.8936	13.0536	12.1188	7.74549	85.3619	67.6182	82.6883	42.3535	56.0322	36.5069	1233	TMEM117	transmembrane protein 117	12	44229770	44783545	protein_coding			endoplasmic reticulum; integral to membrane	-2.35281	1.13977e-10	6.87179e-09
ENSG00000115318	91	90	157	117	62	232	361	637	294	536	475	827	85.0084	119.892	153.492	104.618	102.937	170.434	426.918	531.087	394.404	499.838	372.916	572.704	38.6139	54.4591	69.7216	47.5212	46.7576	77.4173	193.921	241.239	179.152	227.044	169.392	260.143	2201.5	LOXL3	lysyl oxidase-like 3	2	74759541	74782817	protein_coding	epithelial to mesenchymal transition; negative regulation of transcription, DNA-dependent; oxidation-reduction process	protein-lysine 6-oxidase activity; oxidoreductase activity, acting on the CH-NH2 group of donors, oxygen as acceptor; copper ion binding; scavenger receptor activity; protein binding	extracellular space; membrane; extracellular region; nucleus	-1.793	6.13428e-10	3.32856e-08
ENSG00000112320	36	19	37	40	33	50	145	163	136	160	198	222	33.6297	25.3105	36.1733	35.7668	54.7889	36.7315	171.477	135.898	182.445	149.205	155.447	153.737	21.9086	16.4889	23.5657	23.3008	35.6931	23.9293	111.711	88.5331	118.857	97.2021	101.269	100.154	1535	SOBP	sine oculis binding protein homolog (Drosophila)	6	107811162	107981357	protein_coding	locomotory behavior; sensory perception of sound; inner ear morphogenesis	SUMO polymer binding; metal ion binding		-2.22085	1.11464e-17	1.32928e-15
ENSG00000249961	9	3	4	6	8	3	33	25	11	34	43	38	8.40743	3.99639	3.91062	5.36502	13.2822	2.20389	39.0257	20.8433	14.7566	31.7061	33.7587	26.3153	3.72504	1.77066	1.73266	2.37706	5.88487	0.976469	17.291	9.23496	6.53815	14.0479	14.9573	11.6594	2257	CCDC79	coiled-coil domain containing 79	16	66788879	66835523	protein_coding		chromatin binding; DNA binding; binding		-1.65696	0.000696263	0.0113398
ENSG00000226806	0	0	0	2	0	0	7	5	12	8	10	13	0	0	0	1.78834	0	0	8.27818	4.16866	16.0981	7.46026	7.85087	9.00261	0	0	0	0.96044	0	0	4.44586	2.23881	8.6456	4.00659	4.21636	4.83491	1862	AC011893.3		2	136577761	136580657	antisense				-2.23113	0.000131447	0.00270659
ENSG00000174808	1	1	11	0	1	6	17	19	8	13	28	24	0.934158	1.33213	10.7542	0	1.66027	4.40778	20.1042	15.8409	10.7321	12.1229	21.9824	16.6202	0.543115	0.774494	6.25245	0	0.965273	2.56266	11.6885	9.20983	6.23958	7.04821	12.7805	9.6629	1720	BTC	betacellulin	4	75669969	75719896	protein_coding	neurotrophin TRK receptor signaling pathway; epidermal growth factor receptor signaling pathway; fibroblast growth factor receptor signaling pathway; phosphatidylinositol-mediated signaling; positive regulation of cell proliferation; positive regulation of cell division; negative regulation of apoptotic process; innate immune response; Fc-epsilon receptor signaling pathway; positive regulation of…	growth factor activity; epidermal growth factor receptor binding; protein binding	extracellular space; extracellular region; plasma membrane; integral to membrane	-1.19163	0.0334859	0.244057
ENSG00000103942	102	55	121	93	67	153	307	460	280	382	487	533	95.2842	73.2671	118.296	83.1578	111.238	112.398	363.058	383.517	375.622	356.227	382.337	369.107	62.6251	48.1545	77.7498	54.6551	73.1108	73.8734	238.618	252.065	246.876	234.129	251.29	242.594	1521.5	HOMER2	homer homolog 2 (Drosophila)	15	83509838	83654661	protein_coding	chemical homeostasis within a tissue; calcium-mediated signaling using intracellular calcium source; G-protein coupled glutamate receptor signaling pathway; behavioral response to cocaine; regulation of G-protein coupled receptor protein signaling pathway	G-protein coupled glutamate receptor binding; GKAP/Homer scaffold activity; actin binding; protein heterodimerization activity; protein domain specific binding; protein homodimerization activity; protein binding; glutamate receptor binding	postsynaptic density; dendrite; apical part of cell; neuronal cell body; postsynaptic membrane; cell junction; cytoplasm; plasma membrane	-1.89221	4.75034e-19	6.06498e-17
ENSG00000196460	1	6	1	1	1	1	15	6	9	19	9	12	0.934158	7.99278	0.977656	0.89417	1.66027	0.73463	17.739	5.00239	12.0736	17.7181	7.06578	8.3101	0.554068	4.74067	0.579867	0.53035	0.984739	0.435724	10.5213	2.96702	7.16108	10.509	4.19086	4.92888	1686	RFX8	RFX family member 8, lacking RFX DNA binding domain	2	102013823	102091165	protein_coding	regulation of transcription, DNA-dependent; transcription, DNA-templated	DNA binding	nucleus	-1.20312	0.0345452	0.249122
ENSG00000245281	6	6	12	8	2	8	21	32	23	23	42	32	5.60495	7.99278	11.7319	7.15336	3.32054	5.87704	24.8346	26.6794	30.8547	21.4483	32.9736	22.1603	8.67639	12.3727	18.1608	11.0733	5.14016	9.09759	38.4436	41.2994	47.7627	33.2016	51.0428	34.3038	646	CTD-2547L16.1		8	17942377	17953903	antisense				-1.4519	0.000506106	0.00862234
ENSG00000233852	6	0	3	0	1	1	3	5	3	4	9	23	5.60495	0	2.93297	0	1.66027	0.73463	3.54779	4.16866	4.02453	3.73013	7.06578	15.9277	13.8394	0	7.2419	0	4.09943	1.8139	8.75998	10.293	9.9371	9.2102	17.4464	39.3276	405	AC005304.1		17	13836037	13843911	lincRNA				-0.218179	0.709193	1
ENSG00000183161	152	89	131	127	67	138	289	389	284	392	581	495	141.992	118.56	128.073	113.56	111.238	101.379	341.771	324.322	380.989	365.553	456.135	342.792	42.9109	35.8294	38.7044	34.3184	33.6168	30.6373	103.285	98.012	115.137	110.472	137.847	103.594	3309	FANCF	Fanconi anemia, complementation group F	11	22644079	22647387	protein_coding	DNA repair	protein binding	Fanconi anaemia nuclear complex; nucleoplasm	-1.38387	1.27636e-12	9.73171e-11
ENSG00000251307	7	6	1	3	2	8	6	21	13	18	31	32	6.53911	7.99278	0.977656	2.68251	3.32054	5.87704	7.09559	17.5084	17.4396	16.7856	24.3377	22.1603	8.49235	10.3802	1.26968	3.48378	4.31239	7.63252	9.21505	22.7381	22.6489	21.7995	31.6074	28.7796	770	RP11-506H20.1		5	54529762	54591029	antisense				-1.09568	0.0312008	0.232502
ENSG00000245857	4	0	5	4	2	13	32	46	19	30	21	56	3.73663	0	4.88828	3.57668	3.32054	9.55019	37.8431	38.3517	25.4887	27.976	16.4868	38.7805	5.01562	0	6.56145	4.80091	4.4571	12.819	50.7961	51.4788	34.213	37.5517	22.13	52.0543	745	GS1-24F4.2		8	6693076	6742798	lincRNA				-2.57544	1.82488e-07	6.84479e-06
ENSG00000149922	2	1	3	1	0	3	2	3	0	12	7	17	1.86832	1.33213	2.93297	0.89417	0	2.20389	2.3652	2.5012	0	11.1904	5.49561	11.7726	1.03824	0.740277	1.62988	0.496899	0	1.22472	1.31436	1.38994	0	6.21861	3.05396	6.54217	1799.5	TBX6	T-box 6	16	30097114	30103208	protein_coding	anatomical structure morphogenesis; mesoderm development; cell fate specification; mesoderm formation; signal transduction involved in regulation of gene expression; regulation of transcription, DNA-dependent; negative regulation of transcription from RNA polymerase II promoter; transcription, DNA-templated	RNA polymerase II activating transcription factor binding; RNA polymerase II transcription factor binding transcription factor activity involved in negative regulation of transcription; RNA polymerase II transcription factor binding; DNA binding; sequence-specific DNA binding transcription factor activity	nucleus	0.125175	0.831173	1
ENSG00000186567	41	29	54	57	37	79	123	188	73	218	247	320	38.3005	38.6318	52.7934	50.9677	61.43	58.0358	145.46	156.742	97.9301	203.292	193.916	221.603	39.4444	39.7855	54.3702	52.4899	63.2647	59.7691	149.804	161.423	100.855	209.364	199.708	228.221	971	CEACAM19	carcinoembryonic antigen-related cell adhesion molecule 19	19	45165545	45187631	protein_coding			integral to membrane	-1.53938	3.32346e-09	1.66721e-07
ENSG00000273274	23	19	11	7	8	17	44	56	44	45	56	61	21.4856	25.3105	10.7542	6.25919	13.2822	12.4887	52.0343	46.689	59.0264	41.964	43.9649	42.243	1.67412	1.97214	0.837947	0.487704	1.03492	0.973096	4.05441	3.63791	4.59922	3.26975	3.42566	3.29149	12834	ZBTB8B	zinc finger and BTB domain containing 8B	1	32930670	32962287	protein_coding	regulation of transcription, DNA-dependent; transcription, DNA-templated	DNA binding; metal ion binding; protein binding	nucleus	-1.33222	0.000143788	0.00293131
ENSG00000169064	19	6	14	7	14	13	61	60	61	58	84	52	17.749	7.99278	13.6872	6.25919	23.2438	9.55019	72.1385	50.0239	81.832	54.0869	65.9473	36.0104	23.6338	10.6428	18.2253	8.33447	30.9504	12.7166	96.0565	66.6097	108.964	72.0198	87.8126	47.95	751	ZBBX	zinc finger, B-box domain containing	3	166958075	167099134	protein_coding		zinc ion binding	intracellular	-2.00729	1.09186e-06	3.63236e-05
ENSG00000255375	2	7	2	3	2	8	23	28	23	26	30	20	1.86832	9.32491	1.95531	2.68251	3.32054	5.87704	27.1997	23.3445	30.8547	24.2458	23.5526	13.8502	2.89213	14.4348	3.0268	4.15249	5.14016	9.09759	42.1049	36.137	47.7627	37.5323	36.4591	21.4399	646	RP1-65P5.5		11	32154245	32165125	lincRNA				-2.1163	1.21073e-05	0.000325498
ENSG00000260196	28	20	28	60	28	34	95	127	66	168	200	206	26.1564	26.6426	27.3744	53.6502	46.4876	24.9774	112.347	105.884	88.5396	156.665	157.017	142.657	9.07265	9.24127	9.4951	18.6092	16.1247	8.66369	38.9687	36.727	30.7109	54.3411	54.4632	49.482	2883	RP1-239B22.5		11	17402196	17405078	antisense				-1.79547	1.6262e-09	8.41718e-08
ENSG00000080561	48	47	18	41	29	19	119	178	117	139	184	182	44.8396	62.6101	17.5978	36.661	48.1478	13.958	140.729	148.404	156.957	129.622	144.456	126.036	29.8037	41.6152	11.6968	24.3675	32.0025	9.27748	93.5388	98.6403	104.325	86.1562	96.0159	83.773	1504.5	MID2	midline 2	X	107068985	107170423	protein_coding	protein ubiquitination	metal ion binding; zinc ion binding; protein binding; ligase activity	intracellular; centrosome; microtubule; cytoplasm	-1.61069	4.47802e-05	0.0010481
ENSG00000128512	984	776	327	565	378	417	2021	2459	2011	1984	2858	2336	919.212	1033.73	319.694	505.206	627.582	306.341	2390.03	2050.15	2697.77	1850.14	2243.78	1617.7	1322.61	1487.38	459.991	726.915	902.996	440.778	3438.89	2949.85	3881.69	2662.08	3228.46	2327.62	695	DOCK4	dedicator of cytokinesis 4	7	111366166	111846466	protein_coding	signal transduction; positive regulation of Rac GTPase activity; cell chemotaxis; small GTPase mediated signal transduction	receptor tyrosine kinase binding; Rac GTPase activator activity; PDZ domain binding; Rac GTPase binding; SH3 domain binding; guanyl-nucleotide exchange factor activity; protein binding	intracellular; stereocilium bundle; stereocilium; endomembrane system; cytosol; membrane	-1.48156	3.92063e-05	0.000931029
ENSG00000167100	5	1	6	0	1	14	10	31	13	25	22	56	4.67079	1.33213	5.86594	0	1.66027	10.2848	11.826	25.8457	17.4396	23.3133	17.2719	38.7805	3.46884	0.989327	4.35643	0	1.23303	7.63819	8.78275	19.1947	12.9518	17.314	12.8273	28.8009	1346.5	SAMD14	sterile alpha motif domain containing 14	17	48187404	48207246	protein_coding		protein binding		-1.40942	0.0109734	0.107092
ENSG00000188107	5	2	2	7	3	4	13	21	9	18	30	32	4.67079	2.66426	1.95531	6.25919	4.98081	2.93852	15.3738	17.5084	12.0736	16.7856	23.5526	22.1603	2.0352	1.1609	0.851988	2.72732	2.17029	1.2804	6.69881	7.62892	5.26082	7.31398	10.2626	9.65589	2295	EYS	eyes shut homolog (Drosophila)	6	64429876	66417118	protein_coding	response to stimulus; visual perception	calcium ion binding; protein binding	extracellular region	-1.69199	0.000517208	0.00877476
ENSG00000135636	79	117	200	249	70	320	280	812	217	829	668	1515	73.7985	155.859	195.531	222.648	116.219	235.082	331.127	676.99	291.107	773.07	524.438	1049.15	11.2429	23.7445	29.7884	33.9196	17.7055	35.8138	50.446	103.137	44.3491	117.774	79.8961	159.834	6564	DYSF	dysferlin	2	71680852	71913898	protein_coding	plasma membrane repair; vesicle fusion	calcium-dependent phospholipid binding; protein binding	cytoplasmic vesicle membrane; lamellipodium; T-tubule; plasma membrane; integral to membrane; sarcolemma; cytoplasmic vesicle	-1.39768	0.000415045	0.00732407
ENSG00000230184	2	0	0	0	0	2	4	3	5	3	12	18	1.86832	0	0	0	0	1.46926	4.73039	2.5012	6.70754	2.7976	9.42104	12.4651	5.17539	0	0	0	0	4.06997	13.1036	6.92852	18.5805	7.74958	26.0971	34.5295	361	SMYD3-IT1	SMYD3 intronic transcript 1 (non-protein coding)	1	246484965	246485740	sense_intronic				-1.11629	0.0573961	0.349541
ENSG00000186056	2	3	5	1	0	10	8	24	5	24	16	33	1.86832	3.99639	4.88828	0.89417	0	7.3463	9.46078	20.0096	6.70754	22.3808	12.5614	22.8528	1.23812	2.64837	3.23942	0.592558	0	4.86832	6.26957	13.2602	4.44503	14.8315	8.32431	15.1443	1509	MATN1-AS1	MATN1 antisense RNA 1	1	31191351	31199674	antisense				-1.16152	0.0357405	0.255065
ENSG00000266680	11	7	8	8	5	10	23	24	17	29	38	50	10.2757	9.32491	7.82125	7.15336	8.30135	7.3463	27.1997	20.0096	22.8057	27.0434	29.8333	34.6254	7.31891	6.64167	5.57069	5.09499	5.91264	5.23241	19.373	14.2518	16.2433	19.2617	21.2488	24.662	1404	RP5-1148A21.3		6	64280910	64282313	antisense				-1.16439	0.0031988	0.0405069
ENSG00000213471	1	2	1	0	0	0	2	2	2	6	3	10	0.934158	2.66426	0.977656	0	0	0	2.3652	1.66746	2.68302	5.5952	2.35526	6.92508	0.411433	1.17342	0.430591	0	0	0	1.04171	0.734404	1.18169	2.4643	1.03733	3.05002	2270.5	TTLL13	tubulin tyrosine ligase-like family, member 13	15	90792762	90808199	protein_coding	cellular protein modification process	ligase activity		-0.269786	0.645538	1
ENSG00000272505	1	2	0	2	5	0	12	27	16	14	28	22	0.934158	2.66426	0	1.78834	8.30135	0	14.1912	22.5108	21.4641	13.0555	21.9824	15.2352	0.326629	0.931559	0	0.625294	2.90257	0	4.96195	7.8709	7.50494	4.56485	7.68617	5.32699	2860	RP11-981G7.6		8	10344317	10347176	lincRNA				-2.43033	1.12954e-05	0.000305149
ENSG00000226124	9	0	11	2	4	7	24	26	19	20	20	52	8.40743	0	10.7542	1.78834	6.64108	5.14241	28.3823	21.677	25.4887	18.6507	15.7017	36.0104	8.90617	0	11.3922	1.89443	7.03504	5.44747	30.066	22.963	27.0007	19.757	16.6332	38.1466	944	FTCDNL1	formiminotransferase cyclodeaminase N-terminal like	2	200625267	200715896	protein_coding	metabolic process	folic acid binding; transferase activity		-1.45145	0.0041659	0.0501216
ENSG00000260317	0	0	0	0	0	0	10	4	9	3	15	7	0	0	0	0	0	0	11.826	3.33493	12.0736	2.7976	11.7763	4.84756	0	0	0	0	0	0	6.55179	1.84761	6.68896	1.54992	6.52427	2.68563	1805	RP11-48B3.4		8	81453535	81455339	lincRNA				-2.02947	0.000507755	0.00864139
ENSG00000002745	5	6	3	3	2	2	6	3	9	18	15	19	4.67079	7.99278	2.93297	2.68251	3.32054	1.46926	7.09559	2.5012	12.0736	16.7856	11.7763	13.1577	2.13424	3.65217	1.34017	1.22573	1.51727	0.671355	3.24221	1.14288	5.51683	7.66991	5.38099	6.01218	2188.5	WNT16	wingless-type MMTV integration site family, member 16	7	120965421	120981158	protein_coding	Wnt signaling pathway; multicellular organismal development; optic cup formation involved in camera-type eye development; oxidative stress-induced premature senescence; replicative senescence; cardiac epithelial to mesenchymal transition; positive regulation of phosphatidylinositol 3-kinase signaling; positive regulation of JNK cascade; negative regulation of cell death; keratinocyte proliferatio…	receptor binding; frizzled binding	proteinaceous extracellular matrix; extracellular region; extracellular space; cytoplasm	-0.315864	0.555555	1
ENSG00000150051	496	271	366	357	234	486	1141	1184	1099	1379	1887	1474	463.343	361.007	357.822	319.219	388.503	357.03	1349.34	987.139	1474.32	1285.96	1481.46	1020.76	199.717	155.606	154.234	137.594	167.458	153.892	581.614	425.491	635.482	554.294	638.56	439.981	2320	MKX	mohawk homeobox	10	27961804	28034989	protein_coding	tendon sheath development; tendon cell differentiation; positive regulation of collagen biosynthetic process; collagen fibril organization; negative regulation of myoblast differentiation; muscle organ development; positive regulation of gene expression; regulation of transcription, DNA-dependent; negative regulation of transcription from RNA polymerase II promoter; tendon formation; transcriptio…	RNA polymerase II transcription factor binding; sequence-specific DNA binding RNA polymerase II transcription factor activity; sequence-specific DNA binding; DNA binding; sequence-specific DNA binding transcription factor activity; protein binding	nucleus	-1.6225	5.74042e-13	4.60322e-11
ENSG00000227825	0	0	0	0	0	0	3	10	2	6	3	17	0	0	0	0	0	0	3.54779	8.33732	2.68302	5.5952	2.35526	11.7726	0	0	0	0	0	0	1.40674	3.30584	1.06385	2.21856	0.933886	4.66798	2522	SLC9A7P1	solute carrier family 9, subfamily A (NHE7, cation proton antiporter 7), member 7 pseudogene 1	12	98847613	98850923	pseudogene				-1.47017	0.0106636	0.10476
ENSG00000251085	24	24	28	24	21	55	105	121	84	137	144	163	22.4198	31.9711	27.3744	21.4601	34.8657	40.4047	124.173	100.882	112.687	127.757	113.053	112.879	49.2743	70.2662	60.1635	47.165	76.6279	88.8014	272.907	221.718	247.663	280.785	248.467	248.085	455	RP11-893F2.6		17	48292055	48292781	lincRNA				-1.92481	1.39795e-11	9.50169e-10
ENSG00000218109	0	0	1	1	0	0	4	4	0	7	11	8	0	0	0.977656	0.89417	0	0	4.73039	3.33493	0	6.52773	8.63596	5.54007	0	0	0.552973	0.505752	0	0	2.67556	1.88627	0	3.69215	4.88459	3.13352	1768	KIRREL3-AS3	KIRREL3 antisense RNA 3	11	126872805	126875953	antisense				-0.903911	0.119263	0.551958
ENSG00000123689	15	17	76	65	53	43	30	74	31	293	204	477	14.0124	22.6462	74.3019	58.121	87.9943	31.5891	35.4779	61.6962	41.5868	273.232	160.158	330.326	16.1806	26.1503	85.7989	67.1144	101.61	36.477	40.9676	71.2427	48.0217	315.51	184.94	381.439	866	G0S2	G0/G1switch 2	1	209848765	209849733	protein_coding	extrinsic apoptotic signaling pathway; positive regulation of extrinsic apoptotic signaling pathway; small molecule metabolic process; cellular lipid metabolic process	protein binding	lipid particle; mitochondrion	-0.252945	0.585978	1
ENSG00000227855	10	6	10	5	2	7	20	27	20	21	24	31	9.34158	7.99278	9.77656	4.47085	3.32054	5.14241	23.652	22.5108	26.8302	19.5832	18.8421	21.4678	5.57041	4.76612	5.82979	2.66598	1.98005	3.06643	14.1037	13.4232	15.9989	11.6775	11.2356	12.8013	1677	DPY19L2P3	DPY19L2 pseudogene 3	7	29689843	29782210	pseudogene				-1.23502	0.00215936	0.0292196
ENSG00000165959	20	13	23	16	18	21	68	108	41	89	85	94	18.6832	17.3177	22.4861	14.3067	29.8849	15.4272	80.4166	90.0431	55.0019	82.9954	66.7324	65.0958	26.0211	24.1193	31.3177	19.9258	41.6224	21.4864	112.001	125.408	76.6043	115.592	92.942	90.6626	718	CLMN	calmin (calponin-like, transmembrane)	14	95648277	95786243	protein_coding	neuron projection development; negative regulation of cell proliferation	actin binding; protein binding	cytoplasm; integral to membrane	-1.77684	9.77622e-08	3.88152e-06
ENSG00000159200	3445	2202	2731	2970	1813	4019	7427	9041	6560	10274	14555	12640	3218.18	2933.35	2669.98	2655.68	3010.07	2952.48	8783.15	7537.77	8800.3	9580.84	11426.9	8753.3	1413.96	1288.82	1173.1	1166.82	1322.53	1297.22	3859.03	3311.85	3866.56	4209.51	5020.62	3845.92	2276	RCAN1	regulator of calcineurin 1	21	35885440	35987441	protein_coding	negative regulation of smooth muscle cell differentiation; blood circulation; regulation of phosphoprotein phosphatase activity; skeletal muscle fiber development; calcium-mediated signaling; response to estrogen; response to mechanical stimulus; central nervous system development; signal transduction; regulation of transcription, DNA-dependent; skeletal muscle tissue development	DNA binding; protein binding; sequence-specific DNA binding transcription factor activity	cytoplasm; nucleus	-1.48037	7.21962e-20	9.79372e-18
ENSG00000184985	1	3	22	13	4	33	19	69	12	83	51	182	0.934158	3.99639	21.5084	11.6242	6.64108	24.2428	22.4694	57.5275	16.0981	77.4002	40.0394	126.036	0.434089	1.85706	9.99463	5.40158	3.086	11.2652	10.4412	26.7321	7.48053	35.9666	18.6057	58.5671	2152	SORCS2	sortilin-related VPS10 domain containing receptor 2	4	7194265	7744554	protein_coding	neuropeptide signaling pathway	neuropeptide receptor activity	membrane; integral to membrane	-1.17764	0.0330128	0.241799
ENSG00000178623	1	1	1	0	2	2	8	7	6	11	8	17	0.934158	1.33213	0.977656	0	3.32054	1.46926	9.46078	5.83612	8.04905	10.2579	6.28069	11.7726	0.459724	0.655575	0.48113	0	1.63412	0.723061	4.6559	2.87211	3.96115	5.04816	3.09089	5.79362	2032	GPR35	G protein-coupled receptor 35	2	241544848	241570676	protein_coding	G-protein coupled receptor signaling pathway	G-protein coupled receptor activity	integral to plasma membrane; integral to membrane	-1.60991	0.00454371	0.0536171
ENSG00000108786	11	8	9	7	4	8	25	32	8	29	23	54	10.2757	10.657	8.79891	6.25919	6.64108	5.87704	29.5649	26.6794	10.7321	27.0434	18.057	37.3954	9.54108	9.89511	8.16983	5.81169	6.16628	5.45686	27.4512	24.772	9.96478	25.11	16.766	34.7219	1077	HSD17B1	hydroxysteroid (17-beta) dehydrogenase 1	17	40701232	40707231	protein_coding	cellular response to metal ion; steroid metabolic process; estrogen metabolic process; testosterone biosynthetic process; estrogen biosynthetic process; steroid biosynthetic process; metabolic process; bone development; small molecule metabolic process; oxidation-reduction process	estradiol 17-beta-dehydrogenase activity; catalytic activity; oxidoreductase activity	cytosol; cytoplasm	-0.989646	0.0262092	0.205267
ENSG00000153714	276	261	186	190	100	392	902	1179	749	812	905	1150	257.828	347.686	181.844	169.892	166.027	287.975	1066.7	982.97	1004.79	757.217	710.504	796.384	206.924	279.042	145.942	136.35	133.248	231.12	856.102	788.9	806.413	607.718	570.228	639.153	1246	LURAP1L	leucine rich adaptor protein 1-like	9	12775020	12822130	protein_coding				-1.85135	6.70327e-12	4.73402e-10
ENSG00000140873	0	0	0	0	0	0	1	9	1	8	6	11	0	0	0	0	0	0	1.1826	7.50359	1.34151	7.46026	4.71052	7.61759	0	0	0	0	0	0	1.88913	11.9866	2.14299	11.9174	7.52479	12.1687	626	ADAMTS18	ADAM metallopeptidase with thrombospondin type 1 motif, 18	16	77281710	77469011	protein_coding	proteolysis; integrin-mediated signaling pathway	peptidase activity; zinc ion binding; metalloendopeptidase activity	extracellular matrix; proteinaceous extracellular matrix	-1.176	0.0382016	0.26678
ENSG00000267152	107	27	29	65	25	35	172	180	143	189	211	228	99.955	35.9675	28.352	58.121	41.5068	25.7121	203.407	150.072	191.836	176.249	165.653	157.892	73.4963	26.4467	20.8471	42.7361	30.5197	18.9059	149.564	110.347	141.056	129.595	121.804	116.097	1360	CTD-2528L19.6		19	38219487	38221544	lincRNA				-1.50722	0.000111763	0.00235512
ENSG00000231826	0	1	5	13	2	1	3	10	1	29	36	53	0	1.33213	4.88828	11.6242	3.32054	0.73463	3.54779	8.33732	1.34151	27.0434	28.2631	36.7029	0	1.65894	6.08752	14.476	4.13517	0.914857	4.41817	10.3827	1.67062	33.678	35.1969	45.7073	803	AC016735.2		2	43254992	43266686	lincRNA				-0.509818	0.380336	0.978166
ENSG00000142623	1	7	30	18	10	40	14	35	4	89	88	245	0.934158	9.32491	29.3297	16.0951	16.6027	29.3852	16.5564	29.1806	5.36604	82.9954	69.0876	169.664	0.631401	6.30274	19.8241	10.8787	11.2218	19.8616	11.1905	19.7233	3.62692	56.0969	46.6966	114.677	1479.5	PADI1	peptidyl arginine deiminase, type I	1	17531621	17572500	protein_coding	protein citrullination; cellular protein modification process	protein-arginine deiminase activity; calcium ion binding	cytoplasm	-0.242193	0.657387	1
ENSG00000166415	0	3	2	0	0	0	9	18	19	3	8	11	0	3.99639	1.95531	0	0	0	10.6434	15.0072	25.4887	2.7976	6.28069	7.61759	0	0.922314	0.451261	0	0	0	2.45635	3.46346	5.88245	0.645649	1.4495	1.75804	4333	WDR72	WD repeat domain 72	15	53805938	54055075	protein_coding		protein binding		-2.08916	0.000249624	0.00474155
ENSG00000172548	0	1	7	2	1	7	4	13	4	23	22	21	0	1.33213	6.84359	1.78834	1.66027	5.14241	4.73039	10.8385	5.36604	21.4483	17.2719	14.5427	0	1.15737	5.94578	1.55373	1.44246	4.46778	4.10981	9.41661	4.66206	18.6344	15.006	12.6348	1151	NIPAL4	NIPA-like domain containing 4	5	156887027	156901725	protein_coding	magnesium ion transport	magnesium ion transmembrane transporter activity	membrane; integral to membrane	-0.810695	0.150795	0.633476
ENSG00000240401	0	0	0	3	0	0	8	4	13	15	17	7	0	0	0	2.68251	0	0	9.46078	3.33493	17.4396	13.988	13.3465	4.84756	0	0	0	3.27735	0	0	11.5587	4.07444	21.3068	17.0898	16.306	5.92249	818.5	AC012358.8		2	55535628	55573185	antisense				-2.035	0.000519362	0.0088067
ENSG00000124191	17	52	82	93	22	107	62	156	48	264	248	570	15.8807	69.2707	80.1678	83.1578	36.5259	78.6054	73.3211	130.062	64.3924	246.189	194.702	394.73	7.66813	33.448	38.7097	40.1535	17.6369	37.9553	35.4037	62.8016	31.0924	118.874	94.0133	190.599	2071	TOX2	TOX high mobility group box family member 2	20	42543504	42698256	protein_coding	response to gonadotropin; female gonad development; positive regulation of transcription from RNA polymerase II promoter; transcription, DNA-templated	RNA polymerase II transcription factor binding; DNA binding	nucleus	-0.574073	0.198867	0.731356
ENSG00000224216	1	0	0	0	0	0	2	4	2	8	4	6	0.934158	0	0	0	0	0	2.3652	3.33493	2.68302	7.46026	3.14035	4.15505	1.04492	0	0	0	0	0	2.64563	3.73034	3.00114	8.34481	3.51269	4.64771	894	RP13-228J13.1		X	154564167	154581271	antisense				-0.988231	0.086808	0.454813
ENSG00000183044	22	15	35	31	18	37	125	194	94	111	129	137	20.5515	19.9819	34.218	27.7193	29.8849	27.1813	147.825	161.744	126.102	103.511	101.276	94.8736	18.8373	18.3153	31.3639	25.4072	27.3922	24.9141	135.495	148.253	115.584	94.8773	92.8288	86.9602	1091	ABAT	4-aminobutyrate aminotransferase	16	8768422	8878432	protein_coding	copulation; gamma-aminobutyric acid metabolic process; neurotransmitter catabolic process; behavioral response to cocaine; gamma-aminobutyric acid catabolic process; behavior; response to ethanol; negative regulation of blood pressure; response to nicotine; synaptic transmission; locomotory behavior; response to iron ion; neurotransmitter secretion; response to drug; response to hypoxia; response…	(S)-3-amino-2-methylpropionate transaminase activity; succinate-semialdehyde dehydrogenase binding; 4-aminobutyrate transaminase activity; transaminase activity; pyridoxal phosphate binding; protein homodimerization activity	4-aminobutyrate transaminase complex; neuron projection; mitochondrial matrix; mitochondrion	-2.39126	1.83499e-18	2.24593e-16
ENSG00000254353	35	24	22	25	14	19	75	72	71	68	100	105	32.6955	31.9711	21.5084	22.3542	23.2438	13.958	88.6948	60.0287	95.2471	63.4122	78.5087	72.7134	46.2455	45.2208	30.4221	31.6185	32.8766	19.7425	125.452	84.9062	134.72	89.692	111.045	102.848	707	RP11-195E2.4		5	70328995	70330227	lincRNA				-1.38518	9.79712e-06	0.000268942
ENSG00000120051	36	19	28	21	19	64	118	132	87	101	171	188	33.6297	25.3105	27.3744	18.7776	31.5451	47.0163	139.547	110.053	116.711	94.1858	134.25	130.192	21.9086	16.4889	17.8335	12.2329	20.5506	30.6295	90.9098	71.6955	76.0334	61.3588	87.4592	84.8153	1535	CCDC147	coiled-coil domain containing 147	10	106113522	106214848	protein_coding		DNA binding		-1.90314	3.91346e-09	1.92463e-07
ENSG00000165029	469	338	4789	3499	2121	1673	1809	1897	1383	13133	17953	16386	438.12	450.26	4682	3128.7	3521.43	1229.04	2139.32	1581.59	1855.31	12247	14094.7	11347.4	355.762	365.619	3801.86	2540.56	2859.47	997.999	1737.17	1284.28	1506.54	9944.74	11445.1	9214.32	1231.5	ABCA1	ATP-binding cassette, sub-family A (ABC1), member 1	9	107543283	107690518	protein_coding	response to low-density lipoprotein particle; phospholipid homeostasis; apolipoprotein A-I-mediated signaling pathway; regulation of Cdc42 protein signal transduction; phagocytosis, engulfment; peptide secretion; high-density lipoprotein particle assembly; interleukin-1 beta secretion; phospholipid translocation; negative regulation of macrophage derived foam cell differentiation; reverse cholest…	apolipoprotein A-I receptor activity; apolipoprotein A-I binding; small GTPase binding; anion transmembrane transporter activity; phospholipid transporter activity; cholesterol transporter activity; cholesterol binding; apolipoprotein binding; syntaxin binding; nucleoside-triphosphatase activity; phospholipid binding; ATPase activity; ATP binding; protein binding; nucleotide binding	phagocytic vesicle; endocytic vesicle; membrane raft; Golgi apparatus; integral to plasma membrane; plasma membrane; cell surface; intracellular membrane-bounded organelle	-0.000947356	0.998544	1
ENSG00000089199	1	3	3	1	0	0	6	8	2	3	14	8	0.934158	3.99639	2.93297	0.89417	0	0	7.09559	6.66986	2.68302	2.7976	10.9912	5.54007	0.460177	1.96866	1.44481	0.440478	0	0	3.49536	3.28564	1.32168	1.37813	5.41439	2.7291	2030	CHGB	chromogranin B (secretogranin 1)	20	5892076	5906007	protein_coding		hormone activity; protein binding	secretory granule; extracellular region	-0.674419	0.247145	0.815807
ENSG00000110852	1	0	0	0	0	1	13	11	24	4	7	14	0.934158	0	0	0	0	0.73463	15.3738	9.17105	32.1962	3.73013	5.49561	9.69511	1.00772	0	0	0	0	0.792481	16.5844	9.89326	34.7316	4.02387	5.92838	10.4586	927	CLEC2B	C-type lectin domain family 2, member B	12	10005583	10022735	protein_coding		carbohydrate binding	integral to plasma membrane	-2.83295	9.05199e-07	3.05394e-05
ENSG00000047648	20	12	30	18	7	29	59	84	41	87	53	100	18.6832	15.9856	29.3297	16.0951	11.6219	21.3043	69.7733	70.0335	55.0019	81.1303	41.6096	69.2508	5.14404	4.40131	8.07535	4.43146	3.19986	5.86571	19.2107	19.2823	15.1437	22.3376	11.4564	19.0669	3632	ARHGAP6	Rho GTPase activating protein 6	X	11136239	11683821	protein_coding	negative regulation of stress fiber assembly; negative regulation of focal adhesion assembly; positive regulation of phospholipase activity; regulation of GTPase activity; activation of phospholipase C activity; focal adhesion assembly; actin filament polymerization; Rho protein signal transduction; signal transduction; regulation of small GTPase mediated signal transduction; small GTPase mediate…	phospholipase activator activity; phospholipase binding; SH3/SH2 adaptor activity; SH3 domain binding; Rho GTPase activator activity	actin cytoskeleton; actin filament; intracellular; cytosol; cytoplasm	-1.43606	5.50611e-05	0.00126508
ENSG00000260123	1	0	1	1	0	1	7	2	5	5	6	18	0.934158	0	0.977656	0.89417	0	0.73463	8.27818	1.66746	6.70754	4.66266	4.71052	12.4651	1.56475	0	1.63761	1.49777	0	1.23054	13.8663	2.79307	11.2354	7.81016	7.89032	20.8796	597	RP11-326A19.4		15	89584454	89626050	lincRNA				-1.32558	0.0239064	0.191879
ENSG00000171747	1	0	4	0	0	1	4	3	1	8	3	16	0.934158	0	3.91062	0	0	0.73463	4.73039	2.5012	1.34151	7.46026	2.35526	11.0801	1.41325	0	5.91622	0	0	1.11139	7.15642	3.78396	2.02951	11.2863	3.56318	16.7627	661	LGALS4	lectin, galactoside-binding, soluble, 4	19	39292311	39304004	protein_coding	cell adhesion	carbohydrate binding; protein binding	cytosol; plasma membrane	-0.343514	0.558468	1
ENSG00000205336	29	69	242	359	109	340	142	347	85	1072	709	2500	27.0906	91.9169	236.593	321.007	180.969	249.774	167.929	289.305	114.028	999.675	556.627	1731.27	46.2297	156.855	403.742	547.794	308.822	426.236	286.568	493.695	194.587	1705.93	949.875	2954.39	586	GPR56	G protein-coupled receptor 56	16	57644564	57698944	protein_coding	vascular endothelial growth factor production; negative regulation of neuron migration; protein kinase C signaling; cerebral cortex radial glia guided migration; positive regulation of Rho protein signal transduction; Rho protein signal transduction; cell-cell signaling; cell surface receptor signaling pathway; layer formation in cerebral cortex; cell adhesion; angiogenesis; neuropeptide signalin…	transmembrane signaling receptor activity; extracellular matrix binding; collagen binding; G-protein coupled receptor activity	glial limiting end-foot; membrane; extracellular region; integral to plasma membrane; plasma membrane; integral to membrane	-0.514709	0.291463	0.876321
ENSG00000022556	1079	929	2000	1688	958	2911	4798	7645	3588	6905	7290	8680	1007.96	1237.55	1955.31	1509.36	1590.54	2138.51	5674.1	6373.88	4813.33	6439.14	5723.28	6010.97	813.196	998.425	1577.5	1217.72	1283.21	1725.3	4577.74	5142.3	3883.29	5194.95	4617.41	4849.51	1239.5	NLRP2	NLR family, pyrin domain containing 2	19	55464498	55512510	protein_coding	positive regulation of interleukin-1 beta secretion; positive regulation of cysteine-type endopeptidase activity involved in apoptotic process	Pyrin domain binding; ATP binding; protein binding	cytoplasm	-1.90461	1.0334e-13	8.90065e-12
ENSG00000187193	9	13	59	70	27	114	16	92	14	287	126	788	8.40743	17.3177	57.6817	62.5919	44.8273	83.7478	18.9216	76.7033	18.7811	267.637	98.9209	545.696	15.469	31.8633	106.13	115.164	82.4789	154.09	34.8143	141.129	34.5559	492.432	182.007	1004.04	543.5	MT1X	metallothionein 1X	16	56716336	56718108	protein_coding	cellular response to erythropoietin; negative regulation of growth; response to metal ion; cellular response to cadmium ion; cellular response to zinc ion	metal ion binding; zinc ion binding	perinuclear region of cytoplasm; cytoplasm; nucleus	-0.304438	0.567417	1
ENSG00000226435	1	0	0	0	0	0	11	8	6	5	6	6	0.934158	0	0	0	0	0	13.0086	6.66986	8.04905	4.66266	4.71052	4.15505	0.450631	0	0	0	0	0	6.27524	3.21749	3.8828	2.24923	2.27232	2.00437	2073	ANKRD18DP	ankyrin repeat domain 18D, pseudogene	3	197780393	197807591	pseudogene				-2.20248	0.000157727	0.00317178
ENSG00000251682	4	3	5	1	2	1	9	3	1	6	8	35	3.73663	3.99639	4.88828	0.89417	3.32054	0.73463	10.6434	2.5012	1.34151	5.5952	6.28069	24.2378	6.32256	6.76208	8.2712	1.51298	5.61851	1.24303	18.0091	4.23214	2.2699	9.46734	10.6272	41.0115	591	RP11-631M6.3		5	60642953	60643543	pseudogene				-0.107188	0.853505	1
ENSG00000229827	7	4	6	1	2	1	19	12	13	10	21	7	6.53911	5.32852	5.86594	0.89417	3.32054	0.73463	22.4694	10.0048	17.4396	9.32533	16.4868	4.84756	17.3912	14.1716	15.6009	2.37811	8.83122	1.9538	59.7589	26.6085	46.382	24.8014	43.8479	12.8924	376	AC093899.3		2	170433881	170434256	pseudogene				-1.13037	0.0288799	0.220404
ENSG00000163710	135	85	217	150	95	256	366	515	290	569	799	705	126.111	113.231	212.151	134.125	157.726	188.065	432.831	429.372	389.038	530.611	627.284	488.218	168.036	150.874	282.68	178.715	210.161	250.587	576.723	572.115	518.371	707.01	835.822	650.524	750.5	PCOLCE2	procollagen C-endopeptidase enhancer 2	3	142534764	142608045	protein_coding	positive regulation of peptidase activity	metalloendopeptidase inhibitor activity; protein binding; peptidase activator activity; collagen binding; heparin binding	extracellular region	-1.39284	5.24332e-08	2.18575e-06
ENSG00000225667	1	0	2	0	1	1	2	15	5	17	6	7	0.934158	0	1.95531	0	1.66027	0.73463	2.3652	12.506	6.70754	15.8531	4.71052	4.84756	2.63887	0	5.52348	0	4.69003	2.07523	6.68134	35.3276	18.9479	44.7826	13.3066	13.6937	354	LINC00505	long intergenic non-protein coding RNA 505	1	46921495	46948147	lincRNA				-1.40331	0.0166726	0.147303
ENSG00000233452	37	17	25	39	30	37	97	130	97	140	169	158	34.5639	22.6462	24.4414	34.8726	49.8081	27.1813	114.712	108.385	130.126	130.555	132.68	109.416	55.8382	36.5851	39.4853	56.337	80.4654	43.9117	185.318	175.097	210.22	210.912	214.345	176.763	619	STXBP5-AS1	STXBP5 antisense RNA 1	6	147163037	147525750	antisense				-1.96068	4.86924e-12	3.48413e-10
ENSG00000271992	3	3	2	7	3	2	19	20	7	22	11	46	2.80248	3.99639	1.95531	6.25919	4.98081	1.46926	22.4694	16.6746	9.39056	20.5157	8.63596	31.8554	6.0139	8.57594	4.19595	13.4317	10.6884	3.15292	48.2175	35.7825	20.1514	44.0251	18.5321	68.3592	466	RP11-42O15.3		1	70910754	70911219	lincRNA				-1.68432	0.00165558	0.0234249
ENSG00000205771	12	19	19	23	14	27	44	62	37	61	98	128	11.2099	25.3105	18.5755	20.5659	23.2438	19.835	52.0343	51.6914	49.6358	56.8845	76.9385	88.641	7.64659	17.265	12.6709	14.0286	15.8552	13.53	35.4941	35.2602	33.858	38.8025	52.4819	60.4646	1466	CATSPER2P1	cation channel, sperm associated 2 pseudogene 1	15	44019116	44039292	pseudogene				-1.36789	4.28471e-05	0.00100502
ENSG00000100626	28	35	131	80	26	218	188	517	160	441	328	728	26.1564	46.6245	128.073	71.5336	43.167	160.149	222.328	431.039	214.641	411.247	257.508	504.146	42.3929	75.5665	207.574	115.938	69.9628	259.561	360.338	698.605	347.879	666.527	417.356	817.092	617	GALNT16	UDP-N-acetyl-alpha-D-galactosamine:polypeptide N-acetylgalactosaminyltransferase 16	14	69725994	69821183	protein_coding	protein glycosylation	polypeptide N-acetylgalactosaminyltransferase activity	Golgi membrane; integral to membrane	-1.67972	0.000336352	0.00611766
ENSG00000111713	7	0	1	1	0	4	16	8	9	20	15	9	6.53911	0	0.977656	0.89417	0	2.93852	18.9216	6.66986	12.0736	18.6507	11.7763	6.23257	2.08784	0	0.312151	0.285495	0	0.938225	6.04137	2.12958	3.85491	5.95487	3.75999	1.98997	3132	GYS2	glycogen synthase 2 (liver)	12	21689123	21757781	protein_coding	generation of precursor metabolites and energy; glycogen biosynthetic process; biosynthetic process; response to glucose; glucose metabolic process; carbohydrate metabolic process; small molecule metabolic process	glycogen (starch) synthase activity; protein homodimerization activity	ectoplasm; cortical actin cytoskeleton; cell cortex; cytoskeleton; cytosol; cytoplasm	-1.3527	0.0184851	0.159085
ENSG00000231233	0	0	0	0	0	0	2	3	4	5	7	6	0	0	0	0	0	0	2.3652	2.5012	5.36604	4.66266	5.49561	4.15505	0	0	0	0	0	0	2.97509	3.14616	6.74973	5.86499	6.91271	5.22648	795	CCDC147-AS1	CCDC147 antisense RNA 1 (head to head)	10	106111349	106113333	antisense				-1.30855	0.0220969	0.181852
ENSG00000237489	1	4	3	2	4	9	11	23	7	22	23	37	0.934158	5.32852	2.93297	1.78834	6.64108	6.61167	13.0086	19.1758	9.39056	20.5157	18.057	25.6228	0.328582	1.87426	1.03165	0.629033	2.33594	2.3256	4.57565	6.74493	3.30305	7.21622	6.35139	9.01259	2843	LINC00959	long intergenic non-protein coding RNA 959	10	131864638	131909081	lincRNA				-1.60264	0.00174682	0.0245362
ENSG00000207297	4	1	5	2	0	3	3	4	9	12	15	11	3.73663	1.33213	4.88828	1.78834	0	2.20389	3.54779	3.33493	12.0736	11.1904	11.7763	7.61759	38.522	13.7333	50.3946	18.4365	0	22.7205	36.5752	34.3807	124.47	115.365	121.405	78.5318	97	SNORD7	small nucleolar RNA, C/D box 7	17	33900676	33900772	snoRNA				-0.536905	0.33968	0.934745
ENSG00000102230	0	0	0	0	0	0	10	11	3	7	6	5	0	0	0	0	0	0	11.826	9.17105	4.02453	6.52773	4.71052	3.46254	0	0	0	0	0	0	7.93424	6.153	2.70012	4.37956	3.16036	2.32307	1490.5	PCYT1B	phosphate cytidylyltransferase 1, choline, beta	X	24576204	24690794	protein_coding	CDP-choline pathway; phosphatidylcholine biosynthetic process; glycerophospholipid biosynthetic process; phospholipid metabolic process; biosynthetic process; ovarian follicle development; small molecule metabolic process; spermatogenesis	choline-phosphate cytidylyltransferase activity; catalytic activity	endoplasmic reticulum membrane; cytoplasm	-2.18674	0.000179824	0.00356331
ENSG00000118482	13666	6420	5852	7842	5289	7223	30800	33446	28551	24741	40706	27663	12766.2	8552.27	5721.24	7012.08	8781.17	5306.23	36424	27885	38301.4	23071.8	31957.7	19156.9	4384.75	2937.41	1965.05	2408.41	3016.03	1822.51	12510.4	9577.54	13155.2	7924.37	10976.4	6579.72	2911.5	PHF3	PHD finger protein 3	6	64345725	64489229	protein_coding	transcription, DNA-templated; multicellular organismal development	zinc ion binding; protein binding	nucleus	-1.78325	6.92946e-09	3.30311e-07
ENSG00000170689	665	749	622	872	454	852	1836	2846	1418	2893	3046	3094	621.215	997.765	608.102	779.716	753.763	625.905	2171.25	2372.8	1902.26	2697.82	2391.37	2142.62	323.381	519.399	316.555	405.891	392.38	325.822	1130.27	1235.19	990.244	1404.38	1244.86	1115.37	1921	HOXB9	homeobox B9	17	46698518	46703839	protein_coding	mammary gland development; cell chemotaxis; anterior/posterior pattern specification; embryonic skeletal system development; canonical Wnt signaling pathway; regulation of transcription, DNA-dependent; multicellular organismal development; positive regulation of transcription from RNA polymerase II promoter; transcription, DNA-templated	sequence-specific DNA binding; DNA binding; protein binding; sequence-specific DNA binding transcription factor activity	mitochondrion; nucleus	-1.47589	8.72286e-11	5.33816e-09
ENSG00000186648	0	0	3	1	0	4	6	9	1	19	4	26	0	0	2.93297	0.89417	0	2.93852	7.09559	7.50359	1.34151	17.7181	3.14035	18.0052	0	0	0.679085	0.207032	0	0.680371	1.64288	1.73734	0.310606	4.10237	0.727101	4.16884	4319	LRRC16B	leucine rich repeat containing 16B	14	24521206	24538937	protein_coding			cytoplasm	-0.985442	0.0938815	0.477727
ENSG00000130305	11	10	27	20	8	37	15	62	28	86	55	166	10.2757	13.3213	26.3967	17.8834	13.2822	27.1813	17.739	51.6914	37.5622	80.1978	43.1798	114.956	6.17904	8.0104	15.8729	10.7537	7.98687	16.3447	10.6668	31.0832	22.587	48.2248	25.965	69.1259	1663	NSUN5	NOP2/Sun domain family, member 5	7	72716514	72722864	protein_coding		methyltransferase activity; RNA binding		-0.886897	0.0507645	0.32167
ENSG00000228527	1	2	1	4	0	1	14	7	13	10	13	16	0.934158	2.66426	0.977656	3.57668	0	0.73463	16.5564	5.83612	17.4396	9.32533	10.2061	11.0801	2.84804	8.12274	2.98066	10.9045	0	2.23973	50.4767	17.7931	53.1696	28.4309	31.1162	33.7809	328	RP11-179B15.5		10	60064313	60065381	lincRNA				-1.96342	0.0004332	0.00758613
ENSG00000188910	1	1	1	1	3	7	9	11	8	17	13	34	0.934158	1.33213	0.977656	0.89417	4.98081	5.14241	10.6434	9.17105	10.7321	15.8531	10.2061	23.5453	0.46545	0.663742	0.487123	0.445526	2.48172	2.56224	5.30313	4.56953	5.34732	7.89888	5.08527	11.7316	2007	GJB3	gap junction protein, beta 3, 31kDa	1	35246790	35251970	protein_coding	skin development; sensory perception of sound; in utero embryonic development; cell communication; placenta development	gap junction channel activity; protein binding	gap junction; connexon complex; cytoplasm; integral to membrane; cell-cell junction	-1.84884	0.000761138	0.0122312
ENSG00000196437	841	389	478	504	327	536	1705	1806	1649	1582	2540	1795	785.627	518.198	467.32	450.662	542.908	393.762	2016.33	1505.72	2212.15	1475.27	1994.12	1243.05	627.247	413.731	373.109	359.81	433.46	314.381	1609.84	1202.17	1766.19	1177.86	1592.11	992.457	1252.5	ZNF569	zinc finger protein 569	19	37902057	37960177	protein_coding	regulation of transcription, DNA-dependent; transcription, DNA-templated	DNA binding; metal ion binding; nucleic acid binding	intracellular; nucleus	-1.60114	2.45708e-09	1.24798e-07
ENSG00000175556	0	4	0	1	7	1	16	17	11	19	40	33	0	5.32852	0	0.89417	11.6219	0.73463	18.9216	14.1734	14.7566	17.7181	31.4035	22.8528	0	2.03573	0	0.341612	4.44007	0.280661	7.22887	5.41488	5.63767	6.7691	11.9975	8.73076	2617.5	LONRF3	LON peptidase N-terminal domain and ring finger 3	X	118108581	118152318	protein_coding	proteolysis	ATP-dependent peptidase activity; metal ion binding; zinc ion binding; protein binding		-1.72659	0.00270179	0.0351849
ENSG00000186642	22	28	33	56	10	57	46	148	48	153	95	305	20.5515	37.2996	32.2627	50.0735	16.6027	41.8739	54.3995	123.392	64.3924	142.678	74.5833	211.215	33.6358	61.0468	52.803	81.9534	27.173	68.5334	89.0335	201.951	105.389	233.515	122.068	345.687	611	PDE2A	phosphodiesterase 2A, cGMP-stimulated	11	72287185	72385635	protein_coding	cellular response to granulocyte macrophage colony-stimulating factor stimulus; establishment of endothelial barrier; cellular response to macrophage colony-stimulating factor stimulus; negative regulation of protein import into nucleus, translocation; cGMP-mediated signaling; negative regulation of cAMP biosynthetic process; cellular response to cGMP; calcium ion transmembrane transport; monocyt…	TPR domain binding; cGMP-stimulated cyclic-nucleotide phosphodiesterase activity; cyclic-nucleotide phosphodiesterase activity; cGMP binding; 3',5'-cyclic-nucleotide phosphodiesterase activity; cAMP binding; calcium channel activity; drug binding; catalytic activity; metal ion binding; protein homodimerization activity; protein binding	presynaptic membrane; dendrite; Golgi apparatus; mitochondrial matrix; endoplasmic reticulum; perinuclear region of cytoplasm; cytosol; axon; cytoplasm; plasma membrane; nucleus	-1.20193	0.00515549	0.0593213
ENSG00000213654	23	23	69	70	23	142	163	283	101	251	213	568	21.4856	30.639	67.4583	62.5919	38.1862	104.317	192.763	235.946	135.492	234.066	167.224	393.345	14.7364	21.0144	46.2677	42.93	26.1908	71.5483	132.211	161.829	92.9303	160.539	114.694	269.784	1458	GPSM3	G-protein signaling modulator 3	6	32158543	32163300	protein_coding	regulation of G-protein coupled receptor protein signaling pathway	GTPase regulator activity; GDP-dissociation inhibitor activity	cytoplasm	-1.88208	8.07863e-06	0.000226543
ENSG00000157514	156	144	153	155	67	177	260	496	216	461	486	648	145.729	191.827	149.581	138.596	111.238	130.03	307.475	413.531	289.766	429.898	381.552	448.745	250.824	330.166	257.455	238.548	191.46	223.803	529.218	711.757	498.737	739.927	656.716	772.367	581	TSC22D3	TSC22 domain family, member 3	X	106956451	107020572	protein_coding	negative regulation of skeletal muscle tissue development; body fluid secretion; response to osmotic stress; regulation of transcription, DNA-dependent; negative regulation of apoptotic process; negative regulation of transcription from RNA polymerase II promoter; ion transmembrane transport; transmembrane transport; negative regulation of activation-induced cell death of T cells	MRF binding; sequence-specific DNA binding transcription factor activity	cytoplasm; nucleus; cytosol	-1.02595	1.83973e-06	5.82648e-05
ENSG00000074317	0	2	1	2	2	2	3	12	3	7	8	39	0	2.66426	0.977656	1.78834	3.32054	1.46926	3.54779	10.0048	4.02453	6.52773	6.28069	27.0078	0	2.74949	1.00893	1.84555	3.42677	1.51626	3.66129	10.3249	4.15328	6.73656	6.48163	27.8718	969	SNCB	synuclein, beta	5	176047085	176057530	protein_coding	dopamine metabolic process; synapse organization; negative regulation of neuron apoptotic process; synaptic transmission	alpha-tubulin binding; beta-tubulin binding; phospholipase inhibitor activity; calcium ion binding	terminal bouton; growth cone; neuronal cell body; Golgi apparatus; mitochondrion; cytoplasm; nucleus; axon terminus; synapse	-1.13667	0.0513754	0.32436
ENSG00000257534	2	3	1	0	2	2	1	4	1	11	8	16	1.86832	3.99639	0.977656	0	3.32054	1.46926	1.1826	3.33493	1.34151	10.2579	6.28069	11.0801	2.47787	5.30025	1.29663	0	4.4039	1.94862	1.56843	4.42298	1.77919	13.6046	8.32983	14.6951	754	RP11-834C11.10		12	54555849	54558236	lincRNA				0.04201	0.942815	1
ENSG00000260470	2	1	3	2	0	2	3	5	4	11	5	16	1.86832	1.33213	2.93297	1.78834	0	1.46926	3.54779	4.16866	5.36604	10.2579	3.92543	11.0801	0.866165	0.617584	1.35974	0.829087	0	0.681159	1.64478	1.93262	2.48773	4.75561	1.81986	5.13682	2157	RP11-834C11.11		12	54538853	54541009	lincRNA				-0.610698	0.288732	0.873765
ENSG00000251615	22	14	14	16	18	6	54	68	57	58	80	81	20.5515	18.6498	13.6872	14.3067	29.8849	4.40778	63.8603	56.6938	76.466	54.0869	62.8069	56.0932	6.32548	5.74017	4.21274	4.40342	9.19817	1.35666	19.6554	17.4496	23.5352	16.6472	19.3312	17.2647	3249	RP11-774O3.3		4	8356817	8360065	lincRNA				-1.63109	6.53576e-05	0.00146849
ENSG00000235884	244	246	205	340	258	254	559	696	447	1070	1472	1380	227.935	327.704	200.42	304.018	428.35	186.596	661.072	580.277	599.654	997.81	1155.65	955.661	246.15	353.892	216.436	328.313	462.581	201.508	713.901	626.65	647.575	1077.55	1248	1032.03	926	LINC00941	long intergenic non-protein coding RNA 941	12	30947977	30955645	lincRNA				-1.20385	2.65929e-05	0.000662423
ENSG00000161671	46	62	215	100	41	291	155	480	208	486	385	1154	42.9713	82.592	210.196	89.417	68.0711	213.777	183.303	400.191	279.034	453.211	302.258	799.154	24.4572	47.0074	119.634	50.8919	38.7428	121.672	104.327	227.77	158.813	257.946	172.031	454.84	1757	EMC10	ER membrane protein complex subunit 10	19	50979657	50986608	protein_coding			ER membrane protein complex; extracellular region; integral to membrane	-1.07821	0.0222669	0.182928
ENSG00000273062	8	9	7	2	0	4	8	4	2	14	12	14	7.47327	11.9892	6.84359	1.78834	0	2.93852	9.46078	3.33493	2.68302	13.0555	9.42104	9.69511	3.77438	6.05513	3.45636	0.903202	0	1.4841	4.77817	1.68431	1.35506	6.59367	4.7581	4.89652	1980	RP11-428K3.1		1	178693441	178695420	antisense				0.554319	0.296041	0.882017
ENSG00000104432	44	18	5	20	8	23	57	79	57	56	97	94	41.103	23.9783	4.88828	17.8834	13.2822	16.8965	67.4081	65.8648	76.466	52.2218	76.1534	65.0958	60.6239	35.3663	7.20985	26.3767	19.5902	24.9211	99.4219	97.1458	112.782	77.0233	112.321	96.0115	678	IL7	interleukin 7	8	79587978	79717758	protein_coding	positive regulation of organ growth; T cell lineage commitment; positive regulation of T cell differentiation; positive regulation of B cell proliferation; homeostasis of number of cells within a tissue; negative regulation of catalytic activity; organ morphogenesis; bone resorption; humoral immune response; regulation of gene expression; cell-cell signaling; positive regulation of cell prolifera…	interleukin-7 receptor binding; cytokine receptor binding; cytokine activity; growth factor activity; protein binding	extracellular space; extracellular region	-1.33111	0.00205776	0.0282013
ENSG00000253983	5	3	5	1	2	0	11	12	9	9	10	10	4.67079	3.99639	4.88828	0.89417	3.32054	0	13.0086	10.0048	12.0736	8.39279	7.85087	6.92508	4.70372	4.02456	4.92274	0.900473	3.34395	0	13.1003	10.0753	12.1587	8.45196	7.90621	6.9739	993	RP1-16A9.1		8	75111631	75120676	antisense				-1.05272	0.0402413	0.275535
ENSG00000188211	242	134	328	296	181	284	626	703	569	942	1319	957	226.066	178.505	320.671	264.674	300.509	208.635	740.306	586.114	763.319	878.446	1035.53	662.73	50.9905	40.2628	72.3291	59.6987	67.7814	47.0587	166.98	132.201	172.171	198.138	233.569	149.482	4433.5	NCR3LG1	natural killer cell cytotoxicity receptor 3 ligand 1	11	17373273	17398888	protein_coding		structural molecule activity; protein binding	viral capsid; plasma membrane; integral to membrane	-1.44028	6.05996e-08	2.48481e-06
ENSG00000234997	4	4	2	4	1	2	9	22	21	10	12	26	3.73663	5.32852	1.95531	3.57668	1.66027	1.46926	10.6434	18.3421	28.1717	9.32533	9.42104	18.0052	7.35558	10.4892	3.84904	7.04071	3.26825	2.89224	20.9515	36.1065	55.4561	18.3569	18.5454	35.4433	508	AC016745.3		2	114182072	114182901	antisense				-1.78284	0.00057842	0.00969204
ENSG00000256185	29	21	12	6	1	19	49	34	32	28	52	44	27.0906	27.9747	11.7319	5.36502	1.66027	13.958	57.9473	28.3469	42.9283	26.1109	40.8245	30.4704	157.503	162.644	68.2086	31.192	9.65273	81.151	336.903	164.807	249.583	151.808	237.352	177.153	172	RP11-612B6.2		12	26488797	26489883	lincRNA				-0.802877	0.0692444	0.394124
ENSG00000158445	127	71	182	120	48	247	450	695	458	434	613	549	118.638	94.5812	177.933	107.3	79.693	181.454	532.169	579.444	614.411	404.719	481.258	380.187	10.0117	7.98153	15.0155	9.05489	6.72514	15.3125	44.9088	48.8982	51.849	34.1535	40.6125	32.0833	11850	KCNB1	potassium voltage-gated channel, Shab-related subfamily, member 1	20	47980414	48099184	protein_coding	energy reserve metabolic process; regulation of insulin secretion; synaptic transmission; protein homooligomerization; small molecule metabolic process; ion transport; transmembrane transport; potassium ion transport; protein oligomerization	outward rectifier potassium channel activity; delayed rectifier potassium channel activity; protein N-terminus binding; voltage-gated potassium channel activity; protein binding; ion channel activity	dendrite membrane; neuronal cell body membrane; dendrite; postsynaptic membrane; voltage-gated potassium channel complex; membrane; plasma membrane; neuronal cell body	-1.98806	4.12135e-11	2.64132e-09
ENSG00000124602	17	3	5	4	4	8	33	18	13	18	37	37	15.8807	3.99639	4.88828	3.57668	6.64108	5.87704	39.0257	15.0072	17.4396	16.7856	29.0482	25.6228	9.8029	2.46691	3.01746	2.20783	4.09943	3.6278	24.09	9.26369	10.7652	10.3615	17.931	15.8165	1620	UNC5CL	unc-5 homolog C (C. elegans)-like	6	40994772	41006928	protein_coding	signal transduction	protein binding	cytoplasm; integral to membrane	-1.15873	0.0183576	0.158369
ENSG00000227815	1	0	1	1	2	3	3	10	8	10	16	14	0.934158	0	0.977656	0.89417	3.32054	2.20389	3.54779	8.33732	10.7321	9.32533	12.5614	9.69511	1.17504	0	1.22976	1.12474	4.17678	2.77219	4.46263	10.4872	13.4995	11.73	15.8005	12.1951	795	RP11-195C7.3		1	176241619	176242538	pseudogene				-1.75099	0.00205812	0.0282013
ENSG00000125864	16	12	26	30	8	32	86	134	55	68	93	129	14.9465	15.9856	25.4191	26.8251	13.2822	23.5082	101.703	111.72	73.783	63.4122	73.0131	89.3335	7.22404	7.72622	12.2857	12.9652	6.4196	11.3621	49.1558	53.9971	35.6612	30.6487	35.2891	43.1772	2069	BFSP1	beaded filament structural protein 1, filensin	20	17474550	17549865	protein_coding	lens fiber cell development; cell maturation	structural constituent of eye lens; structural constituent of cytoskeleton; structural molecule activity; protein binding	actin cytoskeleton; intermediate filament; mitochondrion; cytoplasm; plasma membrane	-2.14151	1.11768e-10	6.7511e-09
ENSG00000197496	68	60	75	65	46	119	279	343	235	242	301	365	63.5228	79.9278	73.3242	58.121	76.3724	87.421	329.945	285.97	315.255	225.673	236.311	252.765	26.1196	32.865	30.1498	23.8985	31.4031	35.9461	135.668	117.586	129.628	92.7931	97.1674	103.933	2432	SLC2A10	solute carrier family 2 (facilitated glucose transporter), member 10	20	45338126	45364965	protein_coding	glucose transport; transmembrane transport	sugar:hydrogen symporter activity; transmembrane transporter activity	endomembrane system; perinuclear region of cytoplasm; plasma membrane; integral to membrane	-2.03667	1.53266e-21	2.37614e-19
ENSG00000269404	9	7	11	4	4	12	11	22	17	15	30	58	8.40743	9.32491	10.7542	3.57668	6.64108	8.81556	13.0086	18.3421	22.8057	13.988	23.5526	40.1655	11.7999	13.0876	15.0936	5.0199	9.32081	12.3727	18.2576	25.7433	32.0079	19.6323	33.0563	56.3726	712.5	SPIB	Spi-B transcription factor (Spi-1/PU.1 related)	19	50922195	50934570	protein_coding	macrophage differentiation; regulation of transcription from RNA polymerase II promoter; regulation of transcription, DNA-dependent; transcription, DNA-templated	sequence-specific DNA binding; sequence-specific DNA binding transcription factor activity	microtubule cytoskeleton; cytoplasm; nucleus	-0.74194	0.110895	0.527837
ENSG00000128052	6	1	6	1	1	6	8	11	13	13	21	14	5.60495	1.33213	5.86594	0.89417	1.66027	4.40778	9.46078	9.17105	17.4396	12.1229	16.4868	9.69511	2.75157	0.653966	2.87969	0.438964	0.815057	2.16386	4.64447	4.50223	8.56142	5.95136	8.09368	4.75951	2037	KDR	kinase insert domain receptor (a type III receptor tyrosine kinase)	4	55944644	55991756	protein_coding	signal transduction by phosphorylation; calcium-mediated signaling using intracellular calcium source; endothelial cell differentiation; negative regulation of endothelial cell apoptotic process; peptidyl-tyrosine autophosphorylation; lymph vessel development; modulation by virus of host morphology or physiology; positive regulation of positive chemotaxis; calcium ion homeostasis; embryonic hemop…	vascular endothelial growth factor binding; receptor signaling protein tyrosine kinase activity; vascular endothelial growth factor-activated receptor activity; transferase activity, transferring phosphorus-containing groups; Hsp90 protein binding; growth factor binding; transmembrane receptor protein tyrosine kinase activity; integrin binding; protein tyrosine kinase activity; protein kinase act…	cytoplasmic membrane-bounded vesicle; endosome; external side of plasma membrane; early endosome; membrane raft; Golgi apparatus; cell junction; extracellular region; integral to plasma membrane; plasma membrane; nucleus; cell periphery	-1.03778	0.0478962	0.309519
ENSG00000139874	242	154	137	143	94	403	835	934	790	722	800	950	226.066	205.148	133.939	127.866	156.065	296.056	987.469	778.706	1059.79	673.289	628.069	657.883	52.6348	47.7644	31.1848	29.771	36.3365	68.9304	229.911	181.305	246.75	156.761	146.233	153.174	4295	SSTR1	somatostatin receptor 1	14	38677204	38682272	protein_coding	G-protein coupled receptor signaling pathway, coupled to cyclic nucleotide second messenger; glutamate receptor signaling pathway; cellular response to estradiol stimulus; cerebellum development; forebrain development; response to starvation; response to nutrient; cell-cell signaling; cell surface receptor signaling pathway; digestion; G-protein coupled receptor signaling pathway; spermatogenesis…	somatostatin receptor activity; G-protein coupled receptor activity; protein binding	integral to plasma membrane; cytoplasm; plasma membrane; integral to membrane; membrane	-2.15591	1.39826e-12	1.05529e-10
ENSG00000145248	4	5	1	0	0	5	8	7	8	9	17	12	3.73663	6.66065	0.977656	0	0	3.67315	9.46078	5.83612	10.7321	8.39279	13.3465	8.3101	2.0875	3.72103	0.546177	0	0	2.05204	5.28535	3.2604	5.99557	4.68871	7.45613	4.64251	1790	SLC10A4	solute carrier family 10, member 4	4	48485360	48491213	protein_coding	sodium ion transport	bile acid:sodium symporter activity	membrane; integral to membrane	-0.802386	0.153982	0.640036
ENSG00000242715	64	29	50	51	31	63	139	170	154	159	252	179	59.7861	38.6318	48.8828	45.6027	51.4684	46.2817	164.381	141.734	206.592	148.273	197.842	123.959	71.8583	46.4324	58.7534	54.8109	61.861	55.627	197.573	170.354	248.308	178.212	237.791	148.989	832	CCDC169	coiled-coil domain containing 169	13	36801182	36871977	protein_coding				-1.67926	1.2119e-09	6.36385e-08
ENSG00000185010	65	44	55	55	34	84	171	203	146	210	262	202	60.7203	58.6137	53.7711	49.1793	56.4492	61.7089	202.224	169.248	195.86	195.832	205.693	139.887	76.764	74.1007	67.9786	62.1736	71.3643	78.0138	255.656	213.967	247.611	247.575	260.041	176.848	791	F8	coagulation factor VIII, procoagulant component	X	154064063	154255215	protein_coding	blood coagulation, intrinsic pathway; platelet degranulation; acute-phase response; platelet activation; blood coagulation; cell adhesion; oxidation-reduction process	copper ion binding; oxidoreductase activity; protein binding; serine-type endopeptidase activity	platelet alpha granule lumen; extracellular space; extracellular region; plasma membrane	-1.63568	1.01012e-11	6.9675e-10
ENSG00000197816	18	9	27	14	9	20	50	45	25	41	73	76	16.8149	11.9892	26.3967	12.5184	14.9424	14.6926	59.1299	37.5179	33.5377	38.2338	57.3113	52.6306	7.26657	5.18114	11.4074	5.40984	6.4574	6.34944	25.5531	16.2135	14.4934	16.5228	24.7672	22.7444	2314	CCDC180	coiled-coil domain containing 180	9	100000765	100140806	protein_coding			integral to membrane	-1.08317	0.0032652	0.0412196
ENSG00000073910	63	62	120	46	30	156	258	348	214	251	365	290	58.852	82.592	117.319	41.1318	49.8081	114.602	305.11	290.139	287.083	234.066	286.557	200.827	82.7735	116.163	165.005	57.8507	70.0536	161.185	429.128	408.071	403.773	329.206	403.033	282.458	711	FRY	furry homolog (Drosophila)	13	32605437	32870794	protein_coding		binding	microtubule organizing center; spindle pole; cytoplasm	-1.59901	4.70853e-06	0.000139741
ENSG00000244306	24	11	16	25	21	30	66	85	94	92	149	92	22.4198	14.6534	15.6425	22.3542	34.8657	22.0389	78.0515	70.8672	126.102	85.793	116.978	63.7107	24.8281	16.2275	17.3228	24.7555	38.6109	24.4063	86.4357	78.4798	139.648	95.0089	129.544	70.5545	903	CTD-2314B22.3		14	19854098	19925348	lincRNA				-2.10577	4.9298e-09	2.38839e-07
ENSG00000231528	4	3	2	2	1	1	2	13	4	13	6	15	3.73663	3.99639	1.95531	1.78834	1.66027	0.73463	2.3652	10.8385	5.36604	12.1229	4.71052	10.3876	0.637379	0.681687	0.333529	0.305047	0.283202	0.12531	0.403445	1.84879	0.915315	2.06788	0.8035	1.77188	5862.5	FAM225A	family with sequence similarity 225, member A (non-protein coding)	9	115875353	115882208	lincRNA				-0.641996	0.256635	0.827296
ENSG00000091137	63	26	17	29	27	29	133	157	136	100	170	135	58.852	34.6354	16.6202	25.9309	44.8273	21.3043	157.286	130.896	182.445	93.2533	133.465	93.4886	89.8504	52.8784	25.3743	39.5892	68.4386	32.5256	240.131	199.841	278.542	142.371	203.763	142.731	655	SLC26A4	solute carrier family 26 (anion exchanger), member 4	7	107301080	107358254	protein_coding	inorganic anion transport; regulation of protein localization; sulfate transport; regulation of pH; sensory perception of sound; ion transport; transmembrane transport; chloride transport; iodide transport	sulfate transmembrane transporter activity; iodide transmembrane transporter activity; chloride transmembrane transporter activity; secondary active sulfate transmembrane transporter activity	brush border membrane; apical plasma membrane; membrane; plasma membrane; integral to membrane	-1.85222	8.82866e-07	2.98478e-05
ENSG00000102981	3	10	17	13	2	29	17	45	12	43	26	169	2.80248	13.3213	16.6202	11.6242	3.32054	21.3043	20.1042	37.5179	16.0981	40.0989	20.4123	117.034	2.23483	10.623	13.2537	9.2697	2.64796	16.9891	16.032	29.9186	12.8374	31.9768	16.2777	93.3284	1254	PARD6A	par-6 family cell polarity regulator alpha	16	67694849	67696681	protein_coding	cell junction assembly; cell-cell junction organization; tight junction assembly; cell-cell junction maintenance; transforming growth factor beta receptor signaling pathway; cell cycle; viral process; cell division	protein binding; GTP-dependent protein binding; protein kinase C binding; transcription factor binding; Rho GTPase binding	apical part of cell; protein complex; ruffle; cell cortex; cytosol; tight junction; plasma membrane; nucleus; cytoplasm	-0.794193	0.143524	0.615419
ENSG00000150995	312	272	401	351	174	477	757	1007	646	1067	1217	1494	291.457	362.339	392.04	313.854	288.887	350.419	895.227	839.568	866.615	995.012	955.451	1034.61	177.935	221.208	239.341	191.608	176.366	213.931	546.536	512.557	529.069	607.456	583.303	631.628	1638	ITPR1	inositol 1,4,5-trisphosphate receptor, type 1	3	4535032	4889524	protein_coding	voluntary musculoskeletal movement; inositol phosphate-mediated signaling; energy reserve metabolic process; neurotrophin TRK receptor signaling pathway; calcium ion transmembrane transport; regulation of insulin secretion; intrinsic apoptotic signaling pathway in response to endoplasmic reticulum stress; endoplasmic reticulum calcium ion homeostasis; activation of phospholipase C activity; epide…	intracellular ligand-gated calcium channel activity; calcium ion transmembrane transporter activity; inositol 1,4,5-trisphosphate-sensitive calcium-release channel activity; calcium channel activity; phosphatidylinositol binding; protein binding; ion channel activity	platelet dense tubular network; platelet dense granule membrane; calcineurin complex; platelet dense tubular network membrane; nuclear inner membrane; postsynaptic density; sarcoplasmic reticulum; nucleolus; endoplasmic reticulum; membrane; endoplasmic reticulum membrane; integral to membrane; nuclear envelope; protein complex; cytoplasm	-1.28955	3.92985e-15	3.85374e-13
ENSG00000240342	1	3	3	3	2	6	9	13	12	9	20	32	0.934158	3.99639	2.93297	2.68251	3.32054	4.40778	10.6434	10.8385	16.0981	8.39279	15.7017	22.1603	1.03222	4.4159	3.24085	2.9641	3.66911	4.87048	11.7606	11.9763	17.788	9.27381	17.35	24.4865	905	RPS2P5	ribosomal protein S2 pseudogene 5	12	118683877	118684807	pseudogene				-1.57977	0.00268229	0.0350009
ENSG00000148677	1387	741	1198	1031	664	2706	4153	4858	4279	4286	6475	5853	1295.68	987.108	1171.23	921.889	1102.42	1987.91	4911.33	4050.27	5740.32	3996.84	5083.44	4053.25	654.713	498.791	591.83	465.836	557.059	1004.5	2481.72	2046.62	2900.61	2019.62	2568.69	2048.13	1979	ANKRD1	ankyrin repeat domain 1 (cardiac muscle)	10	92671853	92681033	protein_coding	response to muscle stretch; cardiac muscle tissue morphogenesis; cellular response to mechanical stimulus; positive regulation of DNA damage response, signal transduction by p53 class mediator; positive regulation of neuron projection development; positive regulation of protein secretion; negative regulation of DNA biosynthetic process; sarcomere organization; cellular response to drug; cellular …	RNA polymerase II transcription coactivator activity; titin binding; RNA polymerase II transcription factor binding; R-SMAD binding; p53 binding; histone deacetylase binding; DNA binding; protein binding; transcription corepressor activity; transcription factor binding	I band; nucleoplasm; cytosol; cytoplasm; transcription factor complex; nucleus; myofibril	-1.96254	2.74799e-12	2.02412e-10
ENSG00000269896	5	19	23	16	13	39	43	109	28	96	74	143	4.67079	25.3105	22.4861	14.3067	21.5835	28.6506	50.8517	90.8768	37.5622	89.5231	58.0964	99.0287	1.9405	10.5154	9.34196	5.9438	8.96698	11.903	21.1266	37.7552	15.6054	37.1928	24.1364	41.1419	2407	RP4-740C4.6		1	2281853	2284259	processed_transcript				-1.46888	0.00107988	0.0163981
ENSG00000230183	3	1	0	2	0	3	21	14	8	14	9	12	2.80248	1.33213	0	1.78834	0	2.20389	24.8346	11.6722	10.7321	13.0555	7.06578	8.3101	1.92544	0.915238	0	1.22868	0	1.51418	17.0626	8.01941	7.37346	8.96974	4.85454	5.70945	1455.5	CNOT6LP1	CCR4-NOT transcription complex, subunit 6-like pseudogene 1	15	56297911	56299374	pseudogene				-2.21401	6.48734e-05	0.00145963
ENSG00000263235	8	3	15	21	9	36	22	45	20	77	78	110	7.47327	3.99639	14.6648	18.7776	14.9424	26.4467	26.0172	37.5179	26.8302	71.805	61.2368	76.1759	6.99744	3.74194	13.7311	17.582	13.991	24.7628	24.3606	35.1292	25.1219	67.2332	57.3378	71.3257	1068	RP11-461A8.4		16	3700637	3701704	sense_overlapping				-1.48791	0.000162184	0.00324537
ENSG00000207725	1	1	0	0	0	0	0	0	1	3	4	14	0.934158	1.33213	0	0	0	0	0	0	1.34151	2.7976	3.14035	9.69511	8.49235	12.1103	0	0	0	0	0	0	12.1955	25.4327	28.5486	88.1374	110	MIR222	microRNA 222	X	45606421	45606530	miRNA				0.148123	0.781942	1
ENSG00000072133	517	242	169	278	204	194	1069	1229	985	871	1357	929	482.96	322.375	165.224	248.579	338.695	142.518	1264.2	1024.66	1321.39	812.236	1065.36	643.34	309.689	206.717	105.947	159.397	217.182	91.3871	810.643	657.042	847.314	520.831	683.144	412.53	1559.5	RPS6KA6	ribosomal protein S6 kinase, 90kDa, polypeptide 6	X	83318984	83442933	protein_coding	negative regulation of embryonic development; negative regulation of mesoderm development; DNA damage response, signal transduction by p53 class mediator resulting in transcription of p21 class mediator; synaptic transmission; protein phosphorylation; central nervous system development; negative regulation of ERK1 and ERK2 cascade; signal transduction; intracellular signal transduction; axon guid…	transferase activity, transferring phosphorus-containing groups; protein tyrosine kinase activity; protein kinase activity; magnesium ion binding; protein serine/threonine kinase activity; ATP binding	nucleoplasm; cytosol	-1.69739	2.75296e-06	8.46348e-05
ENSG00000141968	1	4	8	9	4	11	19	49	9	48	30	37	0.934158	5.32852	7.82125	8.04753	6.64108	8.08093	22.4694	40.8529	12.0736	44.7616	23.5526	25.6228	0.556047	3.17174	4.65551	4.7902	3.95302	4.81008	13.3746	24.3172	7.18665	26.6438	14.0194	15.2517	1680	VAV1	vav 1 guanine nucleotide exchange factor	19	6772725	6857377	protein_coding	intracellular signal transduction; regulation of Rho protein signal transduction; neurotrophin TRK receptor signaling pathway; apoptotic signaling pathway; epidermal growth factor receptor signaling pathway; fibroblast growth factor receptor signaling pathway; T cell costimulation; T cell activation; platelet activation; blood coagulation; integrin-mediated signaling pathway; positive regulation …	Rho guanyl-nucleotide exchange factor activity; protein binding; Rac guanyl-nucleotide exchange factor activity; guanyl-nucleotide exchange factor activity; metal ion binding; sequence-specific DNA binding transcription factor activity	cytosol; plasma membrane	-1.81525	0.000284271	0.005288
ENSG00000175426	7	4	9	2	0	5	11	10	13	11	23	9	6.53911	5.32852	8.79891	1.78834	0	3.67315	13.0086	8.33732	17.4396	10.2579	18.057	6.23257	3.52038	2.86865	4.73696	0.962767	0	1.97747	7.00327	4.48846	9.38876	5.5224	9.72113	3.35536	1857.5	PCSK1	proprotein convertase subtilisin/kexin type 1	5	95726119	95769847	protein_coding	regulation of insulin secretion; peptide biosynthetic process; peptide hormone processing; cellular protein metabolic process; cell-cell signaling; metabolic process; proteolysis; protein processing	serine-type endopeptidase activity; endopeptidase activity	secretory granule lumen; transport vesicle; Golgi apparatus; extracellular space	-0.665537	0.19668	0.727753
ENSG00000261618	1	0	4	1	1	4	5	16	4	10	15	15	0.934158	0	3.91062	0.89417	1.66027	2.93852	5.91299	13.3397	5.36604	9.32533	11.7763	10.3876	0.31201	0	1.30615	0.298654	0.554532	0.98147	1.97495	4.45548	1.79226	3.11467	3.9333	3.46948	2994	RP11-79H23.3		8	79749764	79752757	lincRNA				-1.38549	0.0141557	0.130447
ENSG00000101255	645	1148	1001	1219	612	1141	1326	2419	1037	3680	3647	4718	602.532	1529.28	978.634	1089.99	1016.09	838.213	1568.12	2016.8	1391.14	3431.72	2863.21	3267.25	462.952	1175.02	751.928	837.49	780.703	644.036	1204.86	1549.59	1068.88	2636.74	2199.93	2510.38	1301.5	TRIB3	tribbles pseudokinase 3	20	361261	378203	protein_coding	regulation of MAP kinase activity; neurotrophin TRK receptor signaling pathway; intrinsic apoptotic signaling pathway in response to endoplasmic reticulum stress; epidermal growth factor receptor signaling pathway; response to endoplasmic reticulum stress; fibroblast growth factor receptor signaling pathway; positive regulation of ubiquitin-protein ligase activity; negative regulation of fatty ac…	protein kinase inhibitor activity; transferase activity, transferring phosphorus-containing groups; ubiquitin-protein ligase regulator activity; protein kinase binding; ubiquitin protein ligase binding; protein kinase activity; ATP binding; protein binding; transcription corepressor activity; enzyme binding	cytosol; plasma membrane; nucleus	-0.633371	0.0315436	0.234253
ENSG00000256616	5	1	5	1	4	12	20	21	9	22	28	34	4.67079	1.33213	4.88828	0.89417	6.64108	8.81556	23.652	17.5084	12.0736	20.5157	21.9824	23.5453	3.22124	0.91871	3.37123	0.616669	4.58006	6.0797	16.3117	12.0747	8.32661	14.1488	15.1603	16.2381	1450	RP11-815J4.6		18	12073231	12076653	pseudogene				-1.63673	0.00118745	0.0178
ENSG00000244617	11	20	13	22	3	17	29	52	21	41	51	89	10.2757	26.6426	12.7095	19.6717	4.98081	12.4887	34.2953	43.3541	28.1717	38.2338	40.0394	61.6332	4.73101	12.2664	5.85153	9.05697	2.29319	5.74987	15.7897	19.9604	12.9704	17.6031	18.4344	28.3763	2172	ASPRV1	aspartic peptidase, retroviral-like 1	2	70187226	70189397	protein_coding	skin development; protein processing; proteolysis	aspartic-type endopeptidase activity	integral to membrane	-0.962457	0.0221815	0.182457
ENSG00000215346	4	1	3	1	3	2	7	11	5	7	12	23	3.73663	1.33213	2.93297	0.89417	4.98081	1.46926	8.27818	9.17105	6.70754	6.52773	9.42104	15.9277	1.71484	0.611349	1.34602	0.410358	2.28582	0.674282	3.79908	4.20884	3.07827	2.99575	4.32356	7.30963	2179	AF131215.5		8	10983980	10987745	protein_coding				-1.03867	0.0583641	0.353664
ENSG00000113248	12	8	32	27	19	46	78	120	66	95	125	151	11.2099	10.657	31.285	24.1426	31.5451	33.793	92.2426	100.048	88.5396	88.5906	98.1359	104.569	4.22537	4.01698	11.7923	9.10011	11.8904	12.7377	34.7692	37.7112	33.3734	33.3926	36.9905	39.4153	2653	PCDHB15	protocadherin beta 15	5	140625147	140627799	protein_coding	nervous system development; cell adhesion; homophilic cell adhesion	calcium ion binding	membrane; integral to plasma membrane	-2.14741	3.1865e-10	1.78559e-08
ENSG00000205041	10	7	34	11	12	47	57	80	45	68	79	165	9.34158	9.32491	33.2403	9.83587	19.9232	34.5276	67.4081	66.6986	60.3679	63.4122	62.0219	114.264	6.38959	6.37818	22.7362	6.72768	13.6274	23.6167	46.1068	45.6214	41.2913	43.3736	42.4226	78.1558	1462	CTC-425O23.2		19	40779396	40781386	sense_intronic				-1.53611	0.000710173	0.011503
ENSG00000258376	4	2	2	4	1	2	6	16	11	13	10	18	3.73663	2.66426	1.95531	3.57668	1.66027	1.46926	7.09559	13.3397	14.7566	12.1229	7.85087	12.4651	2.22022	1.58304	1.1618	2.12518	0.986494	0.873001	4.21603	7.92615	8.76803	7.20316	4.66481	7.4065	1683	RP4-647C14.2		14	73710726	73712687	antisense				-1.47373	0.00522227	0.05993
ENSG00000144730	214	149	174	158	80	216	548	762	493	458	617	578	199.91	198.487	170.112	141.279	132.822	158.68	648.064	635.304	661.364	427.1	484.399	400.27	88.5537	87.9235	75.3542	62.582	58.8357	70.2902	287.071	281.419	292.963	189.192	214.573	177.307	2257.5	IL17RD	interleukin 17 receptor D	3	57124010	57204334	protein_coding	signal transduction	protein binding	Golgi membrane; plasma membrane; integral to membrane	-1.74023	1.23027e-25	2.38416e-23
ENSG00000100505	66	42	68	54	24	82	138	179	92	172	210	204	61.6545	55.9494	66.4806	48.2852	39.8465	60.2397	163.198	149.238	123.419	160.396	164.868	141.272	31.2016	28.3145	33.644	24.4358	20.1652	30.4857	82.5903	75.5253	62.4589	81.1719	83.4353	71.4938	1976	TRIM9	tripartite motif containing 9	14	51441980	51562779	protein_coding	negative regulation of SNARE complex assembly; negative regulation of calcium ion-dependent exocytosis; synaptic vesicle exocytosis; proteasome-mediated ubiquitin-dependent protein catabolic process	SNARE binding; ubiquitin-protein ligase activity; metal ion binding; zinc ion binding; protein homodimerization activity; protein binding	dendrite; synaptic vesicle; cytoskeleton; cell junction; intracellular; cytoplasm	-1.19075	3.57078e-07	1.27611e-05
ENSG00000185904	111	87	145	90	56	190	179	340	217	347	407	479	103.692	115.895	141.76	80.4753	92.9751	139.58	211.685	283.469	291.107	323.589	319.53	331.711	46.034	51.4518	62.9346	35.7271	41.2764	61.9666	93.9778	125.846	129.237	143.658	141.856	147.264	2252.5	LINC00839	long intergenic non-protein coding RNA 839	10	42970991	42990784	lincRNA				-1.06831	1.91501e-05	0.000492861
ENSG00000232040	210	102	140	146	111	146	431	439	371	450	676	513	196.173	135.877	136.872	130.549	184.29	107.256	509.7	366.008	497.7	419.64	530.719	355.257	323.718	224.22	225.861	215.427	304.109	176.99	841.089	603.974	821.287	692.475	875.773	586.232	606	SCAND3	SCAN domain containing 3	6	28539407	28583989	protein_coding	DNA integration; regulation of transcription, DNA-dependent	protein dimerization activity; nucleic acid binding; sequence-specific DNA binding transcription factor activity	nucleus	-1.46004	6.51291e-08	2.66049e-06
ENSG00000137642	21	19	30	18	19	35	139	158	85	77	86	129	19.6173	25.3105	29.3297	16.0951	31.5451	25.7121	164.381	131.73	114.028	71.805	67.5175	89.3335	8.82868	11.3908	13.1997	7.2435	14.1967	11.5716	73.9789	59.2843	51.3178	32.3155	30.3859	40.2041	2222	SORL1	sortilin-related receptor, L(DLR class) A repeats containing	11	121322912	121504402	protein_coding	regulation of smooth muscle cell migration; protein targeting; cell death; receptor-mediated endocytosis; lipid transport; cholesterol metabolic process; cell proliferation; cell migration	low-density lipoprotein particle binding; transmembrane signaling receptor activity; protein binding	low-density lipoprotein particle; endosome; Golgi apparatus; extracellular space; membrane; integral to plasma membrane; integral to membrane; neuronal cell body; multivesicular body	-2.29681	4.685e-14	4.21353e-12
ENSG00000260822	75	70	29	52	35	43	214	272	162	126	278	171	70.0619	93.2491	28.352	46.4968	58.1095	31.5891	253.076	226.775	217.324	117.499	218.254	118.419	14.1511	18.8344	5.72653	9.3914	11.7369	6.38035	51.1161	45.8039	43.8951	23.7324	44.0828	23.9182	4951	GS1-358P8.4		X	24563633	24568583	sense_overlapping				-1.66551	7.84605e-06	0.000220591
ENSG00000196605	86	37	37	46	30	49	163	177	184	123	215	174	80.3376	49.2888	36.1733	41.1318	49.8081	35.9969	192.763	147.571	246.838	114.702	168.794	120.496	118.492	72.6973	53.3529	60.6664	73.4633	53.0927	284.312	217.656	364.067	169.176	248.958	177.723	678	ZNF846	zinc finger protein 846	19	9862669	9903856	protein_coding	regulation of transcription, DNA-dependent; transcription, DNA-templated	nucleic acid binding; DNA binding; metal ion binding	intracellular; nucleus	-1.67226	1.83314e-07	6.86786e-06
ENSG00000260655	13	8	29	25	12	33	50	83	29	77	47	183	12.1441	10.657	28.352	22.3542	19.9232	24.2428	59.1299	69.1998	38.9038	71.805	36.8991	126.729	11.2654	9.88593	26.3006	20.7368	18.4817	22.4887	54.8515	64.1927	36.0888	66.6095	34.2292	117.559	1078	CTA-250D10.23		22	42318027	42319104	lincRNA				-1.4071	0.00129145	0.0191204
ENSG00000203327	43	13	5	25	8	23	81	117	94	54	113	82	40.1688	17.3177	4.88828	22.3542	13.2822	16.8965	95.7904	97.5466	126.102	50.3568	88.7148	56.7857	43.8524	18.9058	5.33655	24.4042	14.5002	18.446	104.575	106.492	137.666	54.9746	96.8502	61.9931	916	AC012358.7		2	55441523	55443262	antisense				-1.95222	1.08536e-05	0.000294222
ENSG00000258454	4	2	5	3	1	10	9	20	7	20	21	22	3.73663	2.66426	4.88828	2.68251	1.66027	7.3463	10.6434	16.6746	9.39056	18.6507	16.4868	15.2352	7.18583	5.12357	9.40054	5.15867	3.19283	14.1275	20.468	32.0666	18.0588	35.8666	31.7054	29.2984	520	RP11-361H10.3		14	76702160	76729817	sense_overlapping				-1.25727	0.0125659	0.119239
ENSG00000088756	349	197	195	292	179	205	877	916	712	773	1220	785	326.021	262.429	190.643	261.098	297.188	150.599	1037.14	763.698	955.154	720.848	957.806	543.619	176.418	142.007	103.162	141.287	160.816	81.4931	561.222	413.257	516.858	390.069	518.293	294.166	1848	ARHGAP28	Rho GTPase activating protein 28	18	6729717	6915715	protein_coding	signal transduction; regulation of small GTPase mediated signal transduction; small GTPase mediated signal transduction	GTPase activator activity	intracellular; cytosol; nucleus	-1.69208	2.56733e-08	1.13519e-06
ENSG00000140876	37	40	48	49	23	50	131	171	111	127	141	191	34.5639	53.2852	46.9275	43.8143	38.1862	36.7315	154.92	142.568	148.907	118.432	110.697	132.269	42.5663	65.6221	57.7925	53.9585	47.0274	45.2358	190.789	175.577	183.384	145.852	136.327	162.893	812	NUDT7	nudix (nucleoside diphosphate linked moiety X)-type motif 7	16	77756411	77776157	protein_coding	nucleoside diphosphate metabolic process; acetyl-CoA catabolic process; coenzyme A catabolic process; brown fat cell differentiation	hydrolase activity, acting on acid anhydrides, in phosphorus-containing anhydrides; manganese ion binding; hydrolase activity; magnesium ion binding; acetyl-CoA hydrolase activity; snoRNA binding; receptor binding	peroxisome	-1.66769	2.84371e-12	2.08051e-10
ENSG00000008735	9	41	81	35	13	113	69	227	60	205	80	499	8.40743	54.6173	79.1901	31.2959	21.5835	83.0132	81.5992	189.257	80.4905	191.169	62.8069	345.562	2.83843	18.4393	26.7354	10.5658	7.2868	28.0261	27.5487	63.8951	27.1744	64.5406	21.2042	116.665	2962	MAPK8IP2	mitogen-activated protein kinase 8 interacting protein 2	22	51039114	51052409	protein_coding	regulation of alpha-amino-3-hydroxy-5-methyl-4-isoxazole propionate selective glutamate receptor activity; regulation of N-methyl-D-aspartate selective glutamate receptor activity; regulation of excitatory postsynaptic membrane potential; regulation of synaptic transmission, glutamatergic; dendrite morphogenesis; nonassociative learning; JNK cascade; mating behavior; social behavior; behavioral f…	kinesin binding; protein binding; MAP-kinase scaffold activity; protein kinase activator activity; protein kinase binding; beta-amyloid binding; structural molecule activity; protein complex binding	postsynaptic density; neuronal cell body; neuronal postsynaptic density; cytoplasm; protein complex	-0.920696	0.0838201	0.445722
ENSG00000223382	5	6	4	1	2	9	14	23	11	23	14	21	4.67079	7.99278	3.91062	0.89417	3.32054	6.61167	16.5564	19.1758	14.7566	21.4483	10.9912	14.5427	6.01132	10.2867	5.03298	1.1508	4.27354	8.50923	21.3081	24.6793	18.9918	27.6039	14.1457	18.7164	777	RP1-65J11.1		1	31297075	31307131	lincRNA				-1.2792	0.00960468	0.0969281
ENSG00000163947	85	44	87	62	36	85	194	234	145	196	252	224	79.4035	58.6137	85.0561	55.4385	59.7697	62.4436	229.424	195.093	194.519	182.776	197.842	155.122	100.894	74.4774	108.076	70.4429	75.9463	79.3438	291.517	247.895	247.165	232.244	251.387	197.105	787	ARHGEF3	Rho guanine nucleotide exchange factor (GEF) 3	3	56761446	57113357	protein_coding	neurotrophin TRK receptor signaling pathway; apoptotic signaling pathway; Rho protein signal transduction; positive regulation of apoptotic process; regulation of Rho protein signal transduction; regulation of small GTPase mediated signal transduction; small GTPase mediated signal transduction; intracellular signal transduction	Rho guanyl-nucleotide exchange factor activity	intracellular; cytosol	-1.40781	2.38669e-10	1.36802e-08
ENSG00000230812	32	19	25	12	7	20	46	47	32	40	61	53	29.8931	25.3105	24.4414	10.73	11.6219	14.6926	54.3995	39.1854	42.9283	37.3013	47.8903	36.7029	97.6898	82.7139	79.8739	35.0655	37.98	48.015	177.776	128.057	140.289	121.9	156.504	119.944	306	RP4-794H19.4		1	59486059	59510286	lincRNA				-0.711316	0.0246882	0.196618
ENSG00000132837	36	22	25	33	12	36	142	131	88	91	121	92	33.6297	29.3068	24.4414	29.5076	19.9232	26.4467	167.929	109.219	118.053	84.8605	94.9955	63.7107	30.8813	26.9117	22.4439	27.0961	18.295	24.2853	154.205	100.293	108.405	77.9251	87.2319	58.5039	1089	DMGDH	dimethylglycine dehydrogenase	5	78293438	78531861	protein_coding	amino-acid betaine catabolic process; choline metabolic process; glycine metabolic process; glycine catabolic process; oxidation-reduction process	dimethylglycine dehydrogenase activity; electron carrier activity; aminomethyltransferase activity; oxidoreductase activity	mitochondrial matrix; cytoplasm; mitochondrion	-2.02572	1.63566e-11	1.09572e-09
ENSG00000158077	3	4	3	4	3	3	14	10	9	18	19	14	2.80248	5.32852	2.93297	3.57668	4.98081	2.20389	16.5564	8.33732	12.0736	16.7856	14.9167	9.69511	0.772457	1.46872	0.808426	0.985854	1.37288	0.607467	4.5635	2.29805	3.32789	4.62668	4.11154	2.6723	3628	NLRP14	NLR family, pyrin domain containing 14	11	7041677	7092539	protein_coding	spermatogenesis; multicellular organismal development; cell differentiation	ATP binding		-1.30132	0.0105808	0.104104
ENSG00000182986	1020	555	873	759	551	1026	1981	2414	1777	2381	3440	2891	952.842	739.332	853.494	678.675	914.809	753.731	2342.73	2012.63	2383.86	2220.36	2700.7	2002.04	1624.62	1260.58	1455.23	1157.16	1559.78	1285.13	3994.42	3431.59	4064.55	3785.78	4604.77	3413.54	586.5	ZNF320	zinc finger protein 320	19	53367043	53400946	protein_coding	regulation of transcription, DNA-dependent; transcription, DNA-templated	nucleic acid binding; DNA binding; metal ion binding	intracellular; nucleus	-1.36403	2.0532e-12	1.52616e-10
ENSG00000260855	215	111	192	205	112	346	690	800	537	690	907	741	200.844	147.866	187.71	183.305	185.95	254.182	815.992	666.986	720.39	643.448	712.074	513.149	57.8468	42.5882	54.0639	52.7952	53.5571	73.2091	235.021	192.104	207.486	185.325	205.09	147.796	3472	RP11-439E19.10		1	246935603	246939074	antisense				-1.95879	8.69463e-19	1.09294e-16
ENSG00000196387	543	287	376	362	228	413	1052	1182	1000	989	1575	1210	507.248	382.321	367.599	323.69	378.542	303.402	1244.09	985.471	1341.51	922.275	1236.51	837.935	424.653	320.068	307.743	270.983	316.904	253.999	1041.52	825.007	1123.07	772.101	1035.17	701.494	1194.5	ZNF140	zinc finger protein 140	12	133656424	133684130	protein_coding	regulation of transcription, DNA-dependent; transcription, DNA-templated	DNA binding; metal ion binding; nucleic acid binding; sequence-specific DNA binding transcription factor activity	intracellular; nucleus	-1.44686	1.60076e-10	9.47565e-09
ENSG00000259363	4	3	5	2	1	5	7	16	10	12	9	22	3.73663	3.99639	4.88828	1.78834	1.66027	3.67315	8.27818	13.3397	13.4151	11.1904	7.06578	15.2352	6.42033	6.86665	8.39911	3.07275	2.8527	6.31126	14.2237	22.9205	23.05	19.2275	12.1405	26.1773	582	CTD-2054N24.2	Uncharacterized protein	15	100347228	100417353	protein_coding				-1.10877	0.0305201	0.228792
ENSG00000154065	98	29	51	80	35	36	90	119	88	179	239	207	91.5475	38.6318	49.8605	71.5336	58.1095	26.4467	106.434	99.2141	118.053	166.923	187.636	143.349	108.212	45.664	58.9367	84.5551	68.6873	31.2609	125.808	117.274	139.542	197.309	221.792	169.443	846	ANKRD29	ankyrin repeat domain 29	18	21178890	21242849	protein_coding		protein binding		-0.747109	0.0376248	0.264034
ENSG00000163009	28	37	54	70	19	61	59	142	43	169	140	266	26.1564	49.2888	52.7934	62.5919	31.5451	44.8124	69.7733	118.39	57.6849	157.598	109.912	184.207	13.7883	25.9825	27.83	32.9952	16.629	23.6228	36.7808	62.409	30.4085	83.0775	57.94	97.1045	1897	C2orf48	chromosome 2 open reading frame 48	2	10281509	10351851	protein_coding				-0.847481	0.020643	0.173081
ENSG00000251396	7	2	9	11	4	8	16	42	19	47	23	30	6.53911	2.66426	8.79891	9.83587	6.64108	5.87704	18.9216	35.0167	25.4887	43.829	18.057	20.7752	11.5125	4.6906	15.491	17.3167	11.692	10.3469	33.3126	61.6492	44.8744	77.1638	31.7905	36.5761	568	RP11-163N6.2		8	61297147	61429354	lincRNA				-1.66678	0.000406907	0.00721944
ENSG00000112379	253	171	221	189	98	350	550	724	495	613	846	751	236.342	227.794	216.062	168.998	162.706	257.121	650.429	603.622	664.047	571.643	664.183	520.074	15.8864	15.3118	14.5232	11.3597	10.9368	17.2831	43.7204	40.5742	44.6358	38.4246	44.645	34.9582	14877	KIAA1244	KIAA1244	6	138483058	138665800	protein_coding	negative regulation of phosphatase activity; vesicle-mediated transport; regulation of ARF protein signal transduction	binding; ARF guanyl-nucleotide exchange factor activity	trans-Golgi network; integral to membrane	-1.44552	7.73142e-12	5.43654e-10
ENSG00000116016	2268	2354	3787	3411	1629	4893	4586	7007	4139	10012	10945	14059	2118.67	3135.83	3702.38	3050.01	2704.58	3594.55	5423.39	5841.96	5552.51	9336.52	8592.78	9735.97	3205.25	4744.07	5601.19	4614.24	4091.65	5438.04	8204.83	8838.06	8400.16	14124.8	12999.7	14729.2	661	EPAS1	endothelial PAS domain protein 1	2	46520806	46613836	protein_coding	myoblast fate commitment; surfactant homeostasis; norepinephrine metabolic process; regulation of heart rate; lung development; erythrocyte differentiation; mitochondrion organization; regulation of transcription from RNA polymerase II promoter in response to oxidative stress; embryonic placenta development; cell maturation; response to hypoxia; signal transduction; angiogenesis; regulation of tr…	RNA polymerase II core promoter proximal region sequence-specific DNA binding transcription factor activity involved in positive regulation of transcription; transcription factor binding; protein dimerization activity; protein heterodimerization activity; signal transducer activity; DNA binding; histone acetyltransferase binding; sequence-specific DNA binding; protein binding; sequence-specific D…	cytoplasm; transcription factor complex; nucleus; nucleoplasm; cytosol	-0.877065	5.09591e-05	0.00117749
ENSG00000180815	189	137	118	168	97	182	432	609	342	440	562	653	176.556	182.502	115.363	150.221	161.046	133.703	510.882	507.743	458.796	410.314	441.219	452.208	44.5736	46.0747	29.1248	37.9249	40.658	33.7548	128.978	128.185	115.828	103.589	111.391	114.165	3961	MAP3K15	mitogen-activated protein kinase kinase kinase 15	X	19378174	19533379	protein_coding	protein phosphorylation	transferase activity, transferring phosphorus-containing groups; MAP kinase kinase kinase activity; protein tyrosine kinase activity; protein kinase activity; metal ion binding; ATP binding; protein serine/threonine kinase activity	cytoplasm	-1.59292	6.45595e-15	6.18195e-13
ENSG00000272452	61	23	24	43	29	58	116	139	102	146	197	153	56.9837	30.639	23.4637	38.4493	48.1478	42.6085	137.181	115.889	136.834	136.15	154.662	105.954	26.8538	14.4387	11.0574	18.1194	22.6898	20.0794	64.6472	54.613	64.4835	64.1611	72.8851	49.9311	2122	RP11-391M1.4		3	40507957	40510078	lincRNA				-1.65965	9.82842e-08	3.89749e-06
ENSG00000171033	528	276	253	301	190	240	836	898	830	795	1221	921	493.236	367.668	247.347	269.145	315.451	176.311	988.652	748.691	1113.45	741.363	958.591	637.8	284.122	211.79	142.481	155.038	181.712	101.562	569.5	431.274	641.39	427.053	552.184	367.396	1736	PKIA	protein kinase (cAMP-dependent, catalytic) inhibitor alpha	8	79428374	79517502	protein_coding	regulation of G2/M transition of mitotic cell cycle; negative regulation of cAMP-dependent protein kinase activity; negative regulation of protein import into nucleus; negative regulation of protein kinase activity; negative regulation of transcription from RNA polymerase II promoter; negative regulation of catalytic activity	cAMP-dependent protein kinase inhibitor activity; protein kinase A catalytic subunit binding; protein binding	cytoplasm; nucleus	-1.26831	2.32008e-05	0.000586905
ENSG00000087253	628	382	485	509	333	595	1376	1425	1078	1506	2301	1554	586.652	508.873	474.163	455.133	552.87	437.105	1627.25	1188.07	1446.15	1404.39	1806.48	1076.16	883.511	766.376	714.101	685.441	832.635	658.291	2450.68	1789.26	2177.93	2115.05	2720.61	1620.72	664	LPCAT2	lysophosphatidylcholine acyltransferase 2	16	55542910	55620582	protein_coding	platelet activating factor biosynthetic process; phosphatidylcholine acyl-chain remodeling; glycerophospholipid biosynthetic process; membrane organization; phospholipid metabolic process; metabolic process; small molecule metabolic process	1-alkylglycerophosphocholine O-acetyltransferase activity; 1-acylglycerophosphocholine O-acyltransferase activity; 1-acylglycerol-3-phosphate O-acyltransferase activity; transferase activity, transferring acyl groups; calcium ion binding	Golgi stack; lipid particle; endoplasmic reticulum; Golgi membrane; endoplasmic reticulum membrane; integral to membrane	-1.38284	1.8405e-09	9.45126e-08
ENSG00000123191	71	42	60	70	23	85	176	235	102	195	169	275	66.3253	55.9494	58.6594	62.5919	38.1862	62.4436	208.137	195.927	136.834	181.844	132.68	190.44	20.3952	17.2046	18.0379	19.2472	11.7424	19.2016	64.0028	60.2482	42.0768	55.9176	40.7994	58.5608	3252	ATP7B	ATPase, Cu++ transporting, beta polypeptide	13	52506809	52585630	protein_coding	copper ion import; sequestering of calcium ion; intracellular copper ion transport; metal ion transport; cellular copper ion homeostasis; cellular zinc ion homeostasis; copper ion transport; cation transport; lactation; response to copper ion; ion transmembrane transport; transmembrane transport; copper ion export	copper-exporting ATPase activity; cation-transporting ATPase activity; copper ion binding; metal ion binding; ATP binding; protein binding; nucleotide binding; copper-transporting ATPase activity	late endosome; cytoplasmic membrane-bounded vesicle; basolateral plasma membrane; trans-Golgi network; Golgi membrane; perinuclear region of cytoplasm; mitochondrion; integral to plasma membrane; integral to membrane; membrane	-1.49097	4.17627e-08	1.782e-06
ENSG00000251369	512	230	337	340	217	340	841	1058	727	978	1313	1099	478.289	306.39	329.47	304.018	360.279	249.774	994.565	882.088	975.277	912.017	1030.82	761.066	139.504	89.3655	96.0975	88.6737	105.083	72.8523	290.087	257.281	284.462	266.01	300.662	221.982	3428.5	ZNF550	zinc finger protein 550	19	58046625	58071231	protein_coding	regulation of transcription, DNA-dependent; transcription, DNA-templated	nucleic acid binding; DNA binding; metal ion binding	intracellular; nucleus	-1.30047	1.28785e-08	5.93889e-07
ENSG00000234176	175	141	164	194	119	156	590	639	526	510	792	518	163.478	187.83	160.336	173.469	197.572	114.602	697.733	532.755	705.634	475.592	621.789	358.719	89.1859	102.471	87.4717	94.6367	107.786	62.5217	380.651	290.646	384.961	259.461	339.219	195.701	1833	HSPA8P1	heat shock 70kDa protein 8 pseudogene 1	X	120337036	120338868	pseudogene				-1.81722	9.37526e-12	6.48047e-10
ENSG00000166582	483	474	552	861	451	733	1025	1691	904	2129	2323	3187	451.199	631.429	539.666	769.88	748.782	538.484	1212.16	1409.84	1212.72	1985.36	1823.76	2207.02	698.45	977.445	835.397	1191.77	1159.1	833.566	1876.41	2182.42	1877.28	3073.32	2823.15	3416.44	646	CENPV	centromere protein V	17	16245848	16256970	protein_coding	ameboidal cell migration; centromere complex assembly; positive regulation of cytokinesis; regulation of chromosome organization; centromeric heterochromatin assembly; metabolic process; mitosis	carbon-sulfur lyase activity	spindle midzone; kinetochore; condensed chromosome kinetochore; microtubule cytoskeleton; cytoplasm; nucleus	-1.20428	3.76903e-09	1.85922e-07
ENSG00000077264	165	83	144	97	55	193	447	585	456	339	464	403	154.136	110.567	140.782	86.7345	91.3149	141.784	528.621	487.733	611.728	316.129	364.28	279.081	69.4776	49.8385	63.4584	39.096	41.1606	63.9097	238.279	219.848	275.739	142.497	164.201	125.797	2218.5	PAK3	p21 protein (Cdc42/Rac)-activated kinase 3	X	110187513	110470589	protein_coding	MAPK cascade; dendritic spine morphogenesis; synapse organization; regulation of actin filament polymerization; dendrite development; activation of MAPK activity; protein phosphorylation; axonogenesis; actin filament organization	transferase activity, transferring phosphorus-containing groups; receptor signaling protein serine/threonine kinase activity; SH3 domain binding; Rho GTPase binding; protein tyrosine kinase activity; protein kinase activity; MAP kinase kinase activity; metal ion binding; ATP binding; protein binding; GTPase binding	cytoplasm	-1.9129	2.70018e-15	2.66393e-13
ENSG00000186523	3	4	3	7	6	16	11	30	11	29	32	60	2.80248	5.32852	2.93297	6.25919	9.96162	11.7541	13.0086	25.012	14.7566	27.0434	25.1228	41.5505	2.90864	5.53038	3.04408	6.49631	10.339	12.1994	13.5014	25.9595	15.3156	28.0679	26.0745	43.1245	963.5	FAM86B1	family with sequence similarity 86, member B1	8	12039605	12051642	protein_coding				-1.7286	0.000284402	0.005288
ENSG00000254995	3	6	9	5	4	9	7	17	10	22	28	28	2.80248	7.99278	8.79891	4.47085	6.64108	6.61167	8.27818	14.1734	13.4151	20.5157	21.9824	19.3902	1.40475	4.0064	4.41048	2.24103	3.32886	3.31412	4.14947	7.10448	6.72436	10.2836	11.0188	9.71941	1995	STX16-NPEPL1	STX16-NPEPL1 readthrough (NMD candidate)	20	57226490	57290466	protein_coding	vesicle-mediated transport; intracellular protein transport	SNAP receptor activity; protein binding	Golgi apparatus; nucleolus; intracellular membrane-bounded organelle; membrane	-0.716171	0.126493	0.570313
ENSG00000227953	57	30	99	62	29	178	149	277	99	225	264	519	53.247	39.9639	96.788	55.4385	48.1478	130.764	176.207	230.944	132.809	209.82	207.263	359.412	89.4908	67.1662	162.669	93.174	80.9207	219.772	296.146	388.141	223.209	352.638	348.341	604.053	595	RP11-439E19.3		1	246939315	246955687	processed_transcript				-1.30008	0.00110753	0.01674
ENSG00000170634	209	107	133	149	110	155	381	563	415	412	590	586	195.239	142.538	130.028	133.231	182.63	113.868	450.57	469.391	556.726	384.203	463.201	405.81	234.945	171.526	156.472	160.327	219.771	137.025	542.202	564.851	669.947	462.339	557.402	488.339	831	ACYP2	acylphosphatase 2, muscle type	2	54197975	54532437	protein_coding	phosphate-containing compound metabolic process	acylphosphatase activity	mitochondrion	-1.58625	1.58134e-11	1.06152e-09
ENSG00000249406	5	11	20	14	8	45	40	81	27	82	69	107	4.67079	14.6534	19.5531	12.5184	13.2822	33.0584	47.3039	67.5323	36.2207	76.4677	54.171	74.0984	5.56709	17.4653	23.3053	14.9206	15.8309	39.4021	56.3813	80.4914	43.1713	91.1415	64.5661	88.3175	839	RP11-893F2.5		17	48286333	48291820	lincRNA				-1.62262	0.000225074	0.00433081
ENSG00000130766	196	365	517	465	148	726	295	799	282	1372	995	2694	183.095	486.227	505.448	415.789	245.72	533.341	348.866	666.152	378.305	1279.43	781.161	1865.62	53.0249	140.813	146.379	120.414	71.1613	154.457	101.033	192.92	109.558	370.528	226.227	540.289	3453	SESN2	sestrin 2	1	28586038	28609002	protein_coding	cell cycle arrest		cytoplasm; nucleus	-0.213858	0.593492	1
ENSG00000272425	15	7	15	9	13	11	32	25	28	30	65	56	14.0124	9.32491	14.6648	8.04753	21.5835	8.08093	37.8431	20.8433	37.5622	27.976	51.0306	38.7805	6.45137	4.29323	6.75177	3.70512	9.93716	3.7205	17.4232	9.59636	17.2939	12.8803	23.4948	17.8547	2172	RP11-363E6.4		8	82187634	82189805	lincRNA				-1.10688	0.00865379	0.0894133
ENSG00000175938	84	149	146	185	83	200	307	607	210	543	504	686	78.4693	198.487	142.738	165.421	137.802	146.926	363.058	506.075	281.717	506.365	395.684	475.061	66.2468	167.571	120.505	139.655	116.338	124.041	306.507	427.248	237.836	427.493	334.051	401.064	1184.5	ORAI3	ORAI calcium release-activated calcium modulator 3	16	30960387	30967782	protein_coding		protein binding	integral to membrane	-1.35182	1.49123e-05	0.0003928
ENSG00000205572	16	25	37	16	9	26	28	66	40	67	78	52	14.9465	33.3032	36.1733	14.3067	14.9424	19.1004	33.1127	55.0263	53.6604	62.4797	61.2368	36.0104	22.3918	49.8925	54.1922	21.4333	22.3857	28.6148	49.6071	82.4364	80.39	93.6025	91.7405	53.9482	667.5	SERF1B	small EDRK-rich factor 1B (centromeric)	5	69321074	69338940	protein_coding	nervous system development			-0.674626	0.0748385	0.414454
ENSG00000149564	16	13	27	37	7	33	35	56	16	69	80	146	14.9465	17.3177	26.3967	33.0843	11.6219	24.2428	41.3909	46.689	21.4641	64.3448	62.8069	101.106	8.1854	9.48394	14.456	18.1185	6.36467	13.2764	22.6675	25.569	11.7547	35.2381	34.3959	55.3703	1826	ESAM	endothelial cell adhesion molecule	11	124622026	124632186	protein_coding	leukocyte migration; blood coagulation; homophilic cell adhesion; cell-cell adhesion	protein binding	adherens junction; tight junction; plasma membrane; integral to membrane	-0.779941	0.0523836	0.328667
ENSG00000237803	0	1	1	7	2	8	6	4	5	22	26	22	0	1.33213	0.977656	6.25919	3.32054	5.87704	7.09559	3.33493	6.70754	20.5157	20.4123	15.2352	0	2.01228	1.47682	9.45497	5.01592	8.87771	10.7184	5.03766	10.1322	30.9905	30.8342	23.0139	662	LINC00211	long intergenic non-protein coding RNA 211	2	38053390	38103417	lincRNA				-1.39712	0.0117752	0.11312
ENSG00000250565	273	215	210	243	134	257	467	694	489	646	805	818	255.025	286.408	205.308	217.283	222.476	188.8	552.273	578.61	655.998	602.416	631.995	566.472	211.114	237.093	169.957	179.87	184.169	156.291	457.18	478.982	543.045	498.689	523.175	468.933	1208	ATP6V1E2	ATPase, H+ transporting, lysosomal 31kDa, V1 subunit E2	2	46717889	46769696	protein_coding	phagosome maturation; interaction with host; transferrin transport; cellular iron ion homeostasis; ATP hydrolysis coupled proton transport; insulin receptor signaling pathway; transmembrane transport	hydrogen-exporting ATPase activity, phosphorylative mechanism; proton-transporting ATPase activity, rotational mechanism	proton-transporting two-sector ATPase complex, catalytic domain; acrosomal vesicle; cytosol	-1.23153	8.23832e-12	5.76806e-10
ENSG00000166123	758	834	1235	1003	398	1720	1327	2600	1194	3027	2740	5038	708.092	1111	1207.41	896.853	660.788	1263.56	1569.31	2167.7	1601.76	2822.78	2151.14	3488.86	220.934	346.645	376.726	279.829	206.174	394.248	489.643	676.35	499.77	880.741	671.182	1088.57	3205	GPT2	glutamic pyruvate transaminase (alanine aminotransferase) 2	16	46918290	46965209	protein_coding	L-alanine metabolic process; L-alanine catabolic process; cellular amino acid biosynthetic process; 2-oxoglutarate metabolic process; biosynthetic process; cellular nitrogen compound metabolic process; small molecule metabolic process	L-alanine:2-oxoglutarate aminotransferase activity; pyridoxal phosphate binding; catalytic activity	mitochondrial matrix; mitochondrion	-0.764145	0.00947998	0.09597
ENSG00000159714	7	7	8	12	1	30	16	32	14	41	26	109	6.53911	9.32491	7.82125	10.73	1.66027	22.0389	18.9216	26.6794	18.7811	38.2338	20.4123	75.4834	6.3703	9.08417	7.61934	10.453	1.61741	21.47	18.4331	25.9907	18.2963	37.2468	19.8853	73.5347	1026.5	ZDHHC1	zinc finger, DHHC-type containing 1	16	67428322	67450736	protein_coding	protein palmitoylation	protein-cysteine S-palmitoyltransferase activity; DNA binding; zinc ion binding; palmitoyltransferase activity; transferase activity, transferring acyl groups	integral to membrane	-1.05436	0.038584	0.268721
ENSG00000271930	49	32	25	40	23	37	107	112	96	86	172	128	45.7738	42.6281	24.4414	35.7668	38.1862	27.1813	126.538	93.378	128.785	80.1978	135.035	88.641	90.821	84.5796	48.4948	70.9659	75.7663	53.9312	251.067	185.274	255.525	159.123	267.926	175.875	504	RP11-44N12.5		8	99955823	99956326	lincRNA				-1.4995	2.43846e-06	7.55367e-05
ENSG00000261534	23	22	44	34	12	43	42	78	34	78	64	208	21.4856	29.3068	43.0169	30.4018	19.9232	31.5891	49.6691	65.0311	45.6113	72.7375	50.2456	144.042	5.68554	7.75519	11.3831	8.04493	5.27209	8.35911	13.1435	17.2085	12.0697	19.2478	13.296	38.1164	3779	RP11-244O19.1		9	124577953	124581731	sense_overlapping				-0.674303	0.0893094	0.462559
ENSG00000171208	5740	3087	3809	4444	2925	4424	10766	12020	10425	12026	17974	14069	5362.07	4112.28	3723.89	3973.69	4856.29	3250	12731.8	10021.5	13985.2	11214.6	14111.2	9742.9	4040.75	3098.93	2806.25	2994.49	3659.6	2449.14	9594.46	7551.97	10539	8451.12	10633.9	7342.05	1327	NETO2	neuropilin (NRP) and tolloid (TLL)-like 2	16	47111614	47177908	protein_coding		protein binding	integral to membrane	-1.41407	2.64687e-09	1.33603e-07
ENSG00000162994	798	368	359	418	358	420	1526	1653	1393	1312	2054	1468	745.458	490.224	350.979	373.763	594.377	308.545	1804.64	1378.16	1868.72	1223.48	1612.57	1016.6	1252.87	823.905	589.88	628.173	998.952	518.562	3033.02	2316.23	3140.71	2056.27	2710.2	1708.57	595	CLHC1	clathrin heavy chain linker domain containing 1	2	55401927	55459699	protein_coding		binding		-1.54156	9.91646e-07	3.32835e-05
ENSG00000247796	229	132	155	181	139	260	459	705	484	557	796	745	213.922	175.841	151.537	161.845	230.778	191.004	542.812	587.781	649.29	519.421	624.929	515.919	90.377	74.2886	64.0206	68.3755	97.4979	80.6945	229.325	248.323	274.309	219.443	264.017	217.963	2367	CTD-2366F13.1		5	52405672	52410956	antisense				-1.65993	1.64312e-15	1.65108e-13
ENSG00000263201	3	1	5	4	2	8	4	14	4	15	25	22	2.80248	1.33213	4.88828	3.57668	3.32054	5.87704	4.73039	11.6722	5.36604	13.988	19.6272	15.2352	2.36496	1.12416	4.12513	3.0183	2.80214	4.95953	3.99189	9.85	4.5283	11.8042	16.563	12.8567	1185	CTC-479C5.6		16	68047339	68049814	antisense				-0.85537	0.106717	0.515412
ENSG00000272885	12	9	9	4	3	11	21	27	18	23	34	18	11.2099	11.9892	8.79891	3.57668	4.98081	8.08093	24.8346	22.5108	24.1472	21.4483	26.693	12.4651	26.6902	28.5456	20.9498	8.5159	11.8591	19.2403	59.1299	53.5971	57.4932	51.0673	63.5547	29.6789	420	RP11-2H3.6		4	409907	410326	lincRNA				-0.994925	0.0196736	0.166844
ENSG00000244055	5	2	10	8	9	7	31	16	25	29	53	33	4.67079	2.66426	9.77656	7.15336	14.9424	5.14241	36.6605	13.3397	33.5377	27.0434	41.6096	22.8528	8.9996	5.13345	18.8373	13.783	28.7908	9.90831	70.6369	25.7027	64.6199	52.1068	80.1726	44.0323	519	AC007566.10		7	92086878	92120924	antisense				-1.70708	0.000459055	0.00795817
ENSG00000161860	40	56	77	59	39	112	113	228	90	189	226	357	37.3663	74.5992	75.2795	52.756	64.7505	82.2786	133.634	190.091	120.736	176.249	177.43	247.225	76.4138	152.555	153.946	107.886	132.414	168.259	273.279	388.734	246.903	360.427	362.842	505.573	489	SYCE2	synaptonemal complex central element protein 2	19	13009600	13030090	protein_coding	cell division; synaptonemal complex assembly	protein binding	central element	-1.15887	0.000250528	0.00475316
ENSG00000079257	168	125	256	266	158	191	379	441	302	607	835	919	156.939	166.516	250.28	237.849	262.323	140.314	448.205	367.676	405.136	566.047	655.548	636.415	168.299	178.57	268.397	255.066	281.311	150.471	480.648	394.29	434.462	607.021	703	682.483	932.5	LXN	latexin	3	158363611	158390482	protein_coding	detection of temperature stimulus involved in sensory perception of pain; inflammatory response	metalloendopeptidase inhibitor activity; heparin binding	cytoplasm	-1.02791	0.000109732	0.00231532
ENSG00000172264	14	9	16	7	4	11	14	30	17	17	50	26	13.0782	11.9892	15.6425	6.25919	6.64108	8.08093	16.5564	25.012	22.8057	15.8531	39.2543	18.0052	16.8317	15.4301	20.1319	8.05559	8.54708	10.4002	21.3081	32.1904	29.3509	20.4029	50.5204	23.1727	777	MACROD2	MACRO domain containing 2	20	13976015	16033842	protein_coding	protein de-ADP-ribosylation; purine nucleoside metabolic process; brain development; cellular response to DNA damage stimulus	deacetylase activity; hydrolase activity, acting on glycosyl bonds	nucleus	-0.559584	0.195203	0.72509
[truncated: 288 more rows]
[truncated: 9 more columns]

## Sheet: XPC-positively regulated ATRA
Gene ID	FCCZ149 (raw)	FCCZ153 (raw)	FCCZ161 (raw)	FCCZ150 (raw)	FCCZ154 (raw)	FCCZ162 (raw)	FCCZ155 (raw)	FCCZ157 (raw)	FCCZ159 (raw)	FCCZ156 (raw)	FCCZ158 (raw)	FCCZ160 (raw)	FCCZ149 (normalized)	FCCZ153 (normalized)	FCCZ161 (normalized)	FCCZ150 (normalized)	FCCZ154 (normalized)	FCCZ162 (normalized)	FCCZ155 (normalized)	FCCZ157 (normalized)	FCCZ159 (normalized)	FCCZ156 (normalized)	FCCZ158 (normalized)	FCCZ160 (normalized)	FCCZ149 (normalized and divided by transcript length in kb)	FCCZ153 (normalized and divided by transcript length in kb)	FCCZ161 (normalized and divided by transcript length in kb)	FCCZ150 (normalized and divided by transcript length in kb)	FCCZ154 (normalized and divided by transcript length in kb)	FCCZ162 (normalized and divided by transcript length in kb)	FCCZ155 (normalized and divided by transcript length in kb)	FCCZ157 (normalized and divided by transcript length in kb)	FCCZ159 (normalized and divided by transcript length in kb)	FCCZ156 (normalized and divided by transcript length in kb)	FCCZ158 (normalized and divided by transcript length in kb)	FCCZ160 (normalized and divided by transcript length in kb)	Transcript length	Gene name	Description	Chromosome name	Start position	End position	Gene biotype	GO:biological process	GO:molecular function	GO:cellular component	log2FoldChange (xpc gfp vs xp-c)	pvalue (xpc gfp vs xp-c)	padj (xpc gfp vs xp-c)
[truncated: 868 more rows]
[truncated: 9 more columns]

[truncated: 3 more sheets: XPC-negatively regulate untreat, XPC-positively regulate untreat, overlap ]
